# Supplementary material for: Nonadditivity in public and inhouse data: implications for drug design
Source: J Cheminform. 2021 Jul 2;13:47. doi: 10.1186/s13321-021-00525-z (PMC8254291; doi:10.1186/s13321-021-00525-z)
Supplement: Supplementary file 2 — Additional file 2. ChEMBL1613797 data set with obtained NA values for ML approach. [file 13321_2021_525_MOESM2_ESM.csv]

ID	SMILES	VALUE	nOccurence	Nonadd_pC
CHEMBL1456649	N#Cc1ccc(CN2CCC3(CC2)CCN(C(=O)c2ccco2)CC3)cc1	4.6	2	3.9
CHEMBL1591730	COc1ccccc1CN1CCC2(CC1)CCN(C(=O)c1ccco1)CC2	7.6	2	3.9
CHEMBL1370622	COc1ccc2[nH]cc(CCN=c3cc[nH]c(-c4ccccc4Cl)n3)c2c1	4.6	1	3.7
CHEMBL1554745	COc1ccc2[nH]cc(CCN=c3cc[nH]c(-c4ccc5c(c4)OCO5)n3)c2c1	4.8	1	3.7
CHEMBL1568086	COc1ccc2[nH]cc(CCN=c3cc(-c4ccccc4Cl)[nH]cn3)c2c1	8	1	3.7
CHEMBL1593827	COc1ccc2[nH]cc(CCN=c3cc(-c4ccc5c(c4)OCO5)[nH]cn3)c2c1	4.5	1	3.7
CHEMBL1595205	COc1ccc(C(=O)N2CCC3(CCN(Cc4ccc(C#N)cc4)CC3)CC2)cc1	7	3	3.2
CHEMBL1320607	CN1CCN(c2nc(-c3ccc(N(C)C)cc3)nc3ccccc23)CC1	5	1	2.8
CHEMBL1573058	CN1CCN(c2nc(-c3cccc(C#N)c3)nc3ccccc23)CC1	7.9	1	2.8
CHEMBL1609324	CN(Cc1ccco1)c1nc(-c2cccc(C#N)c2)nc2ccccc12	5.1	1	2.8
CHEMBL1317786	COc1ccc(C(=O)N2CCC3(CCN(Cc4ccccc4OC)CC3)CC2)cc1	4.7	3	2.7
CHEMBL1593547	COCCn1c(=O)c(-c2cccs2)nc2cnc(Oc3ccccc3)nc21	7.7	45	2.7
CHEMBL1329108	COCCn1c(=O)c(-c2ccc(F)cc2)nc2cnc(N(C)C)nc21	7.6	39	2.5
CHEMBL1515764	Cn1c(=O)c(-c2ccc(F)cc2)nc2cnc(OCc3ccccc3)nc21	4.6	2	2.5
CHEMBL1445578	COc1ccc(Oc2ncc3nc(-c4ccc(Cl)cc4)c(=O)n(CCC#N)c3n2)cc1	7	19	2
CHEMBL1473934	O=c1cnc2c[nH]c(=Nc3ccccc3)nc2n1C[C@H]1CCCO1	6.8	2	1.9
CHEMBL1316056	COc1cccc(-c2nc(=NCc3cccs3)c3ccccc3[nH]2)c1	5	1	1.7
CHEMBL1320469	Clc1ccccc1-c1nc(=Nc2ccncc2)c2ccccc2[nH]1	6.2	1	1.7
CHEMBL1435450	COc1cccc(-c2nc(=Nc3ccncc3)c3ccccc3[nH]2)c1	4.6	1	1.7
CHEMBL1591107	Clc1ccccc1-c1nc(=NCc2cccs2)c2ccccc2[nH]1	4.9	1	1.7
CHEMBL1438688	COc1ccc(CN=c2[nH]cnc3ccc(-c4c(C)noc4C)cc23)c(OC)c1	5	2	1.6
CHEMBL1366371	COc1ccc(-n2c(=O)c(-c3ccccc3)nc3cnc(N4CCNCC4)nc32)cc1	6.3	53	1.5
CHEMBL1476043	COc1ccc(Oc2ncc3nc(-c4ccc(Cl)cc4)c(=O)n(C4CC4)c3n2)cc1	5.6	3	1.5
CHEMBL1317537	COc1ccccc1-c1nc(N(C)Cc2ccco2)c2ccccc2n1	4.5	4	1.4
CHEMBL1330758	COc1ccccc1CN1CCC2(CC1)CCN(C(=O)c1c(C)noc1C)CC2	5	1	1.4
CHEMBL1395567	COc1ccc(Oc2ncc3nc(-c4cccc(C#N)c4)c(=O)n(Cc4cccc(OC)c4)c3n2)cc1	6.3	6	1.4
CHEMBL1403280	COc1ccc(C(=O)N2CCC3(CCN(Cc4ccncc4)CC3)CC2)cc1	6.1	1	1.4
CHEMBL1444489	O=C(c1cnccn1)N1CCC2(CCN(Cc3ccncc3)CC2)CC1	5.5	1	1.4
CHEMBL1472649	O=C(c1csnn1)N1CCC2(CCN(Cc3ccccc3)CC2)CC1	4.5	1	1.4
CHEMBL1493810	Cc1noc(C)c1C(=O)N1CCC2(CCN(Cc3ccccc3)CC2)CC1	5.1	1	1.4
CHEMBL1553808	COc1ccc(-n2c(=O)c(-c3cccs3)nc3c[nH]c(=Nc4cccc(OC)c4)nc32)cc1	5	5	1.4
CHEMBL1554960	COc1ccccc1-c1nc(N(C)C)c2ccccc2n1	5.7	4	1.4
CHEMBL1594761	N#Cc1ccc(CN2CCC3(CC2)CCN(C(=O)c2cnccn2)CC3)cc1	5	1	1.4
CHEMBL1314185	Cn1c(=O)c(-c2ccccc2)nc2cnc(OCc3ccccc3)nc21	6.9	12	1.3
CHEMBL1333531	CC(C)CN1CCCC2(CCN(C(=O)c3cccc(F)c3)CC2)C1	4.6	1	1.3
CHEMBL1355292	CC(C)CN1CCCC2(CCN(C(=O)c3csnn3)CC2)C1	4.5	1	1.3
CHEMBL1357199	CN=c1[nH]cnc2ccc(-c3ccccc3OC)cc12	7.7	1	1.3
CHEMBL1397623	O=c1c(-c2ccccc2)nc2cnc(Oc3ccccc3)nc2n1Cc1cccs1	6.4	15	1.3
CHEMBL1436935	Cc1noc(C)c1C(=O)N1CCC2(CCCN(c3ccncc3)C2)CC1	5.4	2	1.3
CHEMBL1475902	CN=c1[nH]cnc2ccc(-c3ccccc3C#N)cc12	6	1	1.3
CHEMBL1522929	CN1CCCC2(CCN(C(=O)c3csnn3)CC2)C1	4.6	1	1.3
CHEMBL1567292	Cc1noc(C)c1C(=O)N1CCC2(CCCN(Cc3nccs3)C2)CC1	4.6	2	1.3
CHEMBL1601019	O=C(c1cccc(F)c1)N1CCC2(CCCN(c3ccncc3)C2)CC1	7.4	3	1.3
CHEMBL1609700	CN1CCCC2(CCN(C(=O)c3cccc(F)c3)CC2)C1	6	1	1.3
CHEMBL475198	COc1ccccc1CN=c1[nH]cnc2ccc(-c3ccccc3C#N)cc12	4.5	1	1.3
CHEMBL1316463	CCN=c1nc2c(c[nH]1)nc(-c1cc(F)cc(F)c1)c(=O)n2CCc1ccccc1	6.1	20	1.2
CHEMBL1337479	Cn1cccc1C(=O)N1CCC2(CCCN(Cc3nccs3)C2)CC1	6.2	2	1.2
CHEMBL1434643	Cn1cccc1C(=O)N1CCC2(CCCN(c3ccncc3)C2)CC1	5.3	2	1.2
CHEMBL1437650	COCCn1c(=O)c(-c2ccc(Cl)cc2)nc2cnc(Oc3ccccc3)nc21	4.8	15	1.2
CHEMBL1592803	COc1ccc(CN=c2[nH]cnc3ccc(-c4ccc5c(c4)OCO5)cc23)c(OC)c1	5.3	2	1.2
CHEMBL1300249	CCCCN=c1[nH]cnc2c1cnn2-c1ccc(Cl)cc1	5.9	1	1.1
CHEMBL1335889	COc1ccc(C(=O)N2CCC3(CCCN(c4ccncc4)C3)CC2)cc1	5.6	5	1.1
CHEMBL1372039	CC(C)N=c1[nH]cnc2c1cnn2-c1ccc(Cl)cc1	4.5	1	1.1
CHEMBL1386623	Cc1noc(C(=O)Nc2ccc3c(c2)OCO3)c1Cl	4.9	1	1.1
CHEMBL1391746	Cc1noc(C(=O)Nc2sc3c(c2C#N)CCC3)c1Cl	5.6	1	1.1
CHEMBL1401837	O=C(Nc1ccc2c(c1)OCO2)c1cc(C2CC2)on1	5.3	1	1.1
CHEMBL1409043	CCCCN=c1[nH]cnc2c1cnn2-c1ccccc1	4.9	1	1.1
CHEMBL1435259	CCN=c1nc2c(c[nH]1)nc(-c1ccc(OC)cc1)c(=O)n2Cc1ccc(F)cc1	6.1	25	1.1
CHEMBL1473965	COc1ccc(-n2c(=O)cnc3c[nH]c(=Nc4ccccc4)nc32)cc1	4.8	2	1.1
CHEMBL1482880	COc1ccc(C(=O)N2CCC3(CCCN(Cc4ccccc4)C3)CC2)cc1	5.5	3	1.1
CHEMBL1514071	CN(C)c1ccc(-c2nc(N(C)Cc3ccco3)c3ccccc3n2)cc1	5	5	1.1
CHEMBL1515374	CCN=c1nc2c(c[nH]1)nc(-c1ccc(F)cc1)c(=O)n2CCOC	5.7	11	1.1
CHEMBL1565171	N#Cc1c(NC(=O)c2cc(C3CC3)on2)sc2c1CCC2	4.9	1	1.1
CHEMBL1565441	CC(C)N=c1[nH]cnc2c1cnn2-c1ccccc1	4.6	1	1.1
CHEMBL1335465	COc1ccc(C(=O)N2CCC3(CCCN(Cc4ccccc4OC)C3)CC2)cc1	5	2	1
CHEMBL1436979	COc1ccccc1CN1CCCC2(CCN(C(=O)c3cccc(F)c3)CC2)C1	4.9	2	1
CHEMBL1596241	COc1ccccc1CN=c1[nH]cnc2ccc(-c3c(C)noc3C)cc12	6.4	3	1
CHEMBL1517935	COCCn1c(=O)c(CCc2ccccc2)nc2cnc(Oc3ccccc3)nc21	5	13	0.98
CHEMBL1553990	COc1ccc(-n2c(=O)cnc3cnc(Oc4ccccc4)nc32)cc1	5.3	3	0.97
CHEMBL1314516	COc1ccc(Oc2ncc3nc(-c4ccc(F)cc4)c(=O)n(Cc4cccs4)c3n2)cc1	6.5	10	0.96
CHEMBL1573480	COc1ccc(Oc2ncc3nc(-c4cn(C)c5ccccc45)c(=O)n(C4CC4)c3n2)cc1	5.8	9	0.93
CHEMBL1556431	COc1cccc(Cn2c(=O)c(-c3ccc(Cl)cc3)nc3cnc(N4CCNCC4)nc32)c1	6.4	53	0.92
CHEMBL1315527	N#CCCn1c(=O)c(-c2ccc(Cl)cc2)nc2cnc(OCc3ccccc3)nc21	4.7	25	0.9
CHEMBL1514016	COCCn1c(=O)c(-c2ccccc2)nc2cnc(OCc3ccccc3)nc21	6.5	21	0.9
CHEMBL1375753	COc1cccc(N=c2nc3c(c[nH]2)ncc(=O)n3Cc2cccs2)c1	4.5	4	0.87
CHEMBL1376572	COc1ccc(-n2c(=O)c(-c3cccs3)nc3cnc(Oc4ccccc4)nc32)cc1	4.7	26	0.87
CHEMBL1609659	O=c1c(-c2cc(F)cc(F)c2)nc2cnc(N3CCOCC3)nc2n1Cc1cccs1	4.9	64	0.87
CHEMBL1532912	Cn1cc(-c2nc3cnc(Oc4cccc(Cl)c4)nc3n(C3CC3)c2=O)c2ccccc21	6.4	9	0.86
CHEMBL1397427	COCCn1c(=O)cnc2c[nH]c(=Nc3cccc(OC)c3)nc21	5.3	4	0.85
CHEMBL1513300	COc1cccc(N=c2nc3c(c[nH]2)nc(-c2cccs2)c(=O)n3-c2ccccc2)c1	6	4	0.83
CHEMBL1592556	COc1ccccc1CCn1c(=O)c(-c2cn(C)c3ccccc23)nc2cncnc21	5.7	9	0.82
CHEMBL1396742	O=c1c(-c2ccc(F)cc2)nc2cnc(N3CCOCC3)nc2n1C1CC1	5.7	53	0.81
CHEMBL1397192	O=c1c(-c2cccs2)nc2cnc(Oc3ccccc3)nc2n1Cc1cccs1	4.9	42	0.81
CHEMBL1355307	Cc1ccccc1-c1ccc2ncnc(N3CCN(C)CC3)c2c1	4.5	3	0.8
CHEMBL1357520	COc1cccc(Cn2c(=O)c(-c3cccs3)nc3cnc(OCc4ccccc4)nc32)c1	5.9	4	0.8
CHEMBL1358033	COc1cccc(Cn2c(=O)c(-c3cc(F)cc(F)c3)nc3cncnc32)c1	5	2	0.8
CHEMBL1366061	COc1cccc(Cn2c(=O)cnc3c[nH]c(=Nc4ccccc4)nc32)c1	4.9	2	0.8
CHEMBL1513801	COCCn1c(=O)c(-c2ccc(F)cc2)nc2cnc(N3CCOCC3)nc21	4.9	47	0.8
CHEMBL1591459	COc1ccccc1CCn1c(=O)c(-c2ccc(Cl)cc2)nc2cncnc21	4.5	2	0.8
CHEMBL1609896	COCCn1c(=O)c(-c2cn(C)c3ccccc23)nc2cnc(Oc3ccccc3)nc21	4.9	23	0.8
CHEMBL491771	Cc1cccc(CN=c2[nH]cnc3ccc(-c4cccc(NS(C)(=O)=O)c4)cc23)c1	5.5	1	0.8
CHEMBL495068	COc1ccccc1CN=c1[nH]cnc2ccc(-c3cccc(NS(C)(=O)=O)c3)cc12	4.5	1	0.8
CHEMBL1394118	CCN=c1nc2c(c[nH]1)nc(-c1ccccc1)c(=O)n2-c1ccc(OC)cc1	6	27	0.78
CHEMBL1317302	CCN=c1nc2c(c[nH]1)nc(-c1cn(C)c3ccccc13)c(=O)n2C[C@H]1CCCO1	5.5	29	0.76
CHEMBL1512756	COc1cccc(Cn2c(=O)c(-c3ccc(Cl)cc3)nc3cnc(N4CCN(C)CC4)nc32)c1	4.9	53	0.76
CHEMBL1412893	COc1ncc2nc(-c3ccc(F)cc3)c(=O)n(C3CC3)c2n1	4.6	2	0.75
CHEMBL1433668	COCCn1c(=O)c(C)nc2c[nH]c(=Nc3cccc(OC)c3)nc21	4.5	4	0.75
CHEMBL1486808	Cn1c(=O)c(CCc2ccccc2)nc2cnc(OCc3ccccc3)nc21	4.9	5	0.74
CHEMBL1329110	COc1cccc(Cn2c(=O)c(-c3cn(C)c4ccccc34)nc3cncnc32)c1	5.3	5	0.72
CHEMBL1366157	COCCn1c(=O)c(-c2ccc(OC)cc2)nc2cnc(OCc3ccccc3)nc21	4.8	18	0.72
CHEMBL1373796	CN(C)c1ncc2nc(-c3cccs3)c(=O)n(CCc3ccccc3)c2n1	5.6	67	0.71
CHEMBL1490528	COCCn1c(=O)c(-c2cccs2)nc2cnc(N3CCNCC3)nc21	4.9	82	0.71
CHEMBL1357222	O=C(c1cnccn1)N1CCC2(CCCN(c3ccncc3)C2)CC1	7.6	2	0.7
CHEMBL1397406	O=C(c1cccc(F)c1)N1CCC2(CC1)CCN(c1ccncc1)CC2	4.9	1	0.7
CHEMBL1448138	O=c1c(-c2ccccc2)nc2cnc(Oc3ccccc3)nc2n1C1CC1	5	7	0.7
CHEMBL1473925	COc1ccccc1CN1CCC2(CC1)CCN(C(=O)c1ccncc1)CC2	5.3	1	0.7
CHEMBL1476407	O=C(c1cnccn1)N1CCC2(CCCN(Cc3ccccc3)C2)CC1	5.9	2	0.7
CHEMBL1514280	CCN=c1nc2c(c[nH]1)nc(-c1ccccc1)c(=O)n2C1CC1	4.9	14	0.7
CHEMBL1554725	COc1ccc(Oc2ncc3nc(-c4ccc(OC)cc4)c(=O)n(CCC#N)c3n2)cc1	4.7	26	0.7
CHEMBL1590738	O=C(c1ccncc1)N1CCC2(CC1)CCN(c1ccncc1)CC2	4.5	1	0.7
CHEMBL1593128	COc1ccc(Oc2ncc3nc(-c4cc(F)cc(F)c4)c(=O)n(C[C@H]4CCCO4)c3n2)cc1	5.5	3	0.7
CHEMBL475376	COc1ccccc1CN=c1[nH]cnc2ccc(-c3ccccc3OC)cc12	4.9	3	0.7
CHEMBL1475686	CCN=c1nc2c(c[nH]1)nc(-c1cccs1)c(=O)n2-c1ccc(OC)cc1	5.8	36	0.69
CHEMBL1399561	COc1ccc(-n2c(=O)c(-c3ccc(Cl)cc3)nc3cnc(N(C)C)nc32)cc1	6.2	34	0.68
CHEMBL1457317	COc1cccc(Cn2c(=O)c(-c3ccc(F)cc3)nc3cnc(OC)nc32)c1	5.3	7	0.67
CHEMBL1478430	CN1CCN(c2ncc3nc(-c4ccc(Cl)cc4)c(=O)n(-c4ccccc4)c3n2)CC1	5.6	33	0.67
CHEMBL1479202	COc1cccc(Cn2c(=O)c(-c3cc(F)cc(F)c3)nc3cnc(N4CCOCC4)nc32)c1	5.8	75	0.67
CHEMBL1523900	CCN=c1nc2c(c[nH]1)nc(-c1cc(F)cc(F)c1)c(=O)n2C1CC1	5.8	12	0.67
CHEMBL1315257	CN(C)c1ncc2nc(-c3ccc(F)cc3)c(=O)n(C3CC3)c2n1	4.7	50	0.66
CHEMBL1477140	COCCn1c(=O)c(CCc2ccccc2)nc2cnc(Oc3cccc(Cl)c3)nc21	5.5	11	0.66
CHEMBL1559279	O=c1c(-c2cc(F)cc(F)c2)nc2cnc(N3CCNCC3)nc2n1CCc1ccccc1	5	55	0.66
CHEMBL1515867	COCCn1c(=O)c(-c2cc(F)cc(F)c2)nc2cnc(N3CCN(C)CC3)nc21	4.5	47	0.65
CHEMBL1522897	Cn1c(=O)c(-c2ccccc2)nc2c[nH]c(=Nc3ccccc3)nc21	5.5	11	0.64
CHEMBL1563566	CN(C)c1ncc2nc(-c3ccc(F)cc3)c(=O)n(CCc3ccccc3)c2n1	5	34	0.64
CHEMBL1435787	O=C(c1cccc(F)c1)N1CCC2(CCCN(Cc3ccccc3)C2)CC1	5.5	3	0.63
CHEMBL1474578	COc1cccc(Cn2c(=O)c(-c3cccs3)nc3cnc(N4CCN(C)CC4)nc32)c1	5.6	68	0.63
CHEMBL1496664	O=c1c(-c2ccc(Cl)cc2)nc2cnc(N3CCOCC3)nc2n1CCc1ccccc1	5.3	26	0.63
CHEMBL1512027	CCN=c1nc2c(c[nH]1)nc(-c1ccc(OC)cc1)c(=O)n2C	5.7	35	0.63
CHEMBL1314647	COCCn1c(=O)c(-c2cccc(C#N)c2)nc2c[nH]c(=Nc3ccccc3)nc21	4.9	5	0.62
CHEMBL1317009	COc1cccc(-c2nc(N(C)Cc3ccco3)c3ccccc3n2)c1	4.9	4	0.62
CHEMBL1322743	N#Cc1cccc(-c2nc3c[nH]c(=Nc4ccccc4)nc3n(C[C@H]3CCCO3)c2=O)c1	5.6	5	0.62
CHEMBL1327772	CN(C)c1ncc2nc(-c3cc(F)cc(F)c3)c(=O)n(Cc3cccs3)c2n1	6.2	68	0.62
CHEMBL1436644	O=c1c(-c2ccc(F)c(F)c2)nc2cncnc2n1Cc1ccc(F)cc1	5.3	5	0.62
CHEMBL1455438	COc1cccc(Cn2c(=O)c(-c3cc(F)cc(F)c3)nc3cnc(N4CCNCC4)nc32)c1	5	68	0.62
CHEMBL1475562	CN(C)c1ccc(-c2nc(N(C)C)c3ccccc3n2)cc1	4.6	4	0.62
CHEMBL1476670	COc1cccc(Cn2c(=O)c(-c3cccs3)nc3c[nH]c(=Nc4cccc(OC)c4)nc32)c1	5.8	6	0.62
CHEMBL1512562	COc1cccc(-c2nc(N(C)C)c3ccccc3n2)c1	4.5	4	0.62
CHEMBL1484120	COc1cccc(Cn2c(=O)c(-c3ccc(F)cc3)nc3cnc(N4CCOCC4)nc32)c1	4.8	48	0.6
CHEMBL1514153	CN(Cc1ccco1)c1cc(-c2ccccc2C(F)(F)F)ncn1	5.5	1	0.6
CHEMBL1527029	CN(C)Cc1ccccc1-c1cc(N(C)Cc2ccco2)ncn1	4.9	1	0.6
CHEMBL1610082	Cc1ccccc1-c1ccc2ncnc(N(C)Cc3ccco3)c2c1	5.2	4	0.6
CHEMBL1494177	Cn1cc(-c2nc3cnc(OCc4ccccc4)nc3n(CCC#N)c2=O)c2ccccc21	5.5	29	0.59
CHEMBL1327059	N#CCCn1c(=O)c(-c2ccc(Cl)cc2)nc2cnc(N3CCNCC3)nc21	4.9	50	0.58
CHEMBL1337163	N#CCCn1c(=O)c(-c2ccc(Cl)cc2)nc2cnc(N3CCOCC3)nc21	5.8	63	0.58
CHEMBL1358092	Cc1cccc(CN=c2[nH]c(-c3c(C)noc3C)nc3ccccc23)c1	4.6	3	0.57
CHEMBL1358272	COc1ccccc1CN=c1[nH]c(-c2c(C)noc2C)nc2ccccc12	5.1	3	0.57
CHEMBL1552098	COc1ccccc1CN1CCC2(CC1)CCN(C(=O)c1csnn1)CC2	5.8	3	0.57
CHEMBL1553218	CCN=c1nc2c(c[nH]1)nc(-c1ccc(Cl)cc1)c(=O)n2-c1ccc(OC)cc1	4.9	18	0.56
CHEMBL1593926	CN1CCN(c2ncc3nc(-c4ccc(Cl)cc4)c(=O)n(C)c3n2)CC1	5.6	42	0.56
CHEMBL1336793	CCN=c1nc2c(c[nH]1)nc(-c1cn(C)c3ccccc13)c(=O)n2C	4.6	28	0.55
CHEMBL1364366	COCCn1c(=O)c(-c2ccc(OC)cc2)nc2cnc(Oc3ccccc3)nc21	6.1	22	0.55
CHEMBL1395805	COc1ccc(-c2nc3cnc(N(C)C)nc3n(CCc3ccccc3)c2=O)cc1	4.8	48	0.55
CHEMBL1494832	COCCn1c(=O)c(-c2ccc(Cl)cc2)nc2cncnc21	4.9	5	0.54
CHEMBL1515194	COc1cccc(Cn2c(=O)c(-c3cn(C)c4ccccc34)nc3cnc(N4CCNCC4)nc32)c1	4.9	44	0.54
CHEMBL1441453	N#CCCn1c(=O)c(-c2cccs2)nc2cnc(Oc3ccccc3)nc21	4.9	46	0.53
CHEMBL1483133	COc1ccc(-n2c(=O)c(-c3cc(F)cc(F)c3)nc3cnc(N4CCNCC4)nc32)cc1	4.9	66	0.53
CHEMBL1551051	COc1ncc2nc(-c3ccc(Cl)cc3)c(=O)n(Cc3cccs3)c2n1	4.5	18	0.53
CHEMBL1316796	CCN=c1nc2c(c[nH]1)nc(-c1cccs1)c(=O)n2C	5.5	32	0.52
CHEMBL1437119	N#CCCn1c(=O)c(-c2cc(F)cc(F)c2)nc2cnc(N3CCOCC3)nc21	4.9	69	0.52
CHEMBL1602394	COc1ccccc1CCn1c(=O)c(-c2ccc(F)c(F)c2)nc2cncnc21	4.9	5	0.52
CHEMBL1333212	COc1ccc(-c2nc3cnc(N4CCOCC4)nc3n(Cc3cccc(OC)c3)c2=O)cc1	4.8	60	0.51
CHEMBL1396142	CN1CCN(c2ncc3nc(CCc4ccccc4)c(=O)n(C4CC4)c3n2)CC1	5.4	13	0.51
CHEMBL1397088	O=c1c(-c2cc(F)cc(F)c2)nc2cnc(N3CCOCC3)nc2n1Cc1ccc(F)cc1	6	63	0.51
CHEMBL1316760	COc1ncc2nc(CCc3ccccc3)c(=O)n(Cc3cccs3)c2n1	5	13	0.5
CHEMBL1323897	Cn1cc(-c2nc3cncnc3n(Cc3ccc(F)cc3)c2=O)c2ccccc21	4.8	15	0.5
CHEMBL1358215	COCCn1c(=O)c(-c2cccs2)nc2cnc(N(C)C)nc21	4.9	85	0.5
CHEMBL1364377	Cc1cc(C(=O)N[C@@H](c2ccccc2)[C@]2(C)C[C@H]2C(C)C(=O)Nc2ccc3ccccc3c2)no1	4.5	1	0.5
CHEMBL1375431	O=c1c(-c2ccc(F)cc2)nc2cnc(N3CCOCC3)nc2n1Cc1cccs1	5.6	43	0.5
CHEMBL1377714	CCOc1ccc(N(CC(=O)N2CC=C(c3ccccc3)CC2)S(=O)(=O)c2c(C)noc2C)cc1	5	1	0.5
CHEMBL1394640	CC(C(=O)Nc1ccc2ccccc2c1)[C@H]1C[C@]1(C)[C@H](NC(=O)c1ccccc1)c1ccccc1	5.5	1	0.5
CHEMBL1408013	Cc1cc(C(=O)N[C@H](c2ccccc2)[C@@]2(C)C[C@@H]2C(C)C(=O)Nc2ccc3ccccc3c2)no1	5	1	0.5
CHEMBL1417303	CC(C(=O)Nc1ccc2ccccc2c1)[C@@H]1C[C@@]1(C)[C@@H](NC(=O)c1ccccc1)c1ccccc1	4.5	1	0.5
CHEMBL1475146	O=c1c(-c2cccs2)nc2cnc(Oc3cccc(Cl)c3)nc2n1C1CC1	4.9	10	0.5
CHEMBL1475589	CN1CCN(c2ncc3nc(-c4cc(F)cc(F)c4)c(=O)n(Cc4cccs4)c3n2)CC1	5.8	64	0.5
CHEMBL1523939	COc1ccc(N(CC(=O)N2CCN(c3ccccc3)CC2)S(=O)(=O)c2c(C)noc2C)cc1	5	1	0.5
CHEMBL1551841	COc1cccc(Cn2c(=O)c(C)nc3c[nH]c(=Nc4cccc(OC)c4)nc32)c1	4.6	1	0.5
CHEMBL1552542	COc1ccc(-c2nc3cnc(N4CCNCC4)nc3n(Cc3cccs3)c2=O)cc1	5.6	75	0.5
CHEMBL1564461	O=c1c(-c2cc(F)cc(F)c2)nc2cnc(N3CCOCC3)nc2n1C1CC1	4.8	68	0.5
CHEMBL1570413	COc1ccc(-n2c(=O)c(-c3cc(F)cc(F)c3)nc3cnc(N4CCOCC4)nc32)cc1	5.7	73	0.5
CHEMBL1586298	CCOc1ccc(N(CC(=O)N2CCN(c3ccccc3)CC2)S(=O)(=O)c2c(C)noc2C)cc1	4.5	1	0.5
CHEMBL1586800	COc1ccc(N(CC(=O)N2CC=C(c3ccccc3)CC2)S(=O)(=O)c2c(C)noc2C)cc1	5	1	0.5
CHEMBL1319604	N#CCCn1c(=O)c(-c2ccc(Cl)cc2)nc2cnc(Oc3cccc(Cl)c3)nc21	5	33	0.49
CHEMBL1396310	CCN=c1nc2c(c[nH]1)nc(-c1ccc(OC)cc1)c(=O)n2CCc1ccccc1	4.9	23	0.49
CHEMBL1570352	COc1ccc(-n2c(=O)cnc3cnc(N4CCOCC4)nc32)cc1	4.5	11	0.49
CHEMBL1603371	COc1ccc(Oc2ncc3nc(-c4ccccc4)c(=O)n(Cc4cccs4)c3n2)cc1	5.9	20	0.49
CHEMBL1335967	CN1CCN(c2ncc3nc(-c4ccc(F)cc4)c(=O)n(Cc4cccs4)c3n2)CC1	4.9	20	0.48
CHEMBL1354678	CN1CCN(c2ncc3nc(-c4cccc(C#N)c4)c(=O)n(CCc4ccccc4)c3n2)CC1	5.6	11	0.48
CHEMBL1437007	COc1cccc(Cn2c(=O)c(-c3cccs3)nc3cnc(N4CCNCC4)nc32)c1	6	71	0.48
CHEMBL1450455	COc1cccc(Cn2c(=O)c(-c3cccc(C#N)c3)nc3cnc(N4CCN(C)CC4)nc32)c1	4.9	20	0.48
CHEMBL1512049	O=c1c(-c2cccs2)nc2cnc(Oc3ccccc3)nc2n1-c1ccccc1	5	27	0.48
CHEMBL1358671	O=c1c(-c2ccc(Cl)cc2)nc2cnc(N3CCOCC3)nc2n1Cc1ccc(F)cc1	5.3	46	0.47
CHEMBL1479767	COc1ccc(Oc2ncc3nc(-c4cn(C)c5ccccc45)c(=O)n(CCC#N)c3n2)cc1	5	30	0.47
CHEMBL1574106	O=c1c(CCc2ccccc2)nc2cnc(Oc3cccc(Cl)c3)nc2n1C[C@H]1CCCO1	5	7	0.47
CHEMBL1592470	COCCn1c(=O)c(-c2ccccc2)nc2cnc(N(C)C)nc21	4.9	72	0.47
CHEMBL1595142	CCN=c1nc2c(c[nH]1)nc(-c1ccc(F)cc1)c(=O)n2-c1ccccc1	5	14	0.47
CHEMBL1316562	O=c1c(-c2cccs2)nc2cnc(N3CCNCC3)nc2n1C1CC1	5.6	43	0.46
CHEMBL1328565	COc1ccc(-c2nc3cnc(N4CCN(C)CC4)nc3n(Cc3cccc(OC)c3)c2=O)cc1	5.5	57	0.46
CHEMBL1475750	CN(C)c1ncc2nc(-c3ccccc3)c(=O)n(Cc3ccc(F)cc3)c2n1	5.7	52	0.46
CHEMBL1591758	COCCn1c(=O)c(-c2ccc(F)cc2)nc2cncnc21	5.5	5	0.46
CHEMBL1593375	CCN=c1nc2c(c[nH]1)nc(-c1cn(C)c3ccccc13)c(=O)n2-c1ccc(OC)cc1	4.9	27	0.46
CHEMBL1317066	COc1ccccc1CN=c1[nH]c(-c2ccccc2OC)nc2ccccc12	4.7	2	0.45
CHEMBL1337146	COc1cccc(N=c2nc3c(c[nH]2)nc(-c2cccs2)c(=O)n3Cc2cccs2)c1	5.7	8	0.45
CHEMBL1362420	Cn1c(=O)c(-c2ccc(Cl)cc2)nc2cnc(Oc3cccc(Cl)c3)nc21	5.5	4	0.45
CHEMBL1363513	COc1ccc(Oc2ncc3nc(-c4ccc(F)cc4)c(=O)n(C[C@H]4CCCO4)c3n2)cc1	4.9	6	0.45
CHEMBL1475990	COc1ccc(CN=c2[nH]c(-c3ccccc3OC)nc3ccccc23)c(OC)c1	5	2	0.45
CHEMBL1553825	CCN=c1nc2c(c[nH]1)nc(-c1ccc(F)cc1)c(=O)n2C	4.6	24	0.45
CHEMBL1314371	COc1cccc(Cn2c(=O)c(-c3ccc(Cl)cc3)nc3cnc(OC)nc32)c1	4.6	19	0.44
CHEMBL1356721	COc1cccc(N=c2nc3c(c[nH]2)nc(C)c(=O)n3Cc2cccs2)c1	5	8	0.44
CHEMBL1371458	Cn1cc(-c2nc3cnc(N4CCOCC4)nc3n(C3CC3)c2=O)c2ccccc21	5.6	24	0.44
CHEMBL1435009	CN(C)c1ncc2nc(-c3ccc(F)cc3)c(=O)n(-c3ccccc3)c2n1	4.9	49	0.44
CHEMBL1435248	COc1cccc(Cn2c(=O)c(-c3ccc(Cl)cc3)nc3cnc(N4CCOCC4)nc32)c1	5.8	52	0.44
CHEMBL1435899	CN1CCN(c2ncc3nc(-c4cn(C)c5ccccc45)c(=O)n(CCc4ccccc4)c3n2)CC1	4.9	23	0.44
CHEMBL1436037	COc1ccc(Oc2ncc3nc(-c4cccs4)c(=O)n(Cc4cccc(OC)c4)c3n2)cc1	5	23	0.44
CHEMBL1518182	O=c1c(-c2ccc(F)cc2)nc2cnc(N3CCOCC3)nc2n1CCc1ccccc1	5.8	47	0.44
CHEMBL1518338	O=c1c(-c2ccc(F)cc2)nc2cncnc2n1Cc1ccc(F)cc1	5.5	7	0.44
CHEMBL1317178	COc1ncc2nc(-c3cn(C)c4ccccc34)c(=O)n(C[C@H]3CCCO3)c2n1	4.9	3	0.43
CHEMBL1324529	CCN=c1nc2c(c[nH]1)nc(-c1ccc(OC)cc1)c(=O)n2C[C@H]1CCCO1	4.9	37	0.43
CHEMBL1376954	CCN=c1nc2c(c[nH]1)nc(-c1ccc(Cl)cc1)c(=O)n2C1CC1	5.5	11	0.43
CHEMBL1529365	CN(C)c1ncc2nc(-c3ccc(Cl)cc3)c(=O)n(C)c2n1	5	58	0.43
CHEMBL1314906	Cn1cc(-c2nc3cnc(N4CCNCC4)nc3n(Cc3ccc(F)cc3)c2=O)c2ccccc21	5.5	40	0.42
CHEMBL1318222	CN(C)c1ncc2nc(-c3cc(F)cc(F)c3)c(=O)n(Cc3ccc(F)cc3)c2n1	5.6	45	0.42
CHEMBL1487441	COc1ccc(-c2nc3cnc(N4CCOCC4)nc3n(CCc3ccccc3)c2=O)cc1	5.7	65	0.42
CHEMBL1514458	CN1CCN(c2ncc3nc(CCc4ccccc4)c(=O)n(C)c3n2)CC1	5.3	18	0.42
CHEMBL1515348	COc1ccc(-c2nc3c[nH]c(=Nc4ccccc4)nc3n(CCC#N)c2=O)cc1	4.6	16	0.42
CHEMBL1317451	COc1ccc(-c2nc3cnc(N4CCNCC4)nc3n(Cc3cccc(OC)c3)c2=O)cc1	5.7	67	0.41
CHEMBL1354281	COc1ccc(Oc2ncc3nc(CCc4ccccc4)c(=O)n(CCC#N)c3n2)cc1	4.8	17	0.41
CHEMBL1355970	CN1CCN(c2ncc3nc(-c4cc(F)cc(F)c4)c(=O)n(-c4ccccc4)c3n2)CC1	5	47	0.41
CHEMBL1395297	O=c1c(-c2ccccc2)nc2cnc(N3CCNCC3)nc2n1Cc1ccc(F)cc1	4.9	60	0.41
CHEMBL1531056	Cn1cc(-c2nc3cnc(Oc4ccccc4)nc3n(C3CC3)c2=O)c2ccccc21	4.9	11	0.41
CHEMBL1593545	CCN=c1nc2c(c[nH]1)nc(-c1ccccc1)c(=O)n2Cc1ccc(F)cc1	5	23	0.41
CHEMBL1313955	CCN1CCN(c2cc(C)c3cc(NC(=O)c4ccc5c(c4)OCO5)ccc3n2)CC1	5	1	0.4
CHEMBL1316808	O=c1c(-c2cccs2)nc2cnc(N3CCOCC3)nc2n1CCc1ccccc1	5	72	0.4
CHEMBL1395415	CN1CCN(c2ncnc3ccc(-c4ccccc4C(F)(F)F)cc23)CC1	4.9	4	0.4
CHEMBL1397454	Cn1cc(-c2nc3cnc(N4CCOCC4)nc3n(CCC#N)c2=O)c2ccccc21	4.9	43	0.4
CHEMBL1397860	COC(=O)[C@@]1(Cc2ccc(OC)cc2)[C@H]2c3cc(C(=O)N(C)C)n(Cc4ccc(O)c(OC)c4)c3C[C@H]2CN1C(=O)c1ccccc1	5	1	0.4
CHEMBL1404884	Cn1cc(-c2nc3cnc(Oc4cccc(Cl)c4)nc3n(CCC#N)c2=O)c2ccccc21	5.6	32	0.4
CHEMBL1406410	Cn1c(=O)c(-c2cccs2)nc2cnc(Oc3ccccc3)nc21	5	33	0.4
CHEMBL1436042	Cn1cc(-c2nc3cnc(N4CCNCC4)nc3n(C)c2=O)c2ccccc21	5.3	55	0.4
CHEMBL1449082	O=c1cnc2cncnc2n1Cc1ccc(F)cc1	5.6	2	0.4
CHEMBL1449884	COc1ccccc1CN1CCC2(CC1)CCN(C(=O)c1cccc(F)c1)CC2	5	2	0.4
CHEMBL1473793	CN1CCN(c2ncc3nc(-c4cc(F)cc(F)c4)c(=O)n(CCc4ccccc4)c3n2)CC1	5.6	55	0.4
CHEMBL1479506	COc1ccc(CN=c2[nH]c(-c3ccccc3CN(C)C)nc3ccccc23)c(OC)c1	4.6	3	0.4
CHEMBL1552720	FC(F)(F)c1ccccc1-c1ccc2ncnc(N3CCOCC3)c2c1	4.7	2	0.4
CHEMBL1554982	COC(=O)[C@@]1(Cc2ccc(OC)cc2)[C@H]2c3cc(C(=O)N(C)C)n(Cc4ccc(C)o4)c3C[C@H]2CN1C(=O)c1ccccc1	4.7	1	0.4
CHEMBL1589925	COc1ccccc1-c1ccc2ncnc(N(C)Cc3ccco3)c2c1	4.6	4	0.4
CHEMBL1593774	COc1ccccc1-c1ccc2ncnc(N3CCOCC3)c2c1	5	2	0.4
CHEMBL1596955	Cc1cc(N2CCN(C)CC2)nc2ccc(NC(=O)c3ccc4c(c3)OCO4)cc12	4.5	1	0.4
CHEMBL490706	COc1ccc(CN=c2[nH]cnc3ccc(-c4ccccc4OC)cc23)c(OC)c1	4.8	2	0.4
CHEMBL531296	CCN1CCN(c2cc(C)c3cc(NC(=O)c4ccc(Br)o4)ccc3n2)CC1	5	1	0.4
CHEMBL587836	Cc1cc(N2CCN(C)CC2)nc2ccc(NC(=O)c3ccc(Br)o3)cc12	4.9	1	0.4
CHEMBL1367608	COc1cccc(N=c2nc3c(c[nH]2)nc(-c2ccc(F)cc2)c(=O)n3C)c1	5.1	11	0.39
CHEMBL1474016	CN(C)c1ncc2nc(-c3ccc(Cl)cc3)c(=O)n(-c3ccccc3)c2n1	5	61	0.39
CHEMBL1512835	O=c1c(-c2cc(F)cc(F)c2)nc2cnc(N3CCOCC3)nc2n1C[C@H]1CCCO1	4.8	43	0.39
CHEMBL1315461	COc1ccc(-n2c(=O)c(-c3ccccc3)nc3cnc(N4CCOCC4)nc32)cc1	5	55	0.38
CHEMBL1354693	COc1ccc(-c2nc3cnc(N4CCNCC4)nc3n(CCc3ccccc3)c2=O)cc1	5.7	58	0.38
CHEMBL1411094	N#CCCn1c(=O)c(CCc2ccccc2)nc2cnc(Oc3ccccc3)nc21	5	19	0.38
CHEMBL1488918	N#CCCn1c(=O)c(CCc2ccccc2)nc2cnc(Oc3cccc(Cl)c3)nc21	5.3	21	0.38
CHEMBL1514819	COc1cccc(Cn2c(=O)c(-c3cccs3)nc3cnc(N(C)C)nc32)c1	5	77	0.38
CHEMBL1593337	O=c1c(CCc2ccccc2)nc2cnc(N3CCNCC3)nc2n1Cc1cccs1	4.9	24	0.38
CHEMBL1317588	CN(C)c1ncc2nc(-c3ccc(F)cc3)c(=O)n(C)c2n1	4.9	41	0.37
CHEMBL1355203	COc1ccc(-c2nc3cnc(N4CCNCC4)nc3n(-c3ccc(OC)cc3)c2=O)cc1	4.9	72	0.37
CHEMBL1434882	Cc1cccc(CN=c2[nH]c(-c3cccnc3)nc3ccccc23)c1	4.8	3	0.37
CHEMBL1437226	COc1ccccc1CN=c1[nH]c(-c2cccnc2)nc2ccccc12	4.6	3	0.37
CHEMBL1476146	N#Cc1cccc(-c2nc3cnc(N4CCOCC4)nc3n(Cc3ccc(F)cc3)c2=O)c1	5.7	24	0.37
CHEMBL1515253	CCN=c1nc2c(c[nH]1)nc(-c1ccc(OC)cc1)c(=O)n2CCOC	5	15	0.37
CHEMBL1554236	COCCn1c(=O)c(-c2cc(F)cc(F)c2)nc2cnc(N3CCNCC3)nc21	5.2	71	0.37
CHEMBL1554433	COc1cccc(N=c2nc3c(c[nH]2)nc(-c2cc(F)cc(F)c2)c(=O)n3C2CC2)c1	5.1	11	0.37
CHEMBL1558135	CCN=c1nc2c(c[nH]1)nc(-c1cccs1)c(=O)n2Cc1ccc(F)cc1	4.9	27	0.37
CHEMBL1564477	O=c1c(-c2cc(F)cc(F)c2)nc2cnc(N3CCNCC3)nc2n1Cc1ccc(F)cc1	5.7	53	0.37
CHEMBL1574196	Cn1c(=O)c(CCc2ccccc2)nc2c[nH]c(=Nc3ccccc3)nc21	4.9	9	0.37
CHEMBL1592580	COCCn1c(=O)c(-c2cn(C)c3ccccc23)nc2cnc(OCc3ccccc3)nc21	5	13	0.37
CHEMBL1593661	COc1ccc(-n2c(=O)c(-c3ccc(Cl)cc3)nc3cnc(N4CCNCC4)nc32)cc1	5.5	49	0.37
CHEMBL1357445	CN(C)c1ncc2nc(-c3ccc(Cl)cc3)c(=O)n(CCC#N)c2n1	5.8	72	0.36
CHEMBL1374712	O=c1c(-c2cc(F)cc(F)c2)nc2c[nH]c(=Nc3ccccc3)nc2n1C[C@H]1CCCO1	4.9	14	0.36
CHEMBL1377706	CCN=c1nc2c(c[nH]1)nc(-c1ccc(OC)cc1)c(=O)n2Cc1cccc(OC)c1	4.9	25	0.36
CHEMBL1395137	Cn1cc(-c2nc3cnc(N4CCNCC4)nc3n(CCc3ccccc3)c2=O)c2ccccc21	5.7	34	0.36
CHEMBL1436917	COc1cccc(N=c2nc3c(c[nH]2)nc(-c2cc(F)cc(F)c2)c(=O)n3C[C@H]2CCCO2)c1	5.6	20	0.36
CHEMBL1481510	O=c1c(-c2ccccc2)nc2cnc(N3CCNCC3)nc2n1C1CC1	4.6	65	0.36
CHEMBL1517051	N#CCCn1c(=O)c(-c2cccs2)nc2cnc(N3CCOCC3)nc21	5.2	82	0.36
CHEMBL1565060	O=c1c(-c2ccccc2)nc2cnc(N3CCNCC3)nc2n1Cc1cccs1	5	74	0.36
CHEMBL1326411	COc1ccc(-n2c(=O)c(-c3cn(C)c4ccccc34)nc3cnc(N4CCOCC4)nc32)cc1	5.5	27	0.35
CHEMBL1397965	COc1ccc(-n2c(=O)c(-c3ccc(F)cc3)nc3cnc(N4CCOCC4)nc32)cc1	5	52	0.35
CHEMBL1406879	COc1cccc(Cn2c(=O)c(CCc3ccccc3)nc3cnc(N4CCN(C)CC4)nc32)c1	4.8	19	0.35
CHEMBL1472651	O=c1c(-c2cc(F)cc(F)c2)nc2cnc(N3CCNCC3)nc2n1-c1ccccc1	5.5	71	0.35
CHEMBL1515004	CN1CCN(c2ncc3nc(-c4cn(C)c5ccccc45)c(=O)n(Cc4cccs4)c3n2)CC1	5.3	19	0.35
CHEMBL1553136	COCCn1c(=O)c(-c2ccc(F)cc2)nc2c[nH]c(=Nc3cccc(OC)c3)nc21	5	11	0.35
CHEMBL1569400	O=c1cnc2cncnc2n1Cc1ccccc1	5	2	0.35
CHEMBL1612410	COc1ccc(-n2c(=O)c(-c3ccc(Cl)cc3)nc3cnc(N4CCOCC4)nc32)cc1	5.9	48	0.35
CHEMBL1315965	O=c1c(-c2ccc(F)cc2)nc2cnc(N3CCOCC3)nc2n1Cc1ccc(F)cc1	5.3	56	0.34
CHEMBL1398425	COc1ccc(Oc2ncc3nc(-c4cn(C)c5ccccc45)c(=O)n(C)c3n2)cc1	4.8	20	0.34
CHEMBL1410926	COc1ncc2nc(-c3cn(C)c4ccccc34)c(=O)n(Cc3ccc(F)cc3)c2n1	4.9	17	0.34
CHEMBL1415465	COc1cccc(Cn2c(=O)c(-c3ccccc3)nc3cnc(N4CCNCC4)nc32)c1	5	54	0.34
CHEMBL1551009	COCCn1c(=O)c(-c2cc(F)cc(F)c2)nc2c[nH]c(=Nc3cccc(OC)c3)nc21	5	7	0.34
CHEMBL1552181	O=c1c(-c2cc(F)cc(F)c2)nc2cnc(N3CCNCC3)nc2n1Cc1cccs1	5.8	69	0.34
CHEMBL1555037	COc1ccc(-c2nc3cnc(N4CCNCC4)nc3n(-c3ccccc3)c2=O)cc1	4.9	68	0.34
CHEMBL1569529	COc1ccc(-c2nc3cnc(N(C)C)nc3n(Cc3cccs3)c2=O)cc1	5	54	0.34
CHEMBL1603692	Cn1c(=O)c(-c2cccs2)nc2cnc(N3CCNCC3)nc21	5	70	0.34
CHEMBL1355909	O=c1c(-c2cccs2)nc2cnc(N3CCNCC3)nc2n1-c1ccccc1	5.6	80	0.33
CHEMBL1398543	COc1ccc(Oc2ncc3nc(-c4ccccc4)c(=O)n(C[C@H]4CCCO4)c3n2)cc1	4.9	11	0.33
CHEMBL1437164	COc1ccc(-c2nc3cnc(N4CCNCC4)nc3n(Cc3ccc(F)cc3)c2=O)cc1	5	50	0.33
CHEMBL1492215	COc1ccc(-c2nc3cnc(OC)nc3n(Cc3ccc(F)cc3)c2=O)cc1	5	20	0.33
CHEMBL1593158	CCN=c1nc2c(c[nH]1)nc(-c1cc(F)cc(F)c1)c(=O)n2C	5	26	0.33
CHEMBL1314891	COc1ccc(-c2nc3cnc(N4CCOCC4)nc3n(C)c2=O)cc1	5.3	57	0.32
CHEMBL1440302	CN(C)c1ncc2nc(-c3ccc(Cl)cc3)c(=O)n(C[C@H]3CCCO3)c2n1	4.9	38	0.32
CHEMBL1513485	COc1ccc(-c2nc3c[nH]c(=Nc4cccc(OC)c4)nc3n(C)c2=O)cc1	5.1	11	0.32
CHEMBL1590242	CN1CCN(c2ncc3nc(-c4cccs4)c(=O)n(CCc4ccccc4)c3n2)CC1	4.9	59	0.32
CHEMBL1315382	COc1ccc(-c2nc3cnc(Oc4ccccc4)nc3n(Cc3cccs3)c2=O)cc1	5	20	0.31
CHEMBL1317306	CCN=c1nc2c(c[nH]1)nc(-c1ccc(F)cc1)c(=O)n2CCC#N	4.5	30	0.31
CHEMBL1317748	CCN=c1nc2c(c[nH]1)nc(-c1cc(F)cc(F)c1)c(=O)n2-c1ccccc1	4.9	20	0.31
CHEMBL1434411	COc1ccc(-n2c(=O)c(-c3cccs3)nc3cnc(N4CCNCC4)nc32)cc1	5.6	77	0.31
CHEMBL1437747	CCN=c1nc2c(c[nH]1)nc(-c1cccs1)c(=O)n2-c1ccccc1	4.9	28	0.31
CHEMBL1441843	Cn1cc(-c2nc3cnc(N4CCNCC4)nc3n(-c3ccccc3)c2=O)c2ccccc21	4.9	45	0.31
CHEMBL1474471	CCN=c1nc2c(c[nH]1)nc(-c1ccccc1)c(=O)n2CCc1ccccc1	4.9	21	0.31
CHEMBL1512222	CN1CCN(c2ncc3nc(-c4cccc(C#N)c4)c(=O)n(Cc4ccc(F)cc4)c3n2)CC1	5.4	14	0.31
CHEMBL1535372	COc1ncc2nc(-c3cn(C)c4ccccc34)c(=O)n(C)c2n1	5.3	18	0.31
CHEMBL1596743	CN(C)c1ncc2nc(CCc3ccccc3)c(=O)n(-c3ccccc3)c2n1	5	18	0.31
CHEMBL1609406	O=c1c(-c2cc(F)cc(F)c2)nc2cnc(N3CCOCC3)nc2n1-c1ccccc1	5.6	80	0.31
CHEMBL1316055	COc1ccccc1CN=c1[nH]c(-c2cccc(C#N)c2)nc2ccccc12	5.5	1	0.3
CHEMBL1361552	CC(=O)NCCN=c1[nH]c(-c2ccc(N(C)C)cc2)nc2ccccc12	5	1	0.3
CHEMBL1397877	CN1CCN(c2ncc3nc(-c4ccc(Cl)cc4)c(=O)n(Cc4ccc(F)cc4)c3n2)CC1	5	35	0.3
CHEMBL1404703	O=c1c(-c2ccccc2)nc2cnc(Oc3cccc(Cl)c3)nc2n1C[C@H]1CCCO1	5.3	7	0.3
CHEMBL1412410	COc1ccc(-n2c(Cc3cccn3C)nnc2SCC(=O)Nc2cccc(Cl)c2)cc1	4.5	2	0.3
CHEMBL1445473	CCN=c1nc2c(c[nH]1)nc(-c1ccc(OC)cc1)c(=O)n2-c1ccc(OC)cc1	5.4	28	0.3
CHEMBL1512833	CC(=O)NCCN=c1[nH]c(-c2cccc(C#N)c2)nc2ccccc12	6.3	1	0.3
CHEMBL1516054	COc1ccccc1CN=c1[nH]cnc2ccc(-c3ccc4c(c3)OCO4)cc12	4.9	5	0.3
CHEMBL1578553	Cn1cccc1Cc1nnc(SCC(=O)Nc2cccc(Cl)c2)n1-c1ccc(F)cc1	4.8	2	0.3
CHEMBL1605510	CCN=c1nc2c(c[nH]1)nc(-c1cc(F)cc(F)c1)c(=O)n2-c1ccc(OC)cc1	5.3	24	0.3
CHEMBL1317924	COc1cccc(Cn2c(=O)c(-c3cccs3)nc3cnc(N4CCOCC4)nc32)c1	4.9	79	0.29
CHEMBL1325766	COc1ccccc1CCn1c(=O)c(-c2cccs2)nc2cncnc21	4.9	7	0.29
CHEMBL1559783	COc1cccc(Cn2c(=O)c(-c3cccc(C#N)c3)nc3cnc(N4CCOCC4)nc32)c1	4.9	28	0.29
CHEMBL1591757	COc1ccc(Oc2ncc3nc(-c4cccs4)c(=O)n(C)c3n2)cc1	5	31	0.29
CHEMBL1593199	O=c1c(-c2cc(F)cc(F)c2)nc2cnc(N3CCOCC3)nc2n1CCc1ccccc1	5.8	76	0.29
CHEMBL1356107	COCCn1c(=O)c(-c2cccc(C#N)c2)nc2cnc(N(C)C)nc21	5	20	0.28
CHEMBL1475642	COc1ccc(-n2c(=O)c(-c3cccs3)nc3c[nH]c(=Nc4ccccc4)nc32)cc1	5	5	0.28
CHEMBL1514307	COCCn1c(=O)c(-c2cccs2)nc2cnc(Oc3cccc(Cl)c3)nc21	5	19	0.28
CHEMBL1533197	Cn1cc(-c2nc3cnc(Oc4ccccc4)nc3n(CCC#N)c2=O)c2ccccc21	5.1	41	0.28
CHEMBL1593153	COc1cccc(Cn2c(=O)c(-c3cccs3)nc3c[nH]c(=Nc4ccccc4)nc32)c1	4.9	5	0.28
CHEMBL1332463	Cc1cccc(CN=c2[nH]cnc3ccc(-c4cccnc4)cc23)c1	4.5	3	0.27
CHEMBL1396997	Cn1c(=O)c(-c2ccc(F)cc2)nc2cnc(N3CCOCC3)nc21	5.3	43	0.27
CHEMBL1397704	COc1cccc(Cn2c(=O)c(-c3cn(C)c4ccccc34)nc3cnc(N4CCOCC4)nc32)c1	4.9	22	0.27
CHEMBL1401031	CCN=c1nc2c(c[nH]1)nc(-c1ccc(Cl)cc1)c(=O)n2Cc1cccc(OC)c1	5	16	0.27
CHEMBL1436507	COCCn1c(=O)c(CCc2ccccc2)nc2cnc(Oc3ccc(OC)cc3)nc21	5	15	0.27
CHEMBL1473420	COCCn1c(=O)c(-c2cccc(C#N)c2)nc2cnc(Oc3ccc(OC)cc3)nc21	5	12	0.27
CHEMBL1327752	COc1cccc(Cn2c(=O)c(-c3cc(F)cc(F)c3)nc3cnc(N(C)C)nc32)c1	5.7	66	0.26
CHEMBL1396989	COCCn1c(=O)c(-c2cc(F)cc(F)c2)nc2cnc(OCc3ccccc3)nc21	5.4	8	0.26
CHEMBL1474326	N#CCCn1c(=O)c(-c2ccccc2)nc2cnc(OCc3ccccc3)nc21	5.3	25	0.26
CHEMBL1492217	COc1ccc(-n2c(=O)c(-c3ccc(F)cc3)nc3cnc(N4CCNCC4)nc32)cc1	5	31	0.26
CHEMBL1519472	CN(C)c1ncc2nc(-c3ccc(Cl)cc3)c(=O)n(Cc3cccs3)c2n1	5.9	58	0.26
CHEMBL1551295	CN(C)c1ncc2nc(-c3cc(F)cc(F)c3)c(=O)n(CCC#N)c2n1	5.6	58	0.26
CHEMBL1593707	Cn1cc(-c2nc3cnc(N4CCNCC4)nc3n(C3CC3)c2=O)c2ccccc21	4.9	48	0.26
CHEMBL1613347	COc1cccc(N=c2nc3c(c[nH]2)nc(CCc2ccccc2)c(=O)n3C[C@H]2CCCO2)c1	5	27	0.26
CHEMBL1333061	O=c1c(-c2ccccc2)nc2cnc(N3CCOCC3)nc2n1Cc1ccc(F)cc1	5	66	0.25
CHEMBL1367222	COC(=O)[C@@]1(Cc2ccc(OC)cc2)[C@H]2c3cc(C(=O)N4CCCC4)n(Cc4ccc(C)o4)c3C[C@H]2CN1C(=O)c1ccccc1	5	2	0.25
CHEMBL1369824	CCN=c1nc2c(c[nH]1)nc(-c1cn(C)c3ccccc13)c(=O)n2Cc1cccc(OC)c1	4.9	24	0.25
CHEMBL1373259	CCN=c1nc2c(c[nH]1)nc(CCc1ccccc1)c(=O)n2Cc1ccc(F)cc1	4.9	11	0.25
CHEMBL1409369	COc1ccc(Oc2ncc3nc(-c4ccc(OC)cc4)c(=O)n(Cc4cccs4)c3n2)cc1	5	19	0.25
CHEMBL1515804	COCCn1c(=O)c(CCc2ccccc2)nc2c[nH]c(=Nc3ccccc3)nc21	5.1	16	0.25
CHEMBL1527443	COC(=O)[C@@]1(Cc2ccc(OC)cc2)[C@H]2c3cc(C(=O)N4CCCC4)n(Cc4ccc(O)c(OC)c4)c3C[C@H]2CN1C(=O)c1ccccc1	4.9	2	0.25
CHEMBL1574897	COc1ccc(-n2c(=O)c(-c3cccs3)nc3cnc(N(C)C)nc32)cc1	4.9	57	0.25
CHEMBL570	CN(C)CCCN1c2ccccc2Sc2ccc(C(F)(F)F)cc21	4.8	2	0.25
CHEMBL71	CN(C)CCCN1c2ccccc2Sc2ccc(Cl)cc21	4.9	2	0.25
CHEMBL1358252	CCN=c1nc2c(c[nH]1)nc(-c1ccccc1)c(=O)n2Cc1cccs1	5.1	32	0.24
CHEMBL1358654	O=c1c(-c2cccs2)nc2cnc(N3CCOCC3)nc2n1Cc1ccc(F)cc1	5.4	55	0.24
CHEMBL1365983	N#CCCn1c(=O)c(-c2ccccc2)nc2cnc(N3CCNCC3)nc21	5	48	0.24
CHEMBL1376191	CN(C)c1ncc2nc(-c3ccc(F)cc3)c(=O)n(C[C@H]3CCCO3)c2n1	5	36	0.24
CHEMBL1397079	O=c1c(-c2cccc(Cl)c2)nc2cncnc2n1-c1ccccc1	4.9	5	0.24
CHEMBL1452199	CN1CCN(c2ncc3nc(-c4ccc(Cl)cc4)c(=O)n(CCC#N)c3n2)CC1	5.1	53	0.24
CHEMBL1475805	N#CCCn1c(=O)c(-c2cc(F)cc(F)c2)nc2c[nH]c(=Nc3ccccc3)nc21	5.1	12	0.24
CHEMBL1482759	CCN=c1nc2c(c[nH]1)nc(-c1cccs1)c(=O)n2C[C@H]1CCCO1	4.9	33	0.24
CHEMBL1482968	Cn1c(=O)c(-c2ccccc2)nc2cnc(N3CCOCC3)nc21	4.8	64	0.24
CHEMBL1570134	O=c1c(CCc2ccccc2)nc2cnc(N3CCOCC3)nc2n1C[C@H]1CCCO1	4.9	17	0.24
CHEMBL1316453	COCCn1c(=O)c(-c2ccccc2)nc2cnc(N3CCN(C)CC3)nc21	5	49	0.23
CHEMBL1394095	COc1ccc(-n2c(=O)c(-c3cc(F)cc(F)c3)nc3cnc(N(C)C)nc32)cc1	5.3	40	0.23
CHEMBL1515417	O=c1c(-c2cccs2)nc2cncnc2n1Cc1ccccc1	4.7	3	0.23
CHEMBL1523450	COc1cccc(N=c2nc3c(c[nH]2)nc(-c2ccccc2)c(=O)n3C)c1	4.9	18	0.23
CHEMBL1555008	COc1ncc2nc(-c3cc(F)cc(F)c3)c(=O)n(-c3ccccc3)c2n1	4.9	18	0.23
CHEMBL1355720	COc1cccc(N=c2nc3c(c[nH]2)nc(-c2cn(C)c4ccccc24)c(=O)n3CCC#N)c1	4.8	9	0.22
CHEMBL1395431	CCN=c1nc2c(c[nH]1)nc(-c1cccs1)c(=O)n2CCc1ccccc1	5	23	0.22
CHEMBL1407440	COc1ccc(-c2nc3cnc(N(C)C)nc3n(C3CC3)c2=O)cc1	5	53	0.22
CHEMBL1439882	COCCn1c(=O)c(-c2cccs2)nc2cnc(Oc3ccc(OC)cc3)nc21	5	38	0.22
CHEMBL1440509	COc1ccc(-c2nc3cnc(OC)nc3n(CCc3ccccc3)c2=O)cc1	4.9	33	0.22
CHEMBL1476139	CN(C)c1ncc2nc(-c3ccccc3)c(=O)n(C[C@H]3CCCO3)c2n1	5	48	0.22
CHEMBL1513920	COc1cccc(N=c2nc3c(c[nH]2)nc(-c2ccc(Cl)cc2)c(=O)n3C2CC2)c1	4.9	6	0.22
CHEMBL1559127	COc1ccc(Oc2ncc3nc(CCc4ccccc4)c(=O)n(C)c3n2)cc1	4.8	10	0.22
CHEMBL1566571	O=c1c(-c2cccs2)nc2c[nH]c(=Nc3ccccc3)nc2n1C[C@H]1CCCO1	5	13	0.22
CHEMBL1589856	CN(C)Cc1ccccc1-c1nc(N(C)Cc2ccco2)c2ccccc2n1	4.9	5	0.22
CHEMBL1611550	CN(C)c1ncc2nc(-c3ccc(Cl)cc3)c(=O)n(Cc3ccc(F)cc3)c2n1	5.9	46	0.22
CHEMBL1355010	COc1ccc(-n2c(=O)c(-c3cn(C)c4ccccc34)nc3cnc(N4CCNCC4)nc32)cc1	5.1	54	0.21
CHEMBL1372635	COc1ccc(Oc2ncc3nc(CCc4ccccc4)c(=O)n(C[C@H]4CCCO4)c3n2)cc1	5	7	0.21
CHEMBL1399181	COCCn1c(=O)c(-c2ccc(OC)cc2)nc2cnc(N3CCN(C)CC3)nc21	5	47	0.21
CHEMBL1433725	CN1CCN(c2ncc3nc(-c4cn(C)c5ccccc45)c(=O)n(C[C@H]4CCCO4)c3n2)CC1	5.1	7	0.21
CHEMBL1440619	COc1ccc(Oc2ncc3nc(-c4cccc(C#N)c4)c(=O)n(C)c3n2)cc1	5	8	0.21
CHEMBL1475941	COc1ccc(-c2nc3cnc(N4CCOCC4)nc3n(C3CC3)c2=O)cc1	4.9	60	0.21
CHEMBL1517643	CN(C)c1ncc2nc(-c3cccc(C#N)c3)c(=O)n(C[C@H]3CCCO3)c2n1	5	14	0.21
CHEMBL1559756	COc1ccc(-c2nc3c[nH]c(=Nc4cccc(OC)c4)nc3n(C3CC3)c2=O)cc1	5.3	7	0.21
CHEMBL1591533	O=c1c(-c2ccccc2)nc2cnc(N3CCOCC3)nc2n1C[C@H]1CCCO1	4.9	55	0.21
CHEMBL1592186	COc1ccc(-c2nc3cnc(OCc4ccccc4)nc3n(CCC#N)c2=O)cc1	5	33	0.21
CHEMBL1600620	CCN=c1nc2c(c[nH]1)nc(CCc1ccccc1)c(=O)n2-c1ccccc1	5.2	12	0.21
CHEMBL1316492	COc1ccc(-n2c(=O)c(-c3cccc(C#N)c3)nc3cnc(N4CCNCC4)nc32)cc1	4.9	6	0.2
CHEMBL1320722	O=c1c(-c2ccccc2)nc2cnc(N3CCOCC3)nc2n1C1CC1	5	63	0.2
CHEMBL1334959	COc1ccccc1CCn1c(=O)c(-c2cccc(Cl)c2)nc2cncnc21	5	5	0.2
CHEMBL1354563	N#Cc1cccc(-c2ccc3[nH]cnc(=NCc4cccs4)c3c2)c1	4.8	1	0.2
CHEMBL1357186	COc1ccc(-c2nc3cnc(N4CCN(C)CC4)nc3n(Cc3cccs3)c2=O)cc1	4.9	70	0.2
CHEMBL1358796	c1ccc(CN=c2[nH]cnc3ccc(-c4ccc5c(c4)OCO5)cc23)cc1	4.5	2	0.2
CHEMBL1378691	CN(C)c1ncc2nc(-c3cn(C)c4ccccc34)c(=O)n(C[C@H]3CCCO3)c2n1	4.8	1	0.2
CHEMBL1401859	COc1cccc(-c2ccc3ncnc(N(C)C)c3c2)c1	4.8	1	0.2
CHEMBL1414269	CN=c1[nH]c(-c2ccc(N(C)C)cc2)nc2ccccc12	4.8	1	0.2
CHEMBL1416207	COc1cccc(-c2ccc3ncnc(N4CCNCC4)c3c2)c1	6	1	0.2
CHEMBL1417789	COc1ccc(Oc2ncc3nc(-c4cccs4)c(=O)n(Cc4cccs4)c3n2)cc1	5	37	0.2
CHEMBL1436272	N#Cc1cccc(-c2ccc3[nH]cnc(=NCc4ccccc4)c3c2)c1	5	1	0.2
CHEMBL1436715	CN=c1[nH]c(-c2ccc3c(c2)OCO3)nc2ccccc12	5	1	0.2
CHEMBL1475487	CN(C)c1ncnc2ccc(-c3cccnc3)cc12	6.3	1	0.2
CHEMBL1476712	COc1ccccc1-c1ccc2ncnc(N3CCN(C)CC3)c2c1	4.8	4	0.2
CHEMBL1482582	CN(Cc1ccco1)c1ncnc2ccc(-c3ccccc3C(F)(F)F)cc12	4.7	4	0.2
CHEMBL1489182	c1ccc(CN=c2[nH]cnc3ccc(-c4cccnc4)cc23)cc1	4.7	2	0.2
CHEMBL1513936	O=c1c(-c2ccc(Cl)cc2)nc2c[nH]c(=Nc3ccccc3)nc2n1C1CC1	5	2	0.2
CHEMBL1590132	c1cncc(-c2ccc3ncnc(N4CCNCC4)c3c2)c1	7.7	1	0.2
CHEMBL1592560	COc1ccc(-c2nc3cnc(N4CCN(C)CC4)nc3n(CCC#N)c2=O)cc1	5.1	66	0.2
CHEMBL516075	COc1cccc(-c2ccc3[nH]cnc(=NCc4ccccc4)c3c2)c1	4.9	1	0.2
CHEMBL1314387	COCCn1c(=O)c(-c2cc(F)cc(F)c2)nc2cnc(N(C)C)nc21	5.2	66	0.19
CHEMBL1315335	COc1ccc(-c2nc3cnc(OC)nc3n(-c3ccccc3)c2=O)cc1	4.9	32	0.19
CHEMBL1326152	CN1CCN(c2ncc3nc(-c4cc(F)cc(F)c4)c(=O)n(CCC#N)c3n2)CC1	5.3	44	0.19
CHEMBL1356501	Cn1c(=O)c(-c2ccc(Cl)cc2)nc2cnc(Oc3ccccc3)nc21	5	14	0.19
CHEMBL1397151	CN(C)c1ncc2nc(-c3ccc(F)cc3)c(=O)n(Cc3ccc(F)cc3)c2n1	6	35	0.19
CHEMBL1433687	COc1ncc2nc(-c3cn(C)c4ccccc34)c(=O)n(CCc3ccccc3)c2n1	5.3	23	0.19
CHEMBL1434833	COc1ncc2nc(-c3cccs3)c(=O)n(CCc3ccccc3)c2n1	4.9	49	0.19
CHEMBL1455450	COc1ccc(-c2nc3cnc(N4CCN(C)CC4)nc3n(C)c2=O)cc1	4.9	58	0.19
CHEMBL1474475	O=c1c(-c2ccc(Cl)cc2)nc2cnc(N3CCNCC3)nc2n1Cc1cccs1	5.6	48	0.19
CHEMBL1487191	COc1ccc(-c2nc3cnc(OC)nc3n(Cc3cccs3)c2=O)cc1	4.7	30	0.19
CHEMBL1489016	CN(C)c1ncc2nc(-c3cccs3)c(=O)n(C)c2n1	5	77	0.19
CHEMBL1496590	COc1cccc(N=c2nc3c(c[nH]2)nc(-c2cn(C)c4ccccc24)c(=O)n3C[C@H]2CCCO2)c1	5.3	8	0.19
CHEMBL1551049	COc1ccc(-c2nc3c[nH]c(=Nc4cccc(OC)c4)nc3n(C[C@H]3CCCO3)c2=O)cc1	5.4	19	0.19
CHEMBL1590191	CN(C)c1ncc2nc(-c3cccc(C#N)c3)c(=O)n(CCC#N)c2n1	5.4	15	0.19
CHEMBL1355431	O=c1c(CCc2ccccc2)nc2cnc(N3CCOCC3)nc2n1Cc1cccs1	4.7	24	0.18
CHEMBL1402299	CN(C)c1ncc2nc(-c3cc(F)cc(F)c3)c(=O)n(CCc3ccccc3)c2n1	5.3	63	0.18
CHEMBL1441192	CN1CCN(c2ncc3nc(-c4cc(F)cc(F)c4)c(=O)n(C)c3n2)CC1	5	54	0.18
CHEMBL1534347	CN1CCN(c2ncc3nc(-c4ccccc4)c(=O)n(Cc4cccs4)c3n2)CC1	4.9	70	0.18
CHEMBL1551284	COc1cccc(N=c2nc3c(c[nH]2)nc(-c2cc(F)cc(F)c2)c(=O)n3CCC#N)c1	5.3	17	0.18
CHEMBL1552051	O=c1c(-c2ccc(F)cc2)nc2cnc(N3CCNCC3)nc2n1-c1ccccc1	5.3	34	0.18
CHEMBL1316775	CN1CCN(c2ncc3nc(-c4cccc(C#N)c4)c(=O)n(C)c3n2)CC1	5	16	0.17
CHEMBL1317884	COc1cccc(N=c2nc3c(c[nH]2)nc(-c2ccccc2)c(=O)n3C[C@H]2CCCO2)c1	5.3	18	0.17
CHEMBL1325701	COc1ncc2nc(-c3cc(F)cc(F)c3)c(=O)n(CCc3ccccc3)c2n1	5.2	17	0.17
CHEMBL1328339	CN(C)c1ncc2nc(-c3ccccc3)c(=O)n(CCC#N)c2n1	5	64	0.17
CHEMBL1395974	CCN=c1nc2c(c[nH]1)nc(-c1ccccc1)c(=O)n2CCOC	5	18	0.17
CHEMBL1400900	COCCn1c(=O)c(-c2cc(F)cc(F)c2)nc2cnc(N3CCOCC3)nc21	4.9	76	0.17
CHEMBL1403769	COc1ccc(-c2nc3cnc(N4CCNCC4)nc3n(C)c2=O)cc1	4.9	72	0.17
CHEMBL1417135	CN(C)c1ncc2nc(-c3ccccc3)c(=O)n(Cc3cccs3)c2n1	5.2	74	0.17
CHEMBL1437423	CN(C)c1ncc2nc(-c3cccs3)c(=O)n(CCC#N)c2n1	5	79	0.17
CHEMBL1473919	O=c1c(-c2ccc(F)cc2)nc2c[nH]c(=Nc3ccccc3)nc2n1Cc1cccs1	5	3	0.17
CHEMBL1590886	CN1CCN(c2ncc3nc(-c4cccs4)c(=O)n(Cc4cccs4)c3n2)CC1	4.9	81	0.17
CHEMBL1593582	COc1ccc(-c2nc3cnc(Oc4ccccc4)nc3n(CCC#N)c2=O)cc1	4.9	37	0.17
CHEMBL1325335	CN1CCN(c2ncc3nc(-c4cn(C)c5ccccc45)c(=O)n(CCC#N)c3n2)CC1	4.9	38	0.16
CHEMBL1357076	N#CCCn1c(=O)c(-c2ccc(F)cc2)nc2cnc(Oc3cccc(Cl)c3)nc21	4.9	5	0.16
CHEMBL1374810	N#CCCn1c(=O)c(-c2ccc(F)cc2)nc2cnc(Oc3ccccc3)nc21	4.6	5	0.16
CHEMBL1398185	O=c1c(-c2ccc(Cl)cc2)nc2cnc(N3CCOCC3)nc2n1-c1ccccc1	5.3	46	0.16
CHEMBL1493284	COCCn1c(=O)c(-c2cn(C)c3ccccc23)nc2cnc(N3CCNCC3)nc21	5	54	0.16
CHEMBL1512693	CN(C)c1ncc2nc(-c3cccs3)c(=O)n(C3CC3)c2n1	5	51	0.16
CHEMBL1526043	N#Cc1cccc(-c2nc3cnc(N4CCOCC4)nc3n(C3CC3)c2=O)c1	5	19	0.16
CHEMBL1592557	COCCn1c(=O)c(-c2ccc(OC)cc2)nc2cnc(Oc3cccc(Cl)c3)nc21	4.9	17	0.16
CHEMBL1592754	CN(C)c1ncc2nc(-c3ccccc3)c(=O)n(C3CC3)c2n1	4.9	71	0.16
CHEMBL1323550	COc1ccc(-n2c(Cc3cccn3C)nnc2SCC(=O)Nc2ccc(Cl)cc2)cc1	4.5	2	0.15
CHEMBL1329499	COc1cccc(N=c2nc3c(c[nH]2)nc(-c2ccc(F)cc2)c(=O)n3CCC#N)c1	4.9	14	0.15
CHEMBL1354433	Cn1cc(-c2nc3cnc(Oc4ccccc4)nc3n(Cc3cccs3)c2=O)c2ccccc21	5.2	11	0.15
CHEMBL1358756	COCCn1c(=O)c(-c2ccc(Cl)cc2)nc2cnc(N3CCNCC3)nc21	5.4	43	0.15
CHEMBL1375046	CCN=c1nc2c(c[nH]1)nc(-c1cccs1)c(=O)n2Cc1cccc(OC)c1	4.9	32	0.15
CHEMBL1394469	CN(C)c1ncc2nc(-c3cc(F)cc(F)c3)c(=O)n(C3CC3)c2n1	4.9	70	0.15
CHEMBL1395620	COc1ncc2nc(-c3cccs3)c(=O)n(Cc3cccs3)c2n1	5	57	0.15
CHEMBL1398978	O=c1c(CCc2ccccc2)nc2cnc(N3CCOCC3)nc2n1Cc1ccc(F)cc1	5.3	18	0.15
CHEMBL1403488	O=c1c(-c2cccs2)nc2cnc(N3CCNCC3)nc2n1Cc1cccs1	5.6	83	0.15
CHEMBL1425302	Cn1cccc1Cc1nnc(SCC(=O)Nc2ccc(Cl)cc2)n1-c1ccc(F)cc1	5.1	2	0.15
CHEMBL1450097	COc1ccc(Cl)cc1NC(=O)CSc1nnc(Cc2cccn2C)n1-c1ccc(F)cc1	5.2	2	0.15
CHEMBL1454920	Cc1cccc(CN=c2[nH]c(-c3ccccc3CN(C)C)nc3ccccc23)c1	4.9	4	0.15
CHEMBL1455462	COc1ncc2nc(-c3cn(C)c4ccccc34)c(=O)n(-c3ccccc3)c2n1	5	20	0.15
CHEMBL1455767	CN1CCN(c2ncc3nc(-c4cc(F)cc(F)c4)c(=O)n(C4CC4)c3n2)CC1	5.1	51	0.15
CHEMBL1456714	COc1ccc(C(=O)N2CCC3(CCCN(Cc4nccs4)C3)CC2)cc1	5.8	2	0.15
CHEMBL1513223	COc1ccc(-c2nc3cnc(N(C)C)nc3n(-c3ccccc3)c2=O)cc1	5	54	0.15
CHEMBL1524001	O=c1c(-c2cccs2)nc2cnc(N3CCOCC3)nc2n1-c1ccccc1	4.9	88	0.15
CHEMBL1531693	COc1ccc(-n2c(Cc3cccn3C)nnc2SCC(=O)Nc2cc(Cl)ccc2OC)cc1	4.6	2	0.15
CHEMBL1552353	COCCn1c(=O)c(-c2cccs2)nc2cnc(N3CCN(C)CC3)nc21	4.9	62	0.15
CHEMBL1570971	COc1ccc(Oc2ncc3nc(-c4ccc(OC)cc4)c(=O)n(C)c3n2)cc1	4.9	17	0.15
CHEMBL1573425	N#Cc1ccc(CN2CCC3(CC2)CCN(C(=O)c2csnn2)CC3)cc1	5.3	2	0.15
CHEMBL1593056	N#CCCn1c(=O)c(-c2ccc(Cl)cc2)nc2c[nH]c(=Nc3ccccc3)nc21	5	15	0.15
CHEMBL1315129	CCN=c1nc2c(c[nH]1)nc(-c1cc(F)cc(F)c1)c(=O)n2CCC#N	5	43	0.14
CHEMBL1316491	CCN=c1nc2c(c[nH]1)nc(-c1ccc(OC)cc1)c(=O)n2CCC#N	5.2	43	0.14
CHEMBL1319312	CCN=c1nc2c(c[nH]1)nc(-c1cc(F)cc(F)c1)c(=O)n2Cc1cccs1	4.9	21	0.14
CHEMBL1356497	O=c1c(-c2cccs2)nc2cnc(Oc3cccc(Cl)c3)nc2n1C[C@H]1CCCO1	5	9	0.14
CHEMBL1394944	COc1ccc(-c2nc3cnc(N(C)C)nc3n(C)c2=O)cc1	5	54	0.14
CHEMBL1435374	O=c1c(-c2ccccc2)nc2c[nH]c(=Nc3ccccc3)nc2n1Cc1cccs1	4.9	18	0.14
CHEMBL1474169	COCCn1c(=O)c(-c2cccc(C#N)c2)nc2cnc(N3CCOCC3)nc21	4.9	33	0.14
CHEMBL1474211	COc1ccc(-c2nc3cncnc3n(-c3ccccc3)c2=O)cc1	4.9	8	0.14
CHEMBL1513665	CN1CCN(c2ncc3nc(-c4ccc(F)cc4)c(=O)n(C4CC4)c3n2)CC1	4.9	17	0.14
CHEMBL1515287	O=c1c(CCc2ccccc2)nc2cncnc2n1-c1ccccc1	4.6	10	0.14
CHEMBL1551962	COc1cccc(Cn2c(=O)c(CCc3ccccc3)nc3cnc(N(C)C)nc32)c1	5	14	0.14
CHEMBL1563047	COc1ccc(-n2c(=O)cnc3cnc(N(C)C)nc32)cc1	5	8	0.14
CHEMBL1591380	O=c1c(-c2ccc(F)cc2)nc2cnc(N3CCNCC3)nc2n1Cc1cccs1	5.4	36	0.14
CHEMBL1593068	N#CCCn1c(=O)c(-c2cccs2)nc2cnc(Oc3cccc(Cl)c3)nc21	4.8	38	0.14
CHEMBL1355201	COc1ccc(-c2nc3c[nH]c(=Nc4cccc(OC)c4)nc3n(Cc3cccs3)c2=O)cc1	5	14	0.13
CHEMBL1396040	COc1ccc(-c2nc3cnc(N(C)C)nc3n(CCC#N)c2=O)cc1	5.2	61	0.13
CHEMBL1434308	CCN=c1nc2c(c[nH]1)nc(-c1ccc(Cl)cc1)c(=O)n2Cc1ccc(F)cc1	4.9	17	0.13
CHEMBL1482155	COc1ccc(-c2nc3c[nH]c(=Nc4ccccc4)nc3n(C[C@H]3CCCO3)c2=O)cc1	5	24	0.13
CHEMBL1482847	COCCn1c(=O)c(-c2ccc(F)c(F)c2)nc2cncnc21	4.9	4	0.13
CHEMBL1518947	COc1ccc(-c2nc3cnc(OC)nc3n(-c3ccc(OC)cc3)c2=O)cc1	4.8	25	0.13
CHEMBL1558083	COCCn1c(=O)c(-c2ccccc2)nc2c[nH]c(=Nc3cccc(OC)c3)nc21	5	18	0.13
CHEMBL1568767	Cc1cccc(CN=c2[nH]cnc3ccc(-c4cccc(C#N)c4)cc23)c1	5.3	3	0.13
CHEMBL1594058	N#CCCn1c(=O)c(CCc2ccccc2)nc2cnc(OCc3ccccc3)nc21	4.7	20	0.13
CHEMBL1595377	COCCn1c(=O)c(-c2cccs2)nc2cnc(OC)nc21	5	38	0.13
CHEMBL491748	COc1ccccc1CN=c1[nH]cnc2ccc(-c3cccc(C#N)c3)cc12	5.1	3	0.13
CHEMBL565856	Cc1cccc(CN=c2[nH]cnc3ccc(-c4ccc5c(c4)OCO5)cc23)c1	4.5	3	0.13
CHEMBL567	OCCN1CCN(CCCN2c3ccccc3Sc3ccc(Cl)cc32)CC1	4.6	2	0.13
CHEMBL726	OCCN1CCN(CCCN2c3ccccc3Sc3ccc(C(F)(F)F)cc32)CC1	4.8	2	0.13
CHEMBL1318041	CN(Cc1ccco1)c1nc(-c2ccccc2C(F)(F)F)nc2ccccc12	4.9	5	0.12
CHEMBL1354341	COc1ccc(-n2c(=O)cnc3cnc(N4CCNCC4)nc32)cc1	4.9	12	0.12
CHEMBL1410075	CN(C)Cc1ccccc1-c1nc(N(C)C)c2ccccc2n1	4.9	4	0.12
CHEMBL1436075	COc1cccc(N=c2nc3c(c[nH]2)nc(-c2cccs2)c(=O)n3CCC#N)c1	5.1	10	0.12
CHEMBL1446815	COc1ccccc1CN=c1[nH]c(-c2ccccc2CN(C)C)nc2ccccc12	4.9	5	0.12
CHEMBL1472705	CCN=c1nc2c(c[nH]1)nc(-c1ccccc1)c(=O)n2C	5.1	36	0.12
CHEMBL1590982	COCCn1c(=O)c(-c2cn(C)c3ccccc23)nc2cncnc21	4.9	9	0.12
CHEMBL1597434	COc1ccc(-n2c(=O)c(CCc3ccccc3)nc3cnc(N4CCOCC4)nc32)cc1	5	14	0.12
CHEMBL422	CN1CCN(CCCN2c3ccccc3Sc3ccc(C(F)(F)F)cc32)CC1	4.8	2	0.12
CHEMBL728	CN1CCN(CCCN2c3ccccc3Sc3ccc(Cl)cc32)CC1	4.6	2	0.12
CHEMBL1376290	CCN=c1nc2c(c[nH]1)nc(-c1cn(C)c3ccccc13)c(=O)n2CCC#N	4.9	41	0.11
CHEMBL1376987	O=c1c(-c2ccc(F)cc2)nc2cnc(N3CCOCC3)nc2n1-c1ccccc1	5.3	56	0.11
CHEMBL1416913	O=c1c(-c2ccc(Cl)cc2)nc2cnc(N3CCOCC3)nc2n1C[C@H]1CCCO1	5	35	0.11
CHEMBL1436054	O=c1c(-c2cccs2)nc2cncnc2n1Cc1ccc(F)cc1	4.9	15	0.11
CHEMBL1437176	CCN=c1nc2c(c[nH]1)nc(-c1cccs1)c(=O)n2Cc1cccs1	4.9	32	0.11
CHEMBL1438928	CN1CCN(c2ncc3nc(-c4ccccc4)c(=O)n(C)c3n2)CC1	5	55	0.11
CHEMBL1448728	COCCn1c(=O)c(-c2ccccc2)nc2c[nH]c(=Nc3ccccc3)nc21	4.9	19	0.11
CHEMBL1516331	O=c1c(-c2ccccc2)nc2c[nH]c(=Nc3ccccc3)nc2n1C[C@H]1CCCO1	5	20	0.11
CHEMBL1552957	COc1ccc(-c2nc3cnc(N4CCN(C)CC4)nc3n(Cc3ccc(F)cc3)c2=O)cc1	4.9	35	0.11
CHEMBL1594086	COc1cccc(N=c2nc3c(c[nH]2)nc(CCc2ccccc2)c(=O)n3C2CC2)c1	5	11	0.11
CHEMBL1311609	Oc1ccccc1-c1n[nH]c2c(O)n(CC3CCCO3)c(-c3ccc(F)cc3)c12	5.5	1	0.1
CHEMBL1315109	Cn1cc(-c2nc3cncnc3n(Cc3ccccc3Cl)c2=O)c2ccccc21	4.9	3	0.1
CHEMBL1352062	Oc1ccccc1-c1n[nH]c2c(O)n(Cc3ccco3)c(-c3ccc(F)cc3)c12	5.1	1	0.1
CHEMBL1356134	CN1CCN(c2ncc3nc(-c4ccc(Cl)cc4)c(=O)n(C4CC4)c3n2)CC1	5.2	30	0.1
CHEMBL1368942	COC(=O)[C@@]1(Cc2ccccc2)[C@H]2c3cc(C(=O)N4CCCC4)n(Cc4ccc(C)o4)c3C[C@H]2CN1C(=O)c1ccccc1	4.9	1	0.1
CHEMBL1397604	N#CCCn1c(=O)c(-c2ccccc2)nc2cnc(N3CCOCC3)nc21	4.8	69	0.1
CHEMBL1432334	COc1ccccc1C1CC(c2ccc(C)cc2)=Nc2nnnn21	5	1	0.1
CHEMBL1436716	CN1CCC2(CC1)CCN(C(=O)c1cccc(F)c1)CC2	5.7	1	0.1
CHEMBL1462631	Oc1ccccc1-c1n[nH]c2c(O)n(CC3CCCO3)c(-c3cccc(Cl)c3)c12	5.6	1	0.1
CHEMBL1467102	CCOc1ccc(C2CC(c3ccc(C)cc3)=Nc3nnnn32)cc1	4.9	1	0.1
CHEMBL1468353	CCOc1ccc(C2CC(c3ccccc3)=Nc3nnnn32)cc1	4.9	1	0.1
CHEMBL1512385	COc1ncc2nc(CCc3ccccc3)c(=O)n(Cc3ccc(F)cc3)c2n1	5	6	0.1
CHEMBL1513030	Cn1c(=O)c(-c2cccs2)nc2cncnc21	4.9	8	0.1
CHEMBL1531590	COc1ccc(C(=O)N2CCC3(CCN(C)CC3)CC2)cc1	5.3	1	0.1
CHEMBL1532597	COC(=O)[C@@]1(Cc2ccccc2)[C@H]2c3cc(C(=O)N4CCCC4)n(Cc4ccc(O)c(OC)c4)c3C[C@H]2CN1C(=O)c1ccccc1	4.9	1	0.1
CHEMBL1552071	COc1ncc2nc(-c3cn(C)c4ccccc34)c(=O)n(CCC#N)c2n1	4.9	21	0.1
CHEMBL1555899	Oc1ccccc1-c1n[nH]c2c(O)n(Cc3ccco3)c(-c3cccc(Cl)c3)c12	5.3	1	0.1
CHEMBL1561363	COCCn1c(=O)c(-c2cccs2)nc2c[nH]c(=Nc3ccccc3)nc21	4.9	5	0.1
CHEMBL1562477	Cn1c(=O)c(-c2cc(F)cc(F)c2)nc2cnc(N3CCNCC3)nc21	4.9	67	0.1
CHEMBL1590270	CCN=c1nc2c(c[nH]1)nc(CCc1ccccc1)c(=O)n2CCC#N	5	26	0.1
CHEMBL1592227	COc1ccccc1CN=c1[nH]cnc2ccc(-c3cccnc3)cc12	4.9	4	0.1
CHEMBL1592452	CCN=c1nc2c(c[nH]1)nc(-c1cn(C)c3ccccc13)c(=O)n2Cc1ccc(F)cc1	4.9	25	0.1
CHEMBL1592966	CCN=c1nc2c(c[nH]1)nc(-c1ccccc1)c(=O)n2CCC#N	5.1	40	0.1
CHEMBL1602645	COc1ccccc1C1CC(c2ccccc2)=Nc2nnnn21	4.9	1	0.1
CHEMBL1607885	COc1ccc(CN=c2[nH]c(-c3ccc4c(c3)OCO4)nc3ccccc23)c(OC)c1	4.9	3	0.1
CHEMBL1670	Clc1ccc(C(c2ccccc2Cl)C(Cl)Cl)cc1	4.6	1	0.1
CHEMBL196590	Clc1ccc(C(c2ccc(Cl)cc2)C(Cl)Cl)cc1	4.5	1	0.1
CHEMBL364900	Clc1ccc(C(c2ccccc2Cl)C(Cl)(Cl)Cl)cc1	5.4	1	0.1
CHEMBL416898	Clc1ccc(C(c2ccc(Cl)cc2)C(Cl)(Cl)Cl)cc1	5.2	1	0.1
CHEMBL565654	COc1cccc(-c2ccc3[nH]cnc(=NCc4cccs4)c3c2)c1	4.9	2	0.1
CHEMBL1473149	O=c1c(-c2ccccc2)nc2cnc(N3CCNCC3)nc2n1-c1ccccc1	5	64	0.098
CHEMBL1316158	CN(C)c1ncc2nc(-c3ccccc3)c(=O)n(-c3ccccc3)c2n1	5	74	0.097
CHEMBL1476693	O=c1c(-c2ccc(F)cc2)nc2cnc(N3CCOCC3)nc2n1C[C@H]1CCCO1	5	51	0.096
CHEMBL1574390	O=c1c(-c2ccccc2)nc2cnc(N3CCOCC3)nc2n1CCc1ccccc1	5.3	57	0.096
CHEMBL1515635	CN1CCN(c2ncc3nc(-c4ccccc4)c(=O)n(-c4ccccc4)c3n2)CC1	5	43	0.095
CHEMBL1590230	COc1ncc2nc(-c3cccs3)c(=O)n(CCC#N)c2n1	4.9	39	0.095
CHEMBL1516006	COc1ccc(-c2nc3cnc(N4CCOCC4)nc3n(-c3ccc(OC)cc3)c2=O)cc1	5	63	0.094
CHEMBL1572855	CN(C)c1ncc2nc(-c3ccccc3)c(=O)n(CCc3ccccc3)c2n1	5	51	0.094
CHEMBL1400575	COCCn1c(=O)c(-c2ccccc2)nc2cnc(N3CCOCC3)nc21	4.9	75	0.091
CHEMBL1436865	COc1ccc(-c2nc3cnc(N4CCNCC4)nc3n(CCC#N)c2=O)cc1	5	66	0.091
CHEMBL1595910	CN(C)c1ncc2nc(-c3cccs3)c(=O)n(Cc3cccs3)c2n1	5.3	89	0.091
CHEMBL1476288	COc1cccc(Cn2c(=O)c(-c3ccccc3)nc3cnc(N4CCN(C)CC4)nc32)c1	4.9	49	0.09
CHEMBL1370770	COCCn1c(=O)c(-c2ccccc2)nc2cnc(Oc3ccc(OC)cc3)nc21	5.3	18	0.089
CHEMBL1453911	CCN=c1nc2c(c[nH]1)nc(-c1cccc(C#N)c1)c(=O)n2Cc1cccc(OC)c1	4.9	9	0.089
CHEMBL1474302	CN(C)c1ncc2nc(CCc3ccccc3)c(=O)n(Cc3cccs3)c2n1	5.2	27	0.089
CHEMBL1487735	O=c1c(-c2cccs2)nc2cnc(N3CCNCC3)nc2n1CCc1ccccc1	5.7	54	0.089
CHEMBL1563501	O=c1c(-c2ccc(Cl)cc2)nc2c[nH]c(=Nc3ccccc3)nc2n1C[C@H]1CCCO1	5	9	0.089
CHEMBL1439673	CN1CCN(c2ncc3nc(-c4ccc(Cl)cc4)c(=O)n(Cc4cccs4)c3n2)CC1	5.4	51	0.088
CHEMBL1317314	COc1ccc(-n2c(=O)c(-c3cccs3)nc3cnc(OC)nc32)cc1	4.9	48	0.085
CHEMBL1397724	CCN=c1nc2c(c[nH]1)nc(-c1ccc(Cl)cc1)c(=O)n2CCC#N	5	33	0.085
CHEMBL1592549	COc1ccc(-c2nc3cnc(N4CCOCC4)nc3n(C[C@H]3CCCO3)c2=O)cc1	4.9	41	0.083
CHEMBL1606369	O=c1c(-c2cccs2)nc2cnc(N3CCOCC3)nc2n1Cc1cccs1	5	76	0.083
CHEMBL1496243	Cn1c(=O)c(-c2ccc(Cl)cc2)nc2cnc(N3CCNCC3)nc21	5.4	49	0.082
CHEMBL1517999	CCN=c1nc2c(c[nH]1)nc(-c1cc(F)cc(F)c1)c(=O)n2C[C@H]1CCCO1	5.1	33	0.082
CHEMBL1591487	CN1CCN(c2ncc3nc(-c4cccs4)c(=O)n(CCC#N)c3n2)CC1	5	64	0.081
CHEMBL1611646	CCN=c1nc2c(c[nH]1)nc(-c1cccs1)c(=O)n2CCC#N	4.9	48	0.081
CHEMBL1518305	COc1cccc(N=c2nc3c(c[nH]2)nc(-c2ccccc2)c(=O)n3Cc2cccs2)c1	4.9	20	0.08
CHEMBL1591600	CCN=c1nc2c(c[nH]1)nc(-c1ccc(F)cc1)c(=O)n2CCc1ccccc1	4.9	15	0.08
CHEMBL1474854	N#CCCn1c(=O)c(-c2cccc(C#N)c2)nc2cnc(N3CCOCC3)nc21	5	28	0.079
CHEMBL1316285	CN1CCN(c2ncc3nc(-c4ccccc4)c(=O)n(CCc4ccccc4)c3n2)CC1	5	41	0.078
CHEMBL1529543	COCCn1c(=O)c(-c2cn(C)c3ccccc23)nc2cnc(Oc3ccc(OC)cc3)nc21	4.9	18	0.078
CHEMBL1553179	CN1CCN(c2ncc3nc(-c4cccs4)c(=O)n(Cc4ccc(F)cc4)c3n2)CC1	5	36	0.078
CHEMBL1476021	COc1cccc(Cn2c(=O)c(-c3ccc(Cl)cc3)nc3cnc(N(C)C)nc32)c1	5.7	63	0.076
CHEMBL1590645	COc1cccc(N=c2nc3c(c[nH]2)nc(CCc2ccccc2)c(=O)n3Cc2cccs2)c1	5	17	0.076
CHEMBL1591544	CN1CCN(c2ncc3nc(-c4cccs4)c(=O)n(-c4ccccc4)c3n2)CC1	4.9	58	0.074
CHEMBL1491965	COc1ccc(-c2nc3c[nH]c(=Nc4ccccc4)nc3n(Cc3cccs3)c2=O)cc1	4.9	15	0.073
CHEMBL1473331	O=c1c(-c2ccc(F)cc2)nc2cnc(N3CCNCC3)nc2n1C1CC1	5.1	36	0.072
CHEMBL1477247	Cn1c(=O)c(-c2cccs2)nc2cnc(N3CCOCC3)nc21	5	68	0.072
CHEMBL1318083	CCN=c1nc2c(c[nH]1)nc(-c1ccc(Cl)cc1)c(=O)n2-c1ccccc1	5	14	0.071
CHEMBL1395026	COc1ncc2nc(-c3cccs3)c(=O)n(-c3ccccc3)c2n1	4.9	65	0.071
CHEMBL1440650	COc1cccc(Cn2c(=O)c(-c3ccccc3)nc3cnc(N(C)C)nc32)c1	5.2	54	0.07
CHEMBL1354262	O=c1c(-c2ccc(Cl)cc2)nc2cnc(N3CCNCC3)nc2n1Cc1ccc(F)cc1	5.6	45	0.069
CHEMBL1363873	CN1CCN(c2ncc3nc(-c4cccs4)c(=O)n(C[C@H]4CCCO4)c3n2)CC1	5	13	0.069
CHEMBL1612620	COc1ccc(-c2nc3cnc(N(C)C)nc3n(C[C@H]3CCCO3)c2=O)cc1	4.9	31	0.068
CHEMBL1358122	O=c1c(-c2cccc(Cl)c2)nc2cncnc2n1Cc1ccccc1Cl	4.6	3	0.067
CHEMBL1489589	CN(C)c1ncc2nc(-c3cccs3)c(=O)n(C[C@H]3CCCO3)c2n1	4.9	42	0.064
CHEMBL1516163	CCN=c1nc2c(c[nH]1)nc(-c1ccc(OC)cc1)c(=O)n2Cc1cccs1	5	33	0.064
CHEMBL1533214	CCN=c1nc2c(c[nH]1)nc(-c1cn(C)c3ccccc13)c(=O)n2-c1ccccc1	5	22	0.064
CHEMBL1592804	CCN=c1nc2c(c[nH]1)nc(-c1cccc(C#N)c1)c(=O)n2CCC#N	4.9	11	0.064
CHEMBL1515526	N#CCCn1c(=O)c(-c2cccs2)nc2cnc(OCc3ccccc3)nc21	5	24	0.063
CHEMBL1524851	O=c1c(-c2ccccc2)nc2cnc(N3CCOCC3)nc2n1Cc1cccs1	4.9	65	0.06
CHEMBL1318616	CN1CCN(c2ncc3nc(-c4ccccc4)c(=O)n(Cc4ccc(F)cc4)c3n2)CC1	4.9	44	0.059
CHEMBL1404093	CN(C)c1ncc2nc(-c3ccc(Cl)cc3)c(=O)n(C3CC3)c2n1	5.1	46	0.059
CHEMBL1566428	COc1ccc(-c2nc3cnc(Oc4cccc(Cl)c4)nc3n(C3CC3)c2=O)cc1	5	14	0.057
CHEMBL1476129	COc1ccc(Oc2ncc3nc(-c4cccs4)c(=O)n(-c4ccccc4)c3n2)cc1	4.9	23	0.056
CHEMBL1554791	COc1ncc2nc(-c3cccs3)c(=O)n(C)c2n1	4.9	40	0.055
CHEMBL1408176	COc1cccc(Cn2c(=O)c(-c3cccs3)nc3cnc(OC)nc32)c1	5	49	0.053
CHEMBL1323385	COc1cccc(N=c2nc3c(c[nH]2)nc(C)c(=O)n3CCc2ccccc2)c1	4.8	2	0.05
CHEMBL1396203	COc1ccccc1CN=c1[nH]c(-c2ccc(N(C)C)cc2)nc2ccccc12	4.5	2	0.05
CHEMBL1407035	COc1cccc(N=c2nc3c(c[nH]2)ncc(=O)n3CCc2ccccc2)c1	5	2	0.05
CHEMBL1433783	O=c1cnc2cncnc2n1Cc1ccccc1Cl	5.3	2	0.05
CHEMBL1434022	Cn1cc(-c2nc3cnc(N4CCNCC4)nc3n(CCC#N)c2=O)c2ccccc21	4.9	53	0.049
CHEMBL1315145	N#CCCn1c(=O)c(-c2ccccc2)nc2c[nH]c(=Nc3ccccc3)nc21	5	17	0.047
CHEMBL1433705	N#CCCn1c(=O)c(-c2ccc(Cl)cc2)nc2cnc(Oc3ccccc3)nc21	5	34	0.047
CHEMBL1493644	COc1ccc(-c2nc3cnc(N4CCN(C)CC4)nc3n(CCc3ccccc3)c2=O)cc1	5.2	58	0.047
CHEMBL1524650	Cn1cc(-c2nc3cncnc3n(-c3ccccc3)c2=O)c2ccccc21	4.9	15	0.047
CHEMBL1552814	COc1cccc(Cn2c(=O)c(-c3cc(F)cc(F)c3)nc3cnc(N4CCN(C)CC4)nc32)c1	5.3	59	0.046
CHEMBL1593219	COc1ccc(-c2nc3cnc(N4CCNCC4)nc3n(C3CC3)c2=O)cc1	5	70	0.046
CHEMBL1590831	CN(C)c1ncc2nc(-c3cccs3)c(=O)n(-c3ccccc3)c2n1	4.9	94	0.044
CHEMBL1315794	N#CCCn1c(=O)c(-c2ccccc2)nc2cnc(Oc3cccc(Cl)c3)nc21	5	21	0.043
CHEMBL1316779	COc1cccc(N=c2nc3c(c[nH]2)nc(CCc2ccccc2)c(=O)n3CCC#N)c1	4.9	21	0.043
CHEMBL1354901	CCN=c1nc2c(c[nH]1)nc(-c1ccc(F)cc1)c(=O)n2C[C@H]1CCCO1	4.8	28	0.043
CHEMBL1355089	COc1ncc2nc(-c3cccs3)c(=O)n(Cc3ccc(F)cc3)c2n1	5	32	0.041
CHEMBL1437263	COCCn1c(=O)c(CCc2ccccc2)nc2c[nH]c(=Nc3cccc(OC)c3)nc21	5	17	0.041
CHEMBL1513280	COc1ccc(-n2c(=O)c(-c3cccs3)nc3cnc(N4CCN(C)CC4)nc32)cc1	4.9	39	0.041
CHEMBL1554308	COc1cccc(N=c2nc3c(c[nH]2)nc(-c2ccc(F)cc2)c(=O)n3C[C@H]2CCCO2)c1	5.2	20	0.04
CHEMBL1435384	COCCn1c(=O)c(CCc2ccccc2)nc2cnc(OCc3ccccc3)nc21	4.9	13	0.038
CHEMBL1483013	COc1ccc(-c2nc3cnc(Oc4cccc(Cl)c4)nc3n(CCC#N)c2=O)cc1	4.9	42	0.038
CHEMBL1561383	COCCn1c(=O)c(-c2cccs2)nc2cnc(N3CCOCC3)nc21	5	84	0.037
CHEMBL1443425	CN1CCN(c2ncc3nc(-c4cn(C)c5ccccc45)c(=O)n(C)c3n2)CC1	5	28	0.036
CHEMBL1315690	COCCn1c(=O)c(-c2cccc(C#N)c2)nc2cnc(N3CCNCC3)nc21	4.8	17	0.035
CHEMBL1316647	COc1ccc(-n2c(=O)c(-c3cccs3)nc3cnc(N4CCOCC4)nc32)cc1	5	84	0.035
CHEMBL1551548	Cn1c(=O)c(-c2ccccc2)nc2cnc(N3CCNCC3)nc21	4.9	67	0.034
CHEMBL1357909	COc1cccc(N=c2nc3c(c[nH]2)nc(CCc2ccccc2)c(=O)n3C)c1	4.9	15	0.033
CHEMBL1395402	Cc1nc2c[nH]c(=Nc3ccccc3)nc2n(Cc2cccs2)c1=O	5	3	0.033
CHEMBL1396792	COc1ccccc1CCn1c(=O)c(CCc2ccccc2)nc2cncnc21	4.9	6	0.033
CHEMBL1592584	O=c1c(CCc2ccccc2)nc2c[nH]c(=Nc3ccccc3)nc2n1Cc1cccs1	5	15	0.033
CHEMBL1408286	COc1cccc(Cn2c(=O)c(-c3ccc(F)cc3)nc3cnc(N(C)C)nc32)c1	5.5	39	0.031
CHEMBL1513188	COc1ncc2nc(-c3ccc(Cl)cc3)c(=O)n(-c3ccccc3)c2n1	4.7	17	0.029
CHEMBL1376158	CN(C)c1ncc2nc(-c3cc(F)cc(F)c3)c(=O)n(-c3ccccc3)c2n1	5.3	78	0.028
CHEMBL1474056	COc1ccc(-c2nc3cnc(OC)nc3n(Cc3cccc(OC)c3)c2=O)cc1	4.9	26	0.027
CHEMBL1490139	O=c1c(-c2cccs2)nc2cncnc2n1-c1ccccc1	4.9	23	0.026
CHEMBL1320893	COc1ccc(-c2nc3cnc(N4CCN(C)CC4)nc3n(C3CC3)c2=O)cc1	5	51	0.025
CHEMBL1435889	COc1ccc(-n2c(=O)c(C)nc3cnc(N4CCNCC4)nc32)cc1	4.9	4	0.025
CHEMBL1613338	COc1ccc(-n2c(=O)c(C)nc3cnc(N(C)C)nc32)cc1	5	4	0.025
CHEMBL1475207	CN1CCN(c2ncc3nc(-c4ccccc4)c(=O)n(C4CC4)c3n2)CC1	4.8	51	0.024
CHEMBL1356085	O=c1c(CCc2ccccc2)nc2c[nH]c(=Nc3ccccc3)nc2n1C[C@H]1CCCO1	5	26	0.023
CHEMBL1475657	N#CCCn1c(=O)c(-c2cc(F)cc(F)c2)nc2cnc(Oc3cccc(Cl)c3)nc21	5.1	13	0.023
CHEMBL1314473	COCCn1c(=O)c(-c2ccc(OC)cc2)nc2cnc(N3CCOCC3)nc21	4.9	60	0.022
CHEMBL1496691	N#Cc1cccc(-c2nc3cnc(N4CCOCC4)nc3n(C[C@H]3CCCO3)c2=O)c1	4.9	27	0.022
CHEMBL1552028	COc1ccc(-c2nc3cnc(N4CCN(C)CC4)nc3n(-c3ccc(OC)cc3)c2=O)cc1	4.9	27	0.022
CHEMBL1555118	O=c1c(CCc2ccccc2)nc2cncnc2n1Cc1ccc(F)cc1	4.8	9	0.022
CHEMBL1472732	COCCn1c(=O)c(-c2ccccc2)nc2cnc(N3CCNCC3)nc21	5	75	0.021
CHEMBL1317498	COCCn1c(=O)c(-c2ccc(OC)cc2)nc2cnc(N3CCNCC3)nc21	5	72	0.019
CHEMBL1315072	CN(C)c1ncc2nc(-c3ccccc3)c(=O)n(C)c2n1	4.9	73	0.018
CHEMBL1316979	COc1ccccc1CN=c1[nH]c(-c2ccc3c(c2)OCO3)nc2ccccc12	4.9	6	0.017
CHEMBL1362416	COc1ccc(-n2c(=O)c(-c3cn(C)c4ccccc34)nc3cnc(OC)nc32)cc1	5	18	0.017
CHEMBL1315530	O=c1c(-c2ccccc2)nc2cnc(N3CCOCC3)nc2n1-c1ccccc1	5	69	0.016
CHEMBL1314182	COc1cccc(N=c2nc3c(c[nH]2)nc(-c2ccccc2)c(=O)n3C2CC2)c1	4.9	14	0.014
CHEMBL1552478	O=c1c(CCc2ccccc2)nc2cnc(N3CCNCC3)nc2n1-c1ccccc1	4.9	14	0.014
CHEMBL1397532	COCCn1c(=O)c(-c2ccc(Cl)cc2)nc2c[nH]c(=Nc3ccccc3)nc21	4.9	8	0.013
CHEMBL1316944	Cn1c(=O)c(-c2cc(F)cc(F)c2)nc2cnc(N3CCOCC3)nc21	5.2	67	0.012
CHEMBL1602568	CCN=c1nc2c(c[nH]1)nc(-c1ccccc1)c(=O)n2Cc1cccc(OC)c1	5	24	0.012
CHEMBL1360151	Cn1cc(-c2nc3cnc(Oc4ccccc4)nc3n(C)c2=O)c2ccccc21	4.9	19	0.01
CHEMBL1554763	CCN=c1nc2c(c[nH]1)nc(-c1cccc(C#N)c1)c(=O)n2C	5.1	10	0.01
CHEMBL1527923	COc1cccc(N=c2nc3c(c[nH]2)nc(-c2ccc(Cl)cc2)c(=O)n3CCC#N)c1	5	11	0.0091
CHEMBL1535431	O=c1c(-c2ccc(F)cc2)nc2c[nH]c(=Nc3ccccc3)nc2n1C[C@H]1CCCO1	4.9	11	0.0091
CHEMBL1314956	COCCn1c(=O)c(-c2ccc(Cl)cc2)nc2cnc(N(C)C)nc21	5.6	46	0.0088
CHEMBL1319286	CN1CCN(c2ncc3nc(CCc4ccccc4)c(=O)n(Cc4cccs4)c3n2)CC1	5	34	0.0088
CHEMBL1435028	CCN=c1nc2c(c[nH]1)nc(-c1cn(C)c3ccccc13)c(=O)n2Cc1cccs1	4.7	23	0.0087
CHEMBL1593374	COCCn1c(=O)c(-c2ccc(OC)cc2)nc2c[nH]c(=Nc3ccccc3)nc21	4.8	14	0.0071
CHEMBL1554677	COc1ccc(-c2nc3cnc(N4CCOCC4)nc3n(-c3ccccc3)c2=O)cc1	5.1	61	0.0066
CHEMBL1600340	O=c1c(-c2cc(F)cc(F)c2)nc2cnc(N3CCNCC3)nc2n1C1CC1	4.9	66	0.0061
CHEMBL1553577	COc1ccc(-c2nc3cnc(N4CCOCC4)nc3n(CCC#N)c2=O)cc1	5	82	0.0049
CHEMBL1394348	N#CCCn1c(=O)c(CCc2ccccc2)nc2c[nH]c(=Nc3ccccc3)nc21	4.9	21	0.0048
CHEMBL1397821	CN(C)c1ncc2nc(-c3cc(F)cc(F)c3)c(=O)n(C)c2n1	5.1	70	0.0043
CHEMBL1395226	O=c1c(-c2ccc(F)cc2)nc2cnc(N3CCNCC3)nc2n1Cc1ccc(F)cc1	5.4	30	0.0033
CHEMBL1404954	COCCN=c1[nH]cnc2ccc(-c3c(C)noc3C)cc12	6.9	1	3.20E-05
CHEMBL1436682	COCCN=c1[nH]cnc2ccc(-c3cccnc3)cc12	5.4	1	3.20E-05
CHEMBL1406082	CN(C)c1nc(-c2ccccc2C(F)(F)F)nc2ccccc12	5	4	3.40E-06
CHEMBL1323549	O=c1c(-c2cccc(Cl)c2)nc2cncnc2n1Cc1ccccc1	4.6	3	2.10E-06
CHEMBL1374544	CN(Cc1ccco1)c1ncnc2ccc(-c3ccc4c(c3)OCO4)cc12	5	3	1.90E-06
CHEMBL1403793	CN1CCN(c2ncnc3ccc(-c4ccc5c(c4)OCO5)cc23)CC1	4.9	3	1.90E-06
CHEMBL1405546	CCN=c1nc2c(c[nH]1)nc(CCc1ccccc1)c(=O)n2C[C@H]1CCCO1	5	22	1.10E-06
CHEMBL1396595	CN(C)c1ccc(-c2ccc3ncnc(-n4ccnc4)c3c2)cc1	5.1	1	4.00E-07
CHEMBL1435409	Cc1ccccc1-c1ccc2ncnc(-n3ccnc3)c2c1	5.3	1	4.00E-07
CHEMBL1478761	CN(C)c1ccc(-c2ccc3ncnc(N(C)Cc4ccco4)c3c2)cc1	5	1	4.00E-07
CHEMBL1396374	Cc1cccc(CN=c2[nH]c(-c3ccc4c(c3)OCO4)nc3ccccc23)c1	4.9	4	2.20E-07
CHEMBL1317335	FC(F)(F)c1ccccc1-c1ccc2[nH]cnc(=NC3CCNCC3)c2c1	4.5	1	0
CHEMBL1357724	FC(F)(F)c1ccccc1-c1ccc2[nH]cnc(=NCc3cccs3)c2c1	4.9	1	0
CHEMBL1494196	COc1cccc(-c2ccc3[nH]cnc(=NC4CCNCC4)c3c2)c1	4.5	1	0
CHEMBL10	C[S+]([O-])c1ccc(-c2nc(-c3ccc(F)cc3)c(-c3ccncc3)[nH]2)cc1	4.699999048
CHEMBL10041	CC=C(c1ccc(O)cc1)C(c1ccccc1)c1ccc(OCCN(C)C)cc1	4.499999679
CHEMBL100473	N#CC(C(=N)Sc1ccccc1N)C(C#N)C(=N)Sc1ccccc1N	4.649999943
CHEMBL101263	O=C(O)c1ccc([N+](=O)[O-])cc1	4.499999679
CHEMBL102714	Cn1cc(C2=C(c3ccc(Cl)cc3Cl)C(=O)NC2=O)c2ccccc21	5.049999517
CHEMBL10284	CC[C@H](NC(=O)c1c(C)c(-c2ccccc2)nc2ccccc12)c1ccccc1	6.599980365
CHEMBL103469	O=C(c1ccc2c(c1)OCO2)N1CCCCC1	4.899998417
CHEMBL105672	COC(=O)C1=C(C)N=C(C)C([N+](=O)[O-])[C@@H]1c1ccccc1C(F)(F)F	4.899998417
CHEMBL105712	O=C(CCl)c1ccccc1	4.899998417
CHEMBL106437	CN(CCc1ccc(Cl)c(Cl)c1)[C@H]1CCCC[C@H]1N1CCCC1	4.599999383
CHEMBL1071	O=C(O)CCc1nc(-c2ccccc2)c(-c2ccccc2)o1	5.299997603
CHEMBL107251	CC(=N)NCc1cccc(CN)c1	4.499999679
CHEMBL1076555	Oc1ccc(N=c2[nH]c(-c3ccc(Cl)cc3)cs2)cc1	5
CHEMBL1078442	CC(C)=CCC/C(C)=C/COc1c2ccoc2cc2oc(=O)ccc12	4.599999383
CHEMBL1078564	CC1C[C@H](C)CC([C@H](O)CC2CC(=O)NC(=O)C2)C1=O	6.800015685
CHEMBL1079460	O=S1(=O)N(CCN2CC=C(c3c[nH]c4cc(F)ccc34)CC2)c2cccc3c2N1CCC3	5
CHEMBL1085948	CCOC(=O)CBr	5.599997654
CHEMBL1087646	COc1ccccc1N=Cc1c(O)n(C)c(=O)n(C)c1=O	4.599999383
CHEMBL109095	Oc1cc(Cl)c(Cl)cc1Cl	4.599999383
CHEMBL1091971	O=[As](O)(O)c1ccc(Cc2ccc([As](=O)(O)O)cc2)cc1	6.500038134
CHEMBL1093246	Oc1ccc(N=Cc2ccc(O)c(O)c2)cc1	5
CHEMBL1108	O=C(CCCN1CC=C(n2c(=O)[nH]c3ccccc32)CC1)c1ccc(F)cc1	5.599997654
CHEMBL111077	CCCCCCCCCCCCCC(=O)O	4.499999679
CHEMBL111545	CCCOC(=O)c1c(-c2ccccc2)nc(CC)c(C(=O)SCC)c1CCC	5
CHEMBL1116	O=C(c1ccc(OCCN2CCCCC2)cc1)c1c(-c2ccc(O)cc2)sc2cc(O)ccc12	5.199998172
CHEMBL11298	NC(C=O)C(O)O	6
CHEMBL113	Cn1c(=O)c2c(ncn2C)n(C)c1=O	5.950004383
CHEMBL113142	N=c1[nH]c(=NCCc2ccc(O)cc2)nc2[nH]c(-c3ccco3)nn12	4.499999679
CHEMBL114070	O=[N+]([O-])c1cccc([N+](=O)[O-])c1	4.499999679
CHEMBL1142	Nc1ccc(O)cc1	4.499999679
CHEMBL11458	CCC(C)(C)N=C(NC#N)Nc1cccnc1	4.899998417
CHEMBL114957	Cc1ccccc1C(=O)O	4.499999679
CHEMBL115121	Cc1cccc(NC(=O)NC2N=C(c3ccccc3)c3ccccc3N(CC(=O)c3ccccc3C)C2=O)c1	4.899998417
CHEMBL115511	O=[N+]([O-])c1cccc(I)c1	4.499999679
CHEMBL1157	O=C(O)CCCCC(=O)O	4.599999383
CHEMBL1159900	C[C@](N)(CO[PH](=O)(=O)O)C(=O)O	4.899998417
CHEMBL1160703	NC[C@H](O)c1ccc(O)cc1	4.899998417
CHEMBL1161364	CC(C)CC(NC(=O)C(O)C(N)Cc1ccccc1)C(=O)O	4.499999679
CHEMBL1161520	Oc1ccc([C@@H]2CNCCc3c2cc(O)c(O)c3Cl)cc1	4.899998417
CHEMBL1161936	O=C(O)c1ccc(SSc2ccc(C(=O)O)cn2)nc1	5.299997603
CHEMBL11684	CC1(C)Oc2ccc(C#N)cc2[C@H](N2CCCC2=O)[C@H]1O	4.499999679
CHEMBL1169388	CNCC[C@H](Oc1ccc(C(F)(F)F)cc1)c1ccccc1	4.499999679
CHEMBL1173522	c1ccc(-c2oc3[nH]cnc(=NCCN4CCOCC4)c3c2-c2ccccc2)cc1	4.700000504
CHEMBL1173823	c1ccc(-c2oc3[nH]cnc(=NCCCn4ccnc4)c3c2-c2ccccc2)cc1	4.499999679
CHEMBL1179104	Fc1ccc(C(OCCCc2c[nH]cn2)c2ccc(F)cc2)cc1	5
CHEMBL1180	O=C(O)c1ccc2cc(-c3ccc(O)c(C45CC6CC(CC(C6)C4)C5)c3)ccc2c1	5
CHEMBL118109	COc1cc(C=C(C#N)C(N)=O)cc(CSc2nc3ccccc3s2)c1O	6
CHEMBL1182777	O=C(O)c1ccc2c3c1cccc3c(=O)n1c3ccccc3nc21	4.499999679
CHEMBL11860	S=C1NCCN1	4.499999679
CHEMBL1187592	COc1cc2c(cc1O)CCN[C@H]2C	4.899998417
CHEMBL1188431	NCCCCCCNS(=O)(=O)c1cccc2ccccc12	4.499999679
CHEMBL1190161	COC(=O)c1c(-c2cc(OC)c(OC)c(OC)c2)c2ccnc(OCc3ncccn3)c2c(=O)n1Cc1ccnc(C)c1	4.899998417
CHEMBL1190913	c1cncc(-c2nc(=NCc3cccs3)c3ccccc3[nH]2)c1	5
CHEMBL1191	Cc1n[nH]c(=NS(=O)(=O)c2ccc(N)cc2)s1	4.899998417
CHEMBL1192517	CNCCCCOc1ccccc1Cc1ccccc1	4.499999679
CHEMBL1196	CCCOc1ccc(C(=O)OCCN(CC)CC)cc1N	5.499996932
CHEMBL1200	CCCCOc1cc(C(=O)OCCN(CC)CC)ccc1N	6.799970733
CHEMBL1200471	On1ccccc1=S	6.400007822
CHEMBL1200585	C[C@]12CC(C=O)C(=O)C[C@@H]1CC[C@@H]1[C@@H]2CC[C@@]2(C)[C@H]1CC[C@]2(C)O	5.399996913
CHEMBL1200761	COc1ccc(C(Cl)=C(c2ccc(OC)cc2)c2ccc(OC)cc2)cc1	4.599999383
CHEMBL1200765	CC(C)CC(N(C)C)C1(c2ccc(Cl)cc2)CCC1	4.499999679
CHEMBL1200766	Nc1ccc(S(=O)(=O)N=c2nccc[nH]2)cc1	5.499996932
CHEMBL1200787	CC(COc1ccccc1)N(CCCl)Cc1ccccc1	4.599999383
CHEMBL1200806	COc1ccc2cc(C(C)C(=O)O)ccc2c1	5.499996932
CHEMBL1200964	CN(C)CCC=C1c2ccccc2CCc2ccccc21	4.499999679
CHEMBL1201049	Clc1ccc(COC(Cn2ccnc2)c2ccc(Cl)cc2Cl)cc1	4.700000504
CHEMBL1201147	CCCCC(CC)COC(=O)C(C#N)=C(c1ccccc1)c1ccccc1	5.599997654
CHEMBL1201217	CCCCOc1ccc(C(=O)CCN2CCCCC2)cc1	5.299997603
CHEMBL12014	Cc1nccc2c1[nH]c1ccccc12	5.699991797
CHEMBL1205	Cc1c(O)cccc1C(=O)N[C@@H](CSc1ccccc1)[C@H](O)CN1C[C@H]2CCCC[C@H]2CC1C(=O)NC(C)(C)C	4.599999383
CHEMBL120563	CN(C)C(=S)SSC(=S)N(C)C	5
CHEMBL1206126	O=C(Nc1cccc(C(=O)Nc2ccc(S(=O)(=O)O)c3cc(S(=O)(=O)O)cc(S(=O)(=O)O)c23)c1)Nc1cccc(C(=O)Nc2ccc(S(=O)(=O)O)c3cc(S(=O)(=O)O)cc(S(=O)(=O)O)c23)c1	4.499999679
CHEMBL120806	Nc1cc(S(N)(=O)=O)ccc1SSc1ccc(S(N)(=O)=O)cc1N	5.499996932
CHEMBL12089	COc1ccc2cc3[n+](cc2c1OC)CCc1cc2c(cc1-3)OCO2	4.700000504
CHEMBL1213771	COc1cccc(NC(=O)c2ccco2)c1	5
CHEMBL121915	NC(Cn1cc(I)c(=O)[nH]c1=O)C(=O)O	4.499999679
CHEMBL1222317	Cc1c(C(=O)c2cccc3ccccc23)c2cccc3c2n1[C@H](CN1CCOCC1)CO3	5.499996932
CHEMBL1224528	Oc1cc2c(cc1O)[C@H]1c3ccccc3CN[C@H]1CC2	4.700000504
CHEMBL12252	Cc1cc(=O)oc2cc(O)cc(O)c12	4.499999679
CHEMBL123	Cc1c2cc[nH]cc2c(C)c2c1nc1ccccc12	5.149998801
CHEMBL1230095	CCCBr	4.899998417
CHEMBL1230270	CN(C)CCCCSC(=N)N	4.899998417
CHEMBL123433	Ic1cncc(OC[C@@H]2CCN2)c1	4.499999679
CHEMBL12344	CN(C)CCCSC(=N)N	4.499999679
CHEMBL1234720	C[C@@]1(C(=O)O)[C@H]2CC[C@H](O2)[C@]1(C)C(=O)O	5
CHEMBL123904	Cc1nc(=O)c2cccc(O)c2[nH]1	4.899998417
CHEMBL1242017	CCCCC(CC)COC(=O)c1ccccc1C(=O)OCC(CC)CCCC	5.099999035
CHEMBL1243269	CNC(=O)Oc1ccc2c(c1)[C@@]1(C)CCN(C)[C@@H]1N2C	4.899998417
CHEMBL1255659	O=Nc1ccc2oc(=O)ccc2c1	4.499999679
CHEMBL1255781	O=C(OCCN1CCCCC1)c1c[nH]c2ccccc12	5.399996913
CHEMBL1255934	N=c1[nH]c(N)cc(=O)[nH]1	4.899998417
CHEMBL1256364	S=C(N=c1[nH]ccs1)Nc1ccccc1	4.899998417
CHEMBL1256697	CC(C)(CO)Cc1cc(C(C)(C)C)c(O)c(C(C)(C)C)c1	4.599999383
CHEMBL1256746	CC(C)(C=O)Cc1cc(C(C)(C)C)c(O)c(C(C)(C)C)c1	4.499999679
CHEMBL1256775	N=C(NC(=O)c1nc(Cl)c(=N)[nH]c1N)Nc1ccccc1	5.099999035
CHEMBL1256910	COc1cc2c(cc1OC)-c1cc(=Nc3c(C)cc(C)cc3C)n(C)c(=O)n1CC2	5
CHEMBL1256919	COc1ccc2c(c1OC)C(=O)O[C@@H]2[C@H]1c2cc3c(cc2CCN1C)OCO3	6.400007822
CHEMBL1256971	S=C=Nc1cccc(C2(N3CCCCC3)CCCCC2)c1	4.899998417
CHEMBL1257056	Cc1cc(N)c2ccccc2[n+]1CCCCCCCCCCCCCC[n+]1c(C)cc(N)c2ccccc21	5
CHEMBL1257234	CCOc1ccccc1Cn1c(=O)oc2ccc(C)cc21	5.299997603
CHEMBL126077	O=Nc1c(-c2c(O)[nH]c3ccccc23)[nH]c2ccccc12	5.049999517
CHEMBL1270169	CN(C)c1ccc(C(c2ccc(N(C)C)cc2)c2ccc([N+](=O)[O-])cc2)cc1	5.399996913
CHEMBL1271764	CN1CCN(C2=C(Cl)C(=O)N(c3ccc(Cl)c(Cl)c3)C2=O)CC1	5.099999035
CHEMBL127643	CCCCc1cc2ccccc2c(OCCN(C)C)n1	5.399996913
CHEMBL1288013	CN(CCc1ccccn1)c1ccc2c(c1)Cc1ccccc1-2	6.100015437
CHEMBL1288014	Cc1ccc(C(=N)c2ccccc2Cc2cccc3ccccc23)c2ccccc12	5.599997654
CHEMBL129768	O[C@H](CCCN1CCN(c2ncc(F)cn2)CC1)c1ccc(F)cc1	4.899998417
CHEMBL1299193	Cc1sc2nc(CN3CCOCC3)nc(Oc3ccc(NC(=O)c4ccco4)cc3)c2c1C	5.399996913
CHEMBL1299274	CCn1c2c(c3cc(Cl)ccc31)CCCC2=O	5.599997654
CHEMBL1299324	COC(=O)COc1ccc(S(=O)(=O)Nc2ccc3c(c2)OCO3)cc1	4.899998417
CHEMBL1299340	CCN(CC)C(=O)CN(c1cc(Cl)ccc1OC)S(C)(=O)=O	4.599999383
CHEMBL1299357	CCCCn1c(NC(=O)CC)c(C#N)c2nc3ccccc3nc21	4.800000875
CHEMBL1299416	COc1ccccc1CC(=O)Nc1ccc(-c2nnc(-c3ccco3)o2)cc1	4.899998417
CHEMBL1299529	CCOc1ccc(-c2cc(=NC(=O)Cn3ncc4c3-c3ccccc3OC4)o[nH]2)cc1OCC	4.800000875
CHEMBL1299531	COCC(C)OC(=O)C(C#N)c1nc2ccccc2nc1N1CCN(Cc2ccccc2)CC1	4.499999679
CHEMBL1299532	CSc1ccc(C2NC(=O)c3c(sc4c3CCN(C)C4)N2)cc1	4.800000875
CHEMBL1299599	Cc1cc(C(=O)OCC(=O)Nc2cc(C(F)(F)F)ccc2N2CCOCC2)c(C)o1	4.599999383
CHEMBL1299666	Cc1ccc(OCc2nc(C#N)c(NCc3ccc4c(c3)OCO4)o2)cc1	4.599999383
CHEMBL1299672	Cc1nc2c(C(=O)NCc3ccco3)cnn2c(C)c1Cc1ccc(F)cc1Cl	5.199998172
CHEMBL1299701	O=C(NCCc1ccc2c(c1)OCCO2)c1cc2ccccc2o1	4.899998417
CHEMBL1299714	O=C(c1ccc2c(c1)OCCO2)C1CCN(S(=O)(=O)c2ccc(F)cc2)CC1	5.299997603
CHEMBL1299736	Cc1ccccc1-c1nc(CN2CCCC(C(=O)NCCCN3CCOCC3)C2)c(C)o1	4.499999679
CHEMBL12998	CCCCCCNC(=O)Nc1ccc(S(=O)(=O)Nc2ccc(CCNC[C@H](O)COc3ccc(O)cc3)cc2)cc1	4.499999679
CHEMBL1299946	CCOC(=O)c1[nH]c(C)c(C(=O)Nc2cc(OC)ccc2OC)c1C	5.799998135
CHEMBL130	O=C(N[C@H](CO)[C@H](O)c1ccc([N+](=O)[O-])cc1)C(Cl)Cl	4.499999679
CHEMBL1300022	COc1cccc(C(=O)NCc2nnc(SCC(=O)N=c3[nH]ccs3)n2-c2cccc(C)c2)c1	5.299997603
CHEMBL1300039	O=C(Cc1cc(=O)[nH]c(=O)[nH]1)NCC1CCCO1	5.399996913
CHEMBL1300161	CCN(CC)S(=O)(=O)c1ccc(-c2nnc3sc4cccc(C)c4n23)cc1	4.700000504
CHEMBL1300301	COc1ccc(-c2cc(-c3cc(F)ccc3O)[nH]n2)cc1OC	5
CHEMBL1300359	COc1ccc(C(=O)Nc2ccccc2-c2nnn(CC(=O)NCc3ccco3)n2)cc1	4.599999383
CHEMBL1300405	CC(C)CCn1c(N)c(S(=O)(=O)c2cccs2)c2nc3ccccc3nc21	5.099999035
CHEMBL1300493	O=C(Nc1ccc2c(c1)OCCO2)c1ccc2nccnc2c1	6.7000571
CHEMBL1300503	CN(C)S(=O)(=O)c1cccc(C(=O)C2=C3SC=C(c4ccccc4)N3CC2)c1	5.499996932
CHEMBL1300662	C=CCn1c(=O)c(C#N)cc2c(=O)n3ccccc3nc21	5.399996913
CHEMBL1300763	CCCCn1c(=O)[nH]c(O)c(C(CC)=Nc2ccc(OCC)cc2)c1=O	5.299997603
CHEMBL1300796	Cc1cccc(-n2[nH]c3c(c2=NC(=O)c2ccco2)CSC3)c1C	5.299997603
CHEMBL1300967	COc1ccc(Nc2oc(COc3ccccc3F)nc2C#N)cc1	5.399996913
CHEMBL1300983	Fc1ccccc1N1CCN(Cc2c(F)cccc2F)CC1	5
CHEMBL1301040	O=C(NC1CCCCC1NC(=O)c1ccco1)c1ccco1	4.599999383
CHEMBL1301057	Cc1cccc(NCc2nc(-c3ccccc3)no2)c1	5.099999035
CHEMBL1301184	Cc1cc(C(F)(F)F)[nH]c(=NCc2ccc(F)cc2)n1	5.499996932
CHEMBL1301206	COCCCNC(=O)c1oc2ccc(S(=O)(=O)N(C)C3CCCCC3)cc2c1C	5
CHEMBL1301214	Cc1ccc2c(c1)NC(=O)C(CC(=O)NCCCN1CCN(c3cc(C)ccc3C)CC1)O2	4.899998417
CHEMBL1301227	COc1cc(-c2nc(-c3cccc(C)c3)no2)cc(OC)c1OC	5
CHEMBL1301287	O=C1c2ccccc2C(=O)C1c1ccncc1	5.399996913
CHEMBL1301295	COc1ccc(CSc2n[nH]c(=N)s2)cc1F	5.299997603
CHEMBL1301372	CN1C(=O)N(C)C(=O)C2(Sc3ccccc3C2=O)C1=O	4.700000504
CHEMBL1301505	CC(C)c1nc(N2CCN(C(=O)c3ccco3)CC2)c2c3c(sc2n1)CCCC3	4.499999679
CHEMBL1301524	CC(=O)c1ccc(N2CCN(C(=O)c3ccc(Br)cc3)CC2)c(F)c1	5
CHEMBL1301540	CCOC(=O)c1cc(C#N)c(SCC(=O)c2cc(C#N)c(SC)nc2C)nc1C	5.399996913
CHEMBL1301731	Nc1ccc2c(C(F)(F)F)cc(=O)oc2c1	4.899998417
CHEMBL1301750	CCC(C)NC(=O)CSc1nnc(-c2ccncc2)n1-c1ccc(OC)cc1	5.299997603
CHEMBL1301758	Cc1cccn2c(=O)c3cc(C(=O)NC(C)c4ccccc4)c(=N)n(CCCn4ccnc4)c3nc12	5.299997603
CHEMBL1301760	O=C(c1ccccc1)N1CCN(c2ccc(NCc3ccc4c(c3)OCO4)cc2)CC1	5.199998172
CHEMBL1301906	O=c1c2cc(N3CCOCC3)ccc2[nH]c(=S)n1CCCN1CCCCCC1	5.299997603
CHEMBL1301940	O=c1c2ccccc2n(Cc2ccc(F)cc2)c(=O)n1C1CCCC1	5.299997603
CHEMBL1302139	Cc1cc(C)c2c(=O)n(CC(=O)NCCCN3CCN(c4ccccc4F)CC3)sc2n1	4.700000504
CHEMBL1302244	Cc1ccc(C(=O)Nc2ccccc2C(=O)NC2CCCCC2)cc1S(=O)(=O)N1CCOCC1	5.299997603
CHEMBL1302340	O=C(CN1CCCC1)Nc1ccc(Oc2ccc(NC(=O)CN3CCCC3)cc2)cc1	5.099999035
CHEMBL1302381	CCn1c(N)c(C(=O)Nc2ccccc2C(=O)OC)sc1=S	5.199998172
CHEMBL1302503	CCCN(CCC)c1nc(=NC2CCN(C(=O)OCC)CC2)nc(OC)[nH]1	4.899998417
CHEMBL1302584	CCOc1ccccc1NC(=O)CN1C(=O)COc2ccc(Cl)cc21	5.599997654
CHEMBL1302694	c1ccc2c(c1)N1CCN=C1N2CCN1CCCCC1	4.800000875
CHEMBL1302713	CCn1c(C(=O)N2CCc3ccccc3C2)cc2sccc21	5.299997603
CHEMBL1302752	COc1cc(NC(=O)c2cc(CC(C)C)on2)c(OC)cc1Cl	5.599997654
CHEMBL1302977	Cc1cccc(-n2c(SCC(=O)N=c3[nH]nc(C)s3)nnc2-c2ccoc2C)c1	5.299997603
CHEMBL1302992	COCCN1C=C(C(=O)OC)C(c2ccc(OC)c(OC)c2)C(C(=O)OC)=C1	5
CHEMBL1303139	CNc1ccc(O)cc1	4.599999383
CHEMBL1303203	COc1ccc2nc(N3CCC(C)CC3)c(C#N)cc2c1	5.299997603
CHEMBL1303226	c1ccc(Cn2c(CSc3nnnn3-c3ccccc3)nc3ccccc32)cc1	4.899998417
CHEMBL1303320	C=CCn1c(C)cc(C(=O)CSc2nc(=O)c3ccccc3[nH]2)c1C	5
CHEMBL1303634	Cc1ccsc1-c1nc(CSCC(=O)NCc2ccc3c(c2)OCO3)c(C)o1	5
CHEMBL1303635	Cc1cc(=NC(=O)CCS(=O)(=O)c2nc(-c3ccccc3)cc(C(F)(F)F)n2)[nH]o1	5.099999035
CHEMBL1303653	O=C(c1ccc(F)cc1)C(CN1CCOCC1)c1ccccc1	4.899998417
CHEMBL1303715	CCCNC(=O)c1c(N)n(Cc2ccc3c(c2)OCO3)c2nc3ccccc3nc12	6.400007822
CHEMBL1303731	COC(=O)C(C)Sc1nnc(-c2ccncc2)o1	4.899998417
CHEMBL1303734	CCN(CC)CCCNC(=O)c1sc2nc(-c3ccc(F)cc3)cn2c1C	4.599999383
CHEMBL1303754	COc1ccc(NS(=O)(=O)c2ccc3oc(=Nc4ccc5c(c4)OCCO5)[nH]c3c2)cc1	4.899998417
CHEMBL1303766	CCN(CC)c1ccc2cc(C(=O)O)c(=O)oc2c1	5.499996932
CHEMBL1303767	CCc1ccc(-c2cn(-c3nc(C)cc(C)n3)c(=N)o2)cc1	4.899998417
CHEMBL1303792	CC(=O)Nc1cccc(NC(=O)c2cc(C)on2)c1	5.399996913
CHEMBL1303866	O=C(c1ccco1)N1CCN(C(=O)c2cnn3c(C(F)(F)F)cc(-c4cccs4)nc23)CC1	5.099999035
CHEMBL1303938	Cc1ccc(-n2c(=O)[nH]cc(C(=O)Nc3ccc4c(c3)OCO4)c2=O)cc1C	4.899998417
CHEMBL1304004	O=C(Nc1ccc(-c2noc(-c3cccs3)n2)cc1)c1cccnc1	4.700000504
CHEMBL1304015	O=C(Nc1ccc(S(=O)(=O)N2CCCCCC2)cc1)c1ccc(Br)o1	5.799998135
CHEMBL1304169	Cn1c(-c2c(N)n(C3CCCC3)c3nc4ccccc4nc23)nc2ccccc21	5.299997603
CHEMBL1304204	O=C(NCC=C1CCCCC1)c1ccc2c(=O)n3c(nc2c1)CCCCC3	4.899998417
CHEMBL1304205	COc1ccccc1-c1cc(C(F)(F)F)[nH]c(=NCc2ccco2)n1	5.099999035
CHEMBL1304227	O=C(N=c1[nH]c(-c2nc3ccccc3s2)cs1)C1COc2ccccc2O1	5.499996932
CHEMBL1304363	O=C(N=c1[nH]c(-c2ccccn2)cs1)c1ccc(Cl)s1	5.199998172
CHEMBL1304398	O=C(Nc1ccc(N2CCCC2)c(Cl)c1)c1ccco1	5
CHEMBL1304408	CCCc1nc2sc3c(SCC(=O)NCc4ccco4)ncnc3c2c2c1CCC2	5.699991797
CHEMBL1304412	N#Cc1cc2c(=O)n3ccccc3nc2n(Cc2cccnc2)c1=O	6.500038134
CHEMBL1304486	COC(=O)c1ccc(NC(=O)CN(c2ccc(OC)cc2)S(C)(=O)=O)cc1	5.299997603
CHEMBL13045	COc1ccc2c(c[n+](C)c3c4cc5c(cc4ccc23)OCO5)c1OC	4.599999383
CHEMBL1304521	COc1ccccc1OCC(=O)Nc1cccc(C(=O)N2CCOCC2)c1	5.299997603
CHEMBL1304579	Cc1c(C(=O)NCCC2=CCCCC2)oc2ccc(S(=O)(=O)N3CCC4(CC3)OCCO4)cc12	5.299997603
CHEMBL1304586	Cn1c(SCc2cccc3ccccc23)nnc1-c1ccco1	4.499999679
CHEMBL1304593	CC(C)n1c(Sc2nccn2C)nc2c1c(=O)n(C)c(=O)n2C	4.599999383
CHEMBL1304669	c1ccc(Cc2nnc3sc(-c4ccccn4)nn23)cc1	5.900008766
CHEMBL1304856	N#Cc1nc(Cc2cccc3ccccc23)oc1NCCN1CCCCC1	4.499999679
CHEMBL1304930	CCCCN(CC)CCCNC(=O)c1cc2c(=O)n(C)c3ccccc3c2n1C	5.399996913
CHEMBL1304981	O=C(OCC1CO1)C1CCCCC1C(=O)OCC1CO1	5.499996932
CHEMBL1305	c1ccc(CN(CC2=NCCN2)c2ccccc2)cc1	4.499999679
CHEMBL1305104	Cc1noc(C)c1COC(=O)C1(c2cccc(F)c2)CCCC1	5
CHEMBL1305152	CCOC(=O)Cc1nnc2c(=Nc3ccc(Cl)cc3)[nH]c3nonc3n12	5
CHEMBL1305185	COCC(C)NC(=O)COc1ccc(Cl)cc1Cl	4.599999383
CHEMBL1305293	COc1ccc2c(c1)Sc1ccccc1N2CCN(C)C	5
CHEMBL1305412	COC(=O)Cc1nc2ccccc2[nH]1	4.599999383
CHEMBL1305537	CCC(C)NC(=O)c1c(N)n(Cc2ccc3c(c2)OCO3)c2nc3ccccc3nc12	4.899998417
CHEMBL1305615	O=C(Cn1cnc2c(nnn2Cc2ccc(F)cc2)c1=O)OCc1ccccc1	5.299997603
CHEMBL1305658	CCCc1[nH]nc2c1C(c1ccc(OC)c(CSC3=NCCS3)c1)C(C#N)C(=N)O2	4.899998417
CHEMBL1305681	COC(=O)c1cccc(C(=O)Nc2cnc3ccccc3c2)n1	5.499996932
CHEMBL1305911	O=C(CCN1CCN(c2ccccc2F)CC1)c1ccc(Br)cc1	5
CHEMBL1305970	Cc1cccc(C)c1NC(=O)CSc1nnc(Cn2nnc(-c3ccccc3)n2)n1-c1ccccc1	4.599999383
CHEMBL1305990	CCOC(=O)CSc1nc(CC)nc2ccccc12	4.599999383
CHEMBL1306058	COc1ccc(C(=O)C2CCN(S(=O)(=O)c3ccc4c(c3)OCCO4)CC2)cc1	4.499999679
CHEMBL1306064	O=C(CN1CCC(n2nnc3ccccc32)CC1)Nc1ccc2c(c1)CCC2	5.299997603
CHEMBL1306181	CC(=O)Nc1cccc(NC(=O)CSc2ncc(-c3ccc(Cl)cc3)n2Cc2ccco2)c1	4.899998417
CHEMBL1306196	COc1ccccc1NC(=O)CSc1nnc(COc2ccc(Cl)cc2)n1Cc1ccco1	4.800000875
CHEMBL1306258	Cc1cc(=Nc2ccccc2)[nH]c(-c2ccccc2O)n1	4.899998417
CHEMBL1306265	CC(C)c1ccc(-c2nc(N3CCCC3)nc3[nH][nH]c(=N)c23)cc1	7.899629455
CHEMBL1306319	CCOC(=O)N1CCC(NC(=O)c2cn(-c3ccc(OC)cc3)c(=O)c3ccccc23)CC1	5
CHEMBL1306321	COC(=O)c1ccc(NS(=O)(=O)c2cc(C)ccc2OC)cc1	6.100015437
CHEMBL1306407	COc1ccc(C2SCCN2S(=O)(=O)c2ccc(F)cc2)cc1OC	5.299997603
CHEMBL1306679	COc1ccc(OC)c(S(=O)(=O)N2C(C)CCCC2C)c1	5.299997603
CHEMBL1306807	OC(CN(c1ccccc1)c1ccccc1)Cn1cnc2ccccc21	4.499999679
CHEMBL1307026	CCOc1ccc(CCNC(=O)C2CCCN(S(=O)(=O)c3c(C)n[nH]c3C)C2)cc1OCC	4.599999383
CHEMBL1307067	CCOc1ccccc1C(=O)N1CCN=C1SC	4.599999383
CHEMBL1307154	O=C(N=c1[nH]c2c(s1)CCc1ccccc1-2)c1ccco1	5.299997603
CHEMBL1307173	COCc1nnc(SCC(=O)NCc2ccccc2)n1-c1ccccc1	5.299997603
CHEMBL1307346	COc1ccc(C2NC(=O)NC(O)(C(F)(F)F)C2C(=O)c2ccc(C)cc2)cc1	6
CHEMBL1307495	O=C(CSc1nnc(-c2cc3ccccc3cc2O)n1Cc1ccco1)c1ccc(F)cc1	5
CHEMBL1307638	COc1cc2c(cc1OC)C1=C(C#N)CN(C3CCCCC3)CN1CC2	4.800000875
CHEMBL1307748	CCN1C=C(C(=O)OC)C(c2cccc(C)c2)C(C(=O)OC)=C1	5
CHEMBL1307769	CCN(CC)c1ccc(-c2nn3c(-c4ccccc4OC)nnc3s2)cc1	5.900008766
CHEMBL1307783	Oc1cc(N2CCOCC2)c(O)n1CCn1c(O)cc(N2CCOCC2)c1O	4.599999383
CHEMBL1307816	CC=C(C1C(=O)CC(C)(C)C(C(=O)OC)C1=O)N1CCCC1	6.400007822
CHEMBL1307887	CN(Cc1ccco1)C(=O)C1CCC(=O)N1Cc1ccc(F)cc1	4.599999383
CHEMBL1307897	CN1CCN(c2nc(=NCCOC34CC5CC(CC(C5)C3)C4)nc(OCC(F)(F)F)[nH]2)CC1	5.299997603
CHEMBL1307923	CN1CCN(C(c2cccnc2)c2ccc3cccnc3c2O)CC1	4.499999679
CHEMBL1307971	CN(C)c1nc(-c2ccccc2)c2cnn(Cc3ccccc3)c2n1	4.599999383
CHEMBL1308000	C=C(C)COc1ccc(-c2[nH]c(=N)ncc2-c2ccc(OC)cc2)c(O)c1	4.599999383
CHEMBL1308001	S=c1[nH]nc(-c2ccc(Br)cc2)n1Cc1ccco1	5.299997603
CHEMBL1308126	O=C(O)C1CCCCC1C(=O)N1CC=C(c2ccccc2)CC1	4.599999383
CHEMBL1308140	Cn1c(=O)[nH]c(=O)c2c1nc(N1CCCCC1)n2CCCSc1nc2ccccc2s1	4.899998417
CHEMBL1308162	CC1CCc2cc(F)ccc2N1C(=O)CSc1nnc(-c2cccs2)n1C	4.599999383
CHEMBL1308349	CC(C)n1nc(C(=O)N=c2[nH]c3ccc(S(C)(=O)=O)cc3s2)c2ccccc2c1=O	4.599999383
CHEMBL1308453	C=CCOc1ccccc1C1c2c(n(C)c(=O)n(C)c2=O)N=C2CC(C)(C)CC(=O)C21	5
CHEMBL1308892	CCOC(=O)c1cc(-c2ccc(F)cc2)n(CC(=O)N=c2[nH]ccs2)c1C	5
CHEMBL1308990	CCOc1ccc(C2C(C#N)=C3Sc4ccccc4N3C(=N)C2C#N)cc1	5.599997654
CHEMBL1309024	COc1ccc(C(=O)N2CCN(C(=O)c3ccco3)CC2)cc1OC	5.299997603
CHEMBL1309092	CC(C)(C)n1nnnc1C(c1cccc(C#N)c1)N1CCCc2ccccc21	4.899998417
CHEMBL1309118	Cc1cccc2cc(CN(CC3CCCO3)C(=O)c3ccco3)c(=O)[nH]c12	4.599999383
CHEMBL1309141	CCN(CC(=O)Nc1ccc2c(c1)OCCO2)Cc1cc(=O)oc2c(C)c(C)ccc12	5.299997603
CHEMBL1309179	O=[N+]([O-])C(Br)Br	4.599999383
CHEMBL1309249	O=C(Oc1ccc2c(c1)CCC2)N1CCOCC1	4.599999383
CHEMBL1309310	CC(C)(C)NC(=O)c1cccc(NC(=O)c2ccc(NC(=O)c3ccco3)cc2)c1	4.899998417
CHEMBL1309442	Cn1c(=O)c2c([nH]c(=NCCCN3CCOCC3)n2Cc2ccc(Cl)c(Cl)c2)n(C)c1=O	5
CHEMBL1309478	Cc1csc(=NC(=O)c2sc3nc(-c4cccs4)ccc3c2N)[nH]1	5
CHEMBL1309521	CCOC(=O)c1ccccc1NC(=O)Cn1c(-c2no[nH]c2=N)nc2ccccc21	5.299997603
CHEMBL1309795	CCOc1ccccc1NC(=O)C1CCCN(S(=O)(=O)c2ccc(OC)c(C)c2)C1	5.299997603
CHEMBL1309821	COc1ccc(CCN2CC(C#N)=C3c4cc(OC)c(OC)cc4CCN3C2)cc1OC	4.899998417
CHEMBL1309869	Cn1c(C(=O)N2CCc3ccccc3C2)cc2c(=O)n3ccccc3nc21	4.800000875
CHEMBL1309987	CC1=CC2=C(OC1N(C)C)c1cccc3cccc(c13)C2=O	4.899998417
CHEMBL1310073	CCC(=O)N(Cc1cc(=O)[nH]c2ccccc12)c1cccc(C)c1	5
CHEMBL1310133	CCOc1ccc2[nH]c(=NCCNS(=O)(=O)c3ccccc3)c(C#N)cc2c1	4.899998417
CHEMBL1310190	CCCCNC(=O)c1cc2c(=O)n3cccc(C)c3nc2n(Cc2ccccc2)c1=N	6.799970733
CHEMBL1310198	Cc1nc(N2CCN(C(=O)c3ccco3)CC2)c2c3c(sc2n1)CCC3	4.499999679
CHEMBL1310308	CCOC(=O)N1CCN(Cc2nc(=N)[nH]c(=Nc3ccc(Oc4ccccc4)cc3)[nH]2)CC1	4.599999383
CHEMBL1310362	C=CCc1ccccc1OCC(O)CN1CCN(c2ccccc2F)CC1	5.299997603
CHEMBL1310381	Cn1ncc2c(=Nc3ccc(-c4ccccc4)cc3)[nH]cnc21	5
CHEMBL1310490	O=C(CN1CCc2ccccc2C1)Nc1ccccc1N1CCCCCC1	4.800000875
CHEMBL1310517	OCCN1CCN(c2nc(-c3ccccc3)c3cc(Cl)ccc3n2)CC1	5
CHEMBL1310545	O=C1c2ccccc2C(=O)N1c1ccc(S(=O)(=O)N2CCN(c3ccccc3)CC2)cc1	5.299997603
CHEMBL1310694	Cn1c(=O)n(Cc2ccc(Cl)c(Cl)c2)c(=O)c2c1[nH]c(=NCCCN1CCOCC1)n2C	5
CHEMBL1310739	CCN(CC)S(=O)(=O)c1cccc(S(=O)(=O)c2cccc(S(=O)(=O)N(CC)CC)c2)c1	4.499999679
CHEMBL1310871	O=C(Cn1c(=O)c2c(ncn2Cc2ccccc2)n(Cc2ccccc2)c1=O)N1CCCC1	6.7000571
CHEMBL1310889	CCOc1ccc(OCC)c(NC(=O)C2CCCN(c3ncccn3)C2)c1	5.299997603
CHEMBL1310926	CCOC1(OCC)N=C(N)C2(C#N)C(c3ccc(NC(C)=O)cc3)C12C#N	6.89997427
CHEMBL1311050	CS(=O)(=O)N1CCN(C(=O)c2csc3ccccc23)CC1	5
CHEMBL1311173	Nc1c(C(=O)NCCN2CCOCC2)c2nc3ccccc3nc2n1CCc1ccccc1	4.899998417
CHEMBL1311219	COc1ccc(-c2[nH]c(=NC(=O)C3CCN(c4nc5ccccc5o4)CC3)sc2C)cc1	5.399996913
CHEMBL1311319	Cc1[nH]c2nc(-c3ccccc3)nn2c(=O)c1Cc1ccccc1	6.299988938
CHEMBL1311328	Cc1ccc(-c2noc(CN(C(=O)c3cccc(Br)c3)C(C)C)n2)cc1	4.499999679
CHEMBL1311424	COc1cccc(-n2c(SCC(=O)N=c3cc(C)o[nH]3)nc3c([nH]c4ccccc43)c2=O)c1	4.800000875
CHEMBL1311633	Cc1onc(-c2ccccc2Cl)c1C(=O)Nc1cccc2cccnc12	4.499999679
CHEMBL1311641	CCCn1c(CNc2ccc(Br)cc2)nc2ccccc21	4.899998417
CHEMBL131171	COc1ccccc1CC(=N)N1CC2C(=O)CCC(c3ccccc3)(c3ccccc3)[C@@H]2C1	4.899998417
CHEMBL1311726	O=C(c1cnn2c1NC(c1ccc(Br)cc1)CC2C(F)(F)F)N1CCN2CCCC2C1	4.899998417
CHEMBL1311753	CCn1[nH]nnc1=NCc1cccn1C	4.899998417
CHEMBL1311755	CCCc1ccc(Oc2c(-c3ccc(O)c(C)c3O)n[nH]c2C)cc1	4.499999679
CHEMBL1311780	CC1CCC(NC(=O)c2ccc(CS(=O)(=O)Cc3ccccc3F)o2)CC1	5.299997603
CHEMBL1311847	Cc1ccc2nc(N3CCN(Cc4nnnn4Cc4ccccc4)CC3)c(C#N)cc2c1	5.099999035
CHEMBL1311882	CC1CCN(CC(O)COC2CCC(C(C)(C)C)CC2)CC1	4.700000504
CHEMBL1311899	Cc1cccc(N2CCN(c3cccc(C)c3)C2c2cccnc2)c1	5.299997603
CHEMBL1311916	COc1cccc(CNC(=O)c2cc3oc4ccccc4c3n2C)c1OC	4.599999383
CHEMBL131199	O=C1C(=NC2CCc3ccccc32)C(Cl)C(=O)c2cccnc21	5.099999035
CHEMBL1312010	CNC(=O)COC(=O)c1cc(F)c(F)cc1Cl	5.599997654
CHEMBL1312087	Cc1ccc2c(c1)[nH]c1c(N3CCN(Cc4ccccc4)CC3)ncnc12	4.899998417
CHEMBL1312114	COc1ccc(CCNc2oc(COc3ccccc3F)nc2C#N)cc1	5
CHEMBL1312136	CCOC(=O)N1CCN(C(=O)c2ccc(NC(=O)c3ccc(C)cc3)cc2)CC1	4.599999383
CHEMBL1312153	CCOC(=O)N1CCN(C(=O)c2ccc3c(=O)n(Cc4ccc(OC)cc4)c(=S)[nH]c3c2)CC1	5
CHEMBL1312163	Cc1cccc2cc(C#N)c(=NCCCn3ccnc3)[nH]c12	4.899998417
CHEMBL1312261	CCOc1ccc2[nH]c(=O)c(CN(Cc3ccc(F)cc3)C(=O)c3ccco3)cc2c1	4.499999679
CHEMBL1312282	CC(=O)c1cc2c(cc1NC(=O)c1cc(C)nn1-c1ccccc1)OCO2	5.299997603
CHEMBL1312298	Cc1cc(-n2c(SCC(=O)NCc3cccs3)nc3[nH]nc(C)c3c2=N)ccc1Cl	5
CHEMBL1312369	Cc1ccc2c(CC(=O)N=c3[nH]c(C)cs3)coc2c1	5.399996913
CHEMBL131244	NC1(C(=O)O)CCC1	4.899998417
CHEMBL1312502	O=C(Nc1ccc(N2CCN(C(=O)c3ccco3)CC2)c(Cl)c1)c1cc2ccccc2o1	5
CHEMBL1312521	CCN(CC)C(c1ccc(C)cc1)c1nnnn1C1CCCCC1	4.599999383
CHEMBL1312571	Oc1ccccc1-c1cc(C(F)(F)C(F)F)[nH]n1	4.599999383
CHEMBL1312629	CCOC(=O)COc1ccc(S(=O)(=O)Nc2ccc3c(c2)OCO3)cc1	5
CHEMBL1312638	Cc1cc(C)n(CC(O)CN2c3ccccc3Sc3ccccc32)n1	4.899998417
CHEMBL1312686	CC(=O)N=c1nc2n([nH]1)C(c1ccccc1)CC(c1ccccc1)=N2	4.899998417
CHEMBL1312693	COc1ccc2nc3oc(C(=O)N4CCN(c5cccc(C(F)(F)F)c5)CC4)cc3cc2c1	5.299997603
CHEMBL1312768	CCCCn1c(NC(C)=O)c(C#N)c2nc3ccccc3nc21	5
CHEMBL1312849	CCN1/C(=C/C(=O)c2ccco2)Sc2ccccc21	4.899998417
CHEMBL1313013	Cc1ccc2cc3c(=NC(=O)c4ccco4)[nH]n(CC(C)C)c3nc2c1	4.700000504
CHEMBL1313055	CCCc1nc2oc3c(=NCCN(C)C)[nH]cnc3c2c2c1CCCC2	5
CHEMBL1313141	CCCc1ccc(Oc2c[nH]nc2-c2ccc(O)c(C)c2O)cc1	4.700000504
CHEMBL1313167	CN(CCNC(=O)c1cc2c(=O)n(C)c3ccccc3c2n1C)Cc1ccccc1	5.499996932
CHEMBL1313319	CN(C)S(=O)(=O)c1cccc(C(=O)N(Cc2ccc(F)cc2)Cc2ccco2)c1	4.599999383
CHEMBL1313323	COc1ccc(CC(=O)Nc2ccc3c(c2)CCC3)cc1S(=O)(=O)N1CCOCC1	4.800000875
CHEMBL1313479	CCN(Cc1ccccc1)C(c1cccc(C#N)c1)c1nnnn1C(C)(C)C	4.899998417
CHEMBL1313522	COc1ccc(N=c2[nH]c(N3CCCC3)nc3ccccc23)c(OC)c1	4.899998417
CHEMBL1313554	CCC(C)NC(=O)c1c(N)n(CC2CCCO2)c2nc3ccccc3nc12	5
CHEMBL1313565	CCC(=O)Oc1cccc(C(=O)Nc2ccc(-c3nnc(-c4ccco4)o3)cc2)c1	5
CHEMBL1313615	O=C(CCSc1nc(-c2ccco2)cc(C(F)(F)F)n1)NCC1CCCO1	5.299997603
CHEMBL1313639	COc1ccc(NC(=O)CSc2nnc(Cn3c(=O)sc4ccccc43)n2C)c(OC)c1	4.800000875
CHEMBL1313646	CC(C)(C)C1CCc2c(sc3c2C(=O)NC(c2ccco2)N3)C1	4.800000875
CHEMBL1313647	CCN1C(=O)/C(=C2\SC(N3CCCCC3)=NC2=O)c2ccccc21	5.299997603
CHEMBL1313839	CC1CCN(CCCNC(=O)c2cc3c(=O)n(C)c4ccccc4c3n2C)CC1	5.199998172
CHEMBL1313927	COc1ccc2c(c1)c(=O)oc1cc(OCC(=O)N3CCCC(C)C3)ccc12	4.499999679
CHEMBL1314022	CCN(c1ccccc1)c1cc(=NC)[n+](C)c(C)[nH]1	4.899998417
CHEMBL1314042	COc1ccccc1-c1cc(C(F)(F)F)nc(S(=O)(=O)CCCC(=O)N2CCOCC2)n1	5.799998135
CHEMBL1314178	N=c1nc(SCc2ccc([N+](=O)[O-])cc2)c2ncn([C@@H]3O[C@@H](CO)[C@@H](O)[C@H]3O)c2[nH]1	4.499999679
CHEMBL1314211	COc1ccc2[nH]cc(CCN=c3[nH]c(-c4cccc(NS(C)(=O)=O)c4)nc4ccccc34)c2c1	4.800000875
CHEMBL1314217	CCC(C)(C)C(=O)O[C@@H]1C[C@@H](C)C=C2C=C[C@H](C)[C@H](CC[C@@H]3C[C@@H](O)CC(=O)O3)[C@H]21	4.899998417
CHEMBL1314247	Cc1noc(C)c1-c1nc(=NCc2cccnc2)c2ccccc2[nH]1	4.899998417
CHEMBL1314286	COCCCCC(=NOCCN)c1ccc(C(F)(F)F)cc1	4.899998417
CHEMBL1314324	Cc1noc(C)c1C(=O)N1CCC2(CCCN(c3ncccn3)C2)CC1	5.299997603
CHEMBL1314388	c1csc(CN=c2[nH]c(-c3ccc4c(c3)OCO4)nc3ccccc23)c1	4.899998417
CHEMBL1314453	Cc1cccc(CN=c2cc(-c3ccc(C(=O)N(C)C)cc3)[nH]cn2)c1	6.299988938
CHEMBL1314625	COc1cccc(-c2cncnc2N(C)Cc2ccco2)c1	4.599999383
CHEMBL1314799	COc1cccc(-c2cc(=NCc3ccc(OC)cc3OC)[nH]cn2)c1	4.499999679
CHEMBL1314848	O=C(CN1C(=O)c2ccccc2C1=O)C(O)CN1C(=O)c2ccccc2C1=O	6.400007822
CHEMBL1314890	CN1N=C(N)c2cn([C@@H]3O[C@H](CO)C(O)[C@@H]3O)c3ncnc1c23	5.199998172
CHEMBL1315100	O=C(C=Cc1ccc(O)c(O)c1)OC(Cc1ccc(O)c(O)c1)C(=O)O	6
CHEMBL1315184	COc1cccc(-c2cc(=NCCc3c[nH]c4ccc(OC)cc34)[nH]cn2)c1	5
CHEMBL1315207	CCCC[P+](CCCC)(CCCC)Cc1ccc(NC(=O)C(Cc2ccc3ccccc3c2)N=C(NC2CCCCC2)NC2CCCCC2)cc1	4.899998417
CHEMBL1315323	CC[C@]1(O)C[C@H]2CN(CCc3c([nH]c4ccccc34)[C@](C(=O)OC)(c3cc4c(cc3OC)N(C)[C@@H]3[C@](O)(C(=O)OC)[C@H](OC(C)=O)[C@]5(CC)C=CCN6CC[C@]43[C@@H]65)C2)C1	5.900008766
CHEMBL1315342	N=c1ccn([C@@H]2O[C@@H](CO)[C@@H](O)[C@H]2O)c(=O)[nH]1	5.299997603
CHEMBL1315356	O=C(O)CCCC[C@@H]1SC[C@H]2NC(=O)N[C@@H]21	4.899998417
CHEMBL1315417	CC[C@]1(c2ncc[nH]2)Cc2ccccc2O1	4.899998417
CHEMBL1315559	CCC[C@@H]1C=C2CC(=O)CC[C@]2(C)[C@@H]2CC[C@@]3(C)[C@H](CC[C@]3(O)CCC(=O)O)[C@H]12	4.599999383
CHEMBL1315618	O=[N+]([O-])c1ccc2c(c1)c(S(=O)(=O)O)cc1nonc12	6.500038134
CHEMBL1315716	Clc1ccccc1-c1c[nH]cnc1=NCCN1CCOCC1	5
CHEMBL1315725	COc1c(C)c(O)c2c(c1O)c(COC(N)=O)c1n2CC2=C1N2C	5.499996932
CHEMBL1315945	C[C@H](N)Cc1c[nH]c2ccc(OCc3cccs3)cc12	4.899998417
CHEMBL1315991	c1ccc(-c2cccc(N3CCC4(CCNCC4)CC3)c2)cc1	5
CHEMBL1316154	OC[C@@H]1O[C@@H](n2cnc3c(=NCc4ccco4)[nH]cnc32)[C@H](O)[C@H]1O	5.399996913
CHEMBL1316265	CCCCCCCC/C=C\CCCCCCCC(=O)N[C@@H](CO)Cc1ccc(O)cc1	4.800000875
CHEMBL1316408	COc1ccc2[nH]cc(CCN=c3cc[nH]c(-c4ccccc4C)n3)c2c1	4.499999679
CHEMBL1316447	CCCC[C@@H]1C[C@H]1[C@@H](NP(=O)(c1ccccc1)c1ccccc1)c1ccccc1OC	4.899998417
CHEMBL1316461	O=S(=O)(c1ccccc1)N1CCC2(CCCN(Cc3cc(C(F)(F)F)cc(C(F)(F)F)c3)C2)CC1	5.699991797
CHEMBL1316514	CC(C)(C)n1c(O)c2c(c1O)[C@@H]1C(CC2)C(=NOCc2ccccc2)C[C@@H](O)[C@H]1O	5.299997603
CHEMBL1316516	Cc1cnc(CN=c2cc(-c3c(C)noc3C)[nH]cn2)cn1	5.299997603
CHEMBL1316528	O=C(c1cnccn1)N1CCC[C@@]2(CCN(c3ccncc3)C2)C1	5.399996913
CHEMBL1316537	c1ccc([C@H]2CNCc3ccccc32)cc1	4.899998417
CHEMBL1316557	COc1ccc(Oc2ncc3nc(C)c(=O)n(C[C@H]4CCCO4)c3n2)cc1	5.299997603
CHEMBL1316828	O=C1/C(=C\c2ccccc2)C[C@@]2(O)[C@H]3Cc4ccc(O)c5c4[C@@]2(CCN3CC2CC2)C1O5	4.499999679
CHEMBL1316897	COc1ccc(C(=O)N2CCC[C@@]3(CCN(Cc4ccccc4)C3)C2)cc1	5.499996932
CHEMBL1316956	COc1ccc2[nH]cc(CCN=c3[nH]cncc3-c3ccccc3OC)c2c1	4.899998417
CHEMBL1317013	Oc1ccc2ccccc2c1/C=C\c1ccc2c(Br)cc(Br)c(O)c2n1	5.399996913
CHEMBL1317039	COC(=O)[C@@]1(Cc2ccc(F)cc2)[C@H]2c3cc(C(=O)N4CCCC4)n(Cc4cccc5ccccc45)c3C[C@H]2CN1C(=O)c1ccccc1	4.499999679
CHEMBL1317055	CC1CCC2C(=O)OC(Cc3ccccc3)CN2C1c1ccc(Br)cc1	6
CHEMBL1317124	O=C1Nc2ccccc2C2(CCN(CCc3ccc(C(F)(F)F)cc3)CC2)O1	5
CHEMBL1317135	CC(C)(O)/C=C\C(=O)[C@](C)(O)[C@H]1[C@H](O)C[C@]2(C)[C@@H]3C=CC4C(CC(=O)C(=O)C4(C)C)[C@]3(C)C(=O)C[C@@]12C	7.500312917
CHEMBL1317166	O=c1cc(-c2ccc(O)c(O)c2)oc2cc(O[C@@H]3O[C@@H](CO)[C@@H](O)[C@@H](O)[C@H]3O)cc(O)c12	4.599999383
CHEMBL1317232	O=C(c1ccco1)N1CCC2(CC1)CN(Cc1ccncc1)C2	5.299997603
CHEMBL1317235	CC[C@H]1[C@@H]2OC(=O)C(C)[C@@H]2[C@@H]2C[C@@H]([C@@H]3CC(C)C(=O)O3)N3CCCC[C@H]1[C@@H]23	4.899998417
CHEMBL1317244	COC(=O)N1CCC2(CCN(C(=O)Nc3cccc(C#N)c3)CC2)CC1	5.900008766
CHEMBL1317300	COc1c2ccoc2nc2c(OC)c(OC[C@H](O)C(C)(C)O)ccc12	4.899998417
CHEMBL1317373	COC(=O)[C@@]1(Cc2ccccc2)[C@H]2c3cc(C(=O)N4CCCC4)n(Cc4ccc(OC)c(OC)c4)c3C[C@H]2CN1C(=O)c1ccccc1	5.199998172
CHEMBL1317463	Oc1cc2c(c(Cl)c1O)CCNC[C@H]2c1ccccc1	4.899998417
CHEMBL1317510	N=c1[nH]c(N)c(N=Nc2ccc([As](=O)(O)O)c(O)c2)c(=N)[nH]1	6
CHEMBL1317639	COc1cc(/C=C\C(=O)N2CCCCC2=O)cc(OC)c1OC	5.199998172
CHEMBL1317767	COCC(=O)N1CCC2(CCCN(Cc3ccc(C#N)cc3)C2)CC1	6.199970641
CHEMBL1317823	CC(C)Oc1ccc2c(=O)c3cc(C(=O)O)ccc3oc2c1	4.899998417
CHEMBL1317921	NC(CSCc1ccc(I)cc1)C(=O)O	6
CHEMBL1318024	CSCCC(C=O)NC(=O)C(CC(C)C)NC(=O)C(CC(C)C)NC(C)=O	4.800000875
CHEMBL1318045	COc1ccccc1CN=c1[nH]c(-c2ccc(C(=O)N(C)C)cc2)nc2ccccc12	4.499999679
CHEMBL1318064	Cc1cnc(CN=c2cc(-c3cccnc3)[nH]cn2)cn1	5
CHEMBL1318105	O=C(O)CCC(C(=O)O)n1c(O)c2c(c1O)[C@@H]1CC[C@@H]2C1	6
CHEMBL1318114	COc1cccc(-c2nc(=NCCc3c[nH]c4ccc(OC)cc34)cc[nH]2)c1	4.899998417
CHEMBL1318120	CCc1cc2c(nc1CC)CCN(CCC(C)=NO[C@@H](C)CN1CCCCc3nc(C)c(C)cc31)C2	5.299997603
CHEMBL1318134	CC(C=C[C@@]1(O)C(C)=CC(=O)CC1(C)C)=CC(=O)O	4.899998417
CHEMBL1318278	Cn1cccc1C(=O)N1CCC2(CCCN(C(=O)Nc3cccc(C#N)c3)C2)CC1	5.499996932
CHEMBL1318310	COc1cccc(-c2nc(=NCc3cccc(C)c3)cc[nH]2)c1	4.499999679
CHEMBL1318421	CC(=O)OCC1OC(C#Cc2ccc(C)cc2C)C=CC1OC(C)=O	5.499996932
CHEMBL1318449	O=C(O)c1ccccc1CN1CCCC(C(=O)O)C1	5.299997603
CHEMBL1318544	COC(=O)[C@@]1(Cc2ccc(F)cc2)[C@H]2c3cc(C(=O)N4CCCC4)n(Cc4ccc(Cl)c(C(F)(F)F)c4)c3C[C@H]2CN1C(=O)c1ccccc1	6.500038134
CHEMBL1318739	CC(=O)O[C@@H](C)C[N+](C)(C)C	6.799970733
CHEMBL1318754	C/C=C1\C[N@@+]2(C)CC[C@]34C(=Nc5ccccc53)C(C=O)[C@H]1C[C@H]42	6.7000571
CHEMBL1318786	CC(C)(C)c1ccc(O)c(C[N+](C)(C)C)c1	6.400007822
CHEMBL1318909	COc1cccc(NC(=O)C2CCN(c3ncccn3)CC2)c1	4.599999383
CHEMBL1319074	Cc1cc(C)n(S(=O)(=O)c2ccc(Cl)c(Cl)c2Cl)n1	4.899998417
CHEMBL1319185	Cc1ccc(NC(=O)CN2CCC3(O)CCCCC3C2c2ccc3c(c2)OCO3)c(C)c1	5
CHEMBL1319229	CCc1c(C)c2ccc(OCC(=O)OC(C)C)c(C)c2oc1=O	5.399996913
CHEMBL1319235	COc1ccc(S(=O)(=O)Nc2cc(Cl)ccc2OC)cc1	5
CHEMBL1319348	C[C@@H]1[C@H]2CC[C@@H]3[C@@H]4CC=C5C[C@@H](N(C)C)CC[C@]5(C)[C@@H]4CC[C@]23CN1C	5.399996913
CHEMBL1319373	Fc1ccc(C(c2ccc(F)cc2)N2CCN(C/C=C\c3ccccc3)CC2)cc1	4.599999383
CHEMBL1319389	CCCCc1cc(=O)oc2c(CN3CCCC3)c(O)c(Cl)cc12	4.599999383
CHEMBL1319432	CCCC[C@H]1C[C@@H]1[C@@H]1N(P(=O)(c2ccccc2)c2ccccc2)C[C@@](O)(c2ccccc2)CC12CC2	6.199970641
CHEMBL1319485	COc1c(F)c(F)c(C(=O)Nc2ccccc2N2CCN(C(=O)C(C)C)CC2)c(F)c1F	5.099999035
CHEMBL1319587	COc1ccc(-c2[nH]c(=N)ncc2Oc2ccccc2Br)c(O)c1	4.599999383
CHEMBL1319623	COc1ccc(-c2csc(N3CCN(C(=O)c4ccco4)CC3)n2)cc1	4.800000875
CHEMBL1319698	CC(C)c1n[nH]c(=NC(=O)c2cnccn2)s1	6
CHEMBL1319715	Cc1csc(=NC(=O)C2CCCN(S(=O)(=O)c3ccc(Br)s3)C2)[nH]1	4.899998417
CHEMBL1319723	COC(=O)NC(c1cccc(F)c1)[C@@]1(C(=O)OC)CCCC1=O	5.299997603
CHEMBL1319827	Cc1cc(=NC(=O)c2noc3c2CCCC3)n(-c2ccccc2)[nH]1	5.299997603
CHEMBL1319908	Oc1cc(C(O)N=c2[nH]c3ccccc3[nH]2)cn1-c1ccc2c(c1)OCCO2	6.100015437
CHEMBL1319971	Cc1ccc2c(c1)c1c3n2CCN(C(=O)C2CC2)C3CCC1	4.899998417
CHEMBL1320034	O=C(O)C=Cc1ccc(O)c(O)c1	4.899998417
CHEMBL1320188	O=C(Nc1ccc2c(c1)OCO2)C1(S(=O)(=O)c2ccc(Cl)cc2)CC1	5.299997603
CHEMBL1320219	COc1ccc(C(=O)Nc2ccc3c(c2)OCO3)cc1OC	5.099999035
CHEMBL1320468	Cc1cccc2cc(CN(CCc3ccccc3)C(=O)N3CCOCC3)c3nnnn3c12	5.299997603
CHEMBL1320489	CC1CN(C(=O)Nc2ccc3snnc3c2)c2ccccc21	5
CHEMBL1320496	CN(Cc1ccccc1)c1oc(COc2ccccc2F)nc1C#N	5.399996913
CHEMBL1320525	COC(=O)[C@@]1(Cc2ccc(F)cc2)C2=C(CC(=O)C(=O)N(C)C)C(=O)CC2CN1C(=O)c1ccccc1	5.499996932
CHEMBL1320632	COCCOC(=O)C(C#N)c1nc2ccccc2nc1N1CCN(Cc2ccccc2)CC1	5.299997603
CHEMBL1320662	O=C(Nc1cccc(F)c1)N1CCCC2(CCN(S(=O)(=O)c3ccccc3)CC2)C1	4.499999679
CHEMBL1320709	O=c1[nH]c2ccccc2nc1-c1cccs1	5
CHEMBL1320743	C[C@]12CC[C@H]3[C@H](CCC4=Cc5nc6nc7ccccc7n6cc5C[C@@]43C)[C@@H]1CC[C@@]2(O)C#N	5
CHEMBL1320757	O=c1c2c3nc4ccccc4nc3n(-c3ccc4c(c3)OCCO4)c2ncn1CC1CCCO1	5.299997603
CHEMBL1320854	O=c1c2c3c(sc2n(CCN2CCOCC2)c(=O)n1Cc1ccco1)CCCCC3	4.899998417
CHEMBL1320934	CN1C(=O)C[S+]([O-])c2ccc(C(=O)NCCC3=CCCCC3)cc21	5.299997603
CHEMBL1321173	O=C(COC(=O)c1ccc[nH]c1=Nc1ccccc1F)NCc1ccc2c(c1)OCO2	5.299997603
CHEMBL1321276	c1ccn2cc(CSC3=NCCS3)nc2c1	4.599999383
CHEMBL1321357	O=C(Nc1cc(C(F)(F)F)ccc1N1CCOCC1)C1Cc2ccccc2CN1C(=O)c1ccco1	5
CHEMBL1321415	CN1[C@H](CC(=O)c2ccccc2)CCC[C@H]1C[C@H](O)c1ccccc1	4.899998417
CHEMBL1321421	Cc1ccc(-c2nn(CC(C)(C)C)c3[nH]cnc(=N)c23)cc1	5.499996932
CHEMBL1321515	Cn1c(=O)cc(OCC(=O)NCCCN2CCN(c3cccc(Cl)c3)CC2)c2ccccc21	4.700000504
CHEMBL1321552	Cc1ccc2c(c1)nc(-c1ccc(C(O)O)cc1)c1cccn12	6.89997427
CHEMBL1321561	CCCn1c(-c2ccc(F)cc2)nc2c(N3CCCN(Cc4ccccc4)CC3)nc(C)nc21	5.199998172
CHEMBL1321811	CC(=O)Oc1cc2oc(=O)cc(C)c2cc1OC(C)=O	5
CHEMBL1321902	CC1Cc2ccccc2N1C(=O)Cn1c(=O)oc2cc(S(=O)(=O)N3CCCCC3)ccc21	4.800000875
CHEMBL1321908	CC=C1C[C@H](C)[C@](O)(CO)C(=O)OCC2=CCN3CC[C@@H](OC1=O)[C@@H]23	4.499999679
CHEMBL1321924	Cc1cc(C)nc(N(C#N)CC(=O)c2ccccc2)n1	5
CHEMBL1322145	CCOc1cccc(C(=O)Nc2cccc(-c3nnc(-c4ccccc4)o3)c2)c1	5.599997654
CHEMBL1322272	Cc1cc(=NC(=O)CSc2nc3ccccc3c(=O)n2C2CCCC2)[nH]o1	5.599997654
CHEMBL1322295	CCOc1ccccc1N(CC(=O)NC1CCCC1)C(=O)CCCC(=O)N=c1cccc[nH]1	5.299997603
CHEMBL1322401	N#Cc1c(C(F)(F)F)cc(-c2ccco2)nc1SCc1ccccn1	4.599999383
CHEMBL1322422	CC(C)c1nc(SCc2c(F)cccc2Cl)c2c(=O)n(C)c(=O)n(C)c2n1	5.699991797
CHEMBL1322524	Cc1ccc2cccnc2c1	4.499999679
CHEMBL1322563	COc1cccc(CNc2ccc(N3CCCCC3)cc2)c1OC	4.599999383
CHEMBL1322646	O=S(=O)(c1ccc2c(c1)OCCO2)N1CCN(c2cccc(Cl)c2)CC1	5
CHEMBL1322929	Cc1cc(=O)oc2c(CN(C)Cc3ccccc3)c(O)ccc12	4.700000504
CHEMBL1322958	C=CCC1(C)OC=Cc2nc3cc(Cl)c(Cl)cc3nc21	5.599997654
CHEMBL1323139	OC1(c2cccc(C(F)(F)F)c2)CCN(c2ncnc3c2[nH]c2ccc(F)cc23)CC1	5
CHEMBL1323204	C[C@H](NC(=O)c1ccc(Cl)c(Cl)c1)c1ccc(-c2ccccc2)cc1	6.500038134
CHEMBL1323237	Cc1no[nH]c1=NC(=O)CSc1nc(C2CCCCC2)nc2ccccc12	4.899998417
CHEMBL1323268	Cc1cc(C)c(C#N)c(SCC(=O)c2cccs2)n1	5.099999035
CHEMBL1323351	N#CC1C(=N)Oc2[nH]nc(-c3ccncc3)c2C1c1ccsc1	4.499999679
CHEMBL1323355	COc1ccc2c(c1)N(C[C@@H](C)CN(C)C)c1ccccc1S2	5
CHEMBL1323553	O=S(=O)(Nc1cccc2cccnc12)c1ccc(S(=O)(=O)N2CCCC2)cc1	4.700000504
CHEMBL1323561	CCCOC(=O)c1cc(=O)[nH]c2ccccc12	5.299997603
CHEMBL1323569	CC(C)n1c(SCC(=O)N2c3ccccc3Sc3ccccc32)nc2c1c(=O)n(C)c(=O)n2C	5.399996913
CHEMBL1323605	C=CCn1c(NC(=O)c2ccco2)c(S(=O)(=O)c2ccccc2)c2nc3ccccc3nc21	4.899998417
CHEMBL1323699	CCCCC(CC)COC(=O)c1ccc(N(C)C)cc1	5.299997603
CHEMBL1323765	CSc1cccc(NC(=O)CN(c2cc(C)ccc2C)S(C)(=O)=O)c1	4.499999679
CHEMBL1323790	O=C(Nc1cccc(-c2nc3ncccc3o2)c1)c1cc2ccccc2o1	5.499996932
CHEMBL1323836	CCOC(=O)[C@@]12CC1C(=NO)c1ccccc1O2	4.899998417
CHEMBL1323902	Cc1ccc2[nH]c(SCC(=O)NC(=O)NCc3ccco3)nc2c1	7.199970641
CHEMBL1324032	FC(F)(F)c1cccc(-c2nc3nc(Cl)c(Cl)nc3[nH]2)c1	5.799998135
CHEMBL1324042	COC(=O)Cc1c(C)[nH]c2nc(-c3ccccc3)nn2c1=O	4.899998417
CHEMBL1324079	COc1ccccc1-c1nnc(SCC(=O)NCc2c(C)c(Cl)cc(C(C)C)c2O)o1	5
CHEMBL1324113	Cc1c(-c2nc(=N)[nH]c(=Nc3ccccc3)[nH]2)oc2ccccc12	4.899998417
CHEMBL1324137	Cc1ccc(N(CC(=O)Nc2ccc(F)c(Cl)c2)S(=O)(=O)c2c(C)noc2C)cc1	4.800000875
CHEMBL1324163	COc1ccc(-c2csc(N(CC3CCCO3)C(=O)c3ccco3)n2)cc1	5.199998172
CHEMBL1324202	CN1CCN(c2nc(N3CCN(c4ccccc4)CC3)ncc2F)CC1	4.899998417
CHEMBL1324295	Cc1nc2ccccn2c1P(=O)(N1CCCCC1)N1CCCCC1	4.599999383
CHEMBL1324314	NCCNc1cccc2ccccc12	4.499999679
CHEMBL1324439	BrC/C=C/CBr	6.599980365
CHEMBL1324487	CCOC(=O)c1c(N)n(Cc2ccco2)c2nc3ccccc3nc12	5
CHEMBL1324546	CCCCCn1c(SCCN2CCOCC2)nc2c1c(=O)[nH]c(=O)n2C	5.399996913
CHEMBL1324563	O=C(COc1ccccc1)N=c1[nH]c(-c2ccc(S(=O)(=O)N3CCOCC3)cc2)cs1	4.899998417
CHEMBL1324665	c1ccc(CCN2CCOCC2)nc1	8.397940009
CHEMBL1324769	c1ccc(-c2oc3[nH]cnc(=NCCCN4CCOCC4)c3c2-c2ccccc2)cc1	4.899998417
CHEMBL1324825	CCCNC(=O)c1[nH]c(C)c(C(C)=O)c1C	4.599999383
CHEMBL1324889	N#Cc1cccc(-c2c[nH]cnc2=NCc2cccnc2)c1	4.599999383
CHEMBL1324916	CC(=O)c1cccc(NC(=O)Nc2cc3sccc3n2C)c1	5.099999035
CHEMBL1324955	COC(=O)C1=CN=CC(C(=O)OC)C1c1ccccc1Cl	4.800000875
CHEMBL1325061	CCc1ccc2[nH]c(=O)c(C(c3nnnn3CCOC)N3CCN(c4ccccc4F)CC3)cc2c1	5
CHEMBL1325085	CC(=O)c1cccc(NC(=O)C2CCCN(S(=O)(=O)c3cccc4cccnc34)C2)c1	5.599997654
CHEMBL1325093	COc1ccc(C2=NCC(CSc3nc(=O)cc[nH]3)S2)cc1	5.299997603
CHEMBL1325152	Cc1ccc2ccc3cccc4ccc1c2c34	5.199998172
CHEMBL1325256	O=C(O)c1cc(N=Nc2ccc([N+](=O)[O-])cc2)ccc1O	6
CHEMBL1325270	Cn1c(N)c(C(=O)COC(=O)C2(c3ccc(F)cc3)CCCC2)c(=O)n(C)c1=O	5.299997603
CHEMBL1325280	COc1ccc2[nH]c(=O)c(CN(C(=O)C3CCCO3)c3cccc(C)c3)cc2c1	5
CHEMBL1325296	CC1CCC(C(=O)NC(C(=O)NCCN2CCC(C)CC2)C(C)C)CC1	4.599999383
CHEMBL1325377	O=C(CCc1nc(-c2ccccc2F)no1)Nc1ccc(Oc2ccccc2)cc1	6
CHEMBL1325403	Cc1cc(C)c2cc(CN(Cc3ccc4c(c3)OCO4)Cc3nnnn3Cc3ccco3)c(=O)[nH]c2c1	5.299997603
CHEMBL1325614	CC(=O)NCCn1c(SCc2ccccc2F)nc2ccccc2c1=O	6
CHEMBL1325724	CC(=O)N=c1nc(-c2ccccc2)[nH]c(-c2ccccc2OC(C)=O)n1	5.199998172
CHEMBL1325732	NS(=O)(=O)c1ccc(N=Nc2nc3[nH]c(=O)[nH]c(=O)c3[nH]2)cc1	5.299997603
CHEMBL1325833	COc1ccc(Oc2ncc3ncc(=O)n(Cc4ccc(F)cc4)c3n2)cc1	4.899998417
CHEMBL1325877	COc1ccc(C(=O)c2no[n+]([O-])c2C(=O)c2ccc(OC)cc2)cc1	5.199998172
CHEMBL1325976	O=S(=O)(c1ccc2c(c1)OCCO2)N1CCC(c2nc3cc(Cl)ccc3[nH]2)CC1	4.899998417
CHEMBL1325998	Cc1cc(=O)c2c(c3c1C(O)CC3C)OC(O)C2C	4.899998417
CHEMBL1326126	O[C@H](CN1CCN(c2cccc(Cl)c2)CC1)C(c1ccccc1)c1ccccc1	4.499999679
CHEMBL1326295	C=CCn1c(=N)c(C(=O)NCCCOC)cc2c(=O)n3cccc(C)c3nc21	5
CHEMBL1326352	Cc1ccc(N(CC(=O)NCc2ccncc2)S(C)(=O)=O)cc1Cl	4.499999679
CHEMBL1326434	CC1CCN(C(=O)c2cc3ccccc3o2)CC1	5.499996932
CHEMBL1326451	COc1ccc(OC)c(C2SCCN2S(=O)(=O)c2cccc(C(F)(F)F)c2)c1	4.499999679
CHEMBL1326499	CCc1ccccc1OC[C@@H](O)CN[C@H]1CCCc2ccccc21	4.499999679
CHEMBL1326581	CC[C@@H]1CN2CCc3cc(OC)c(OC)cc3[C@H]2C[C@@H]1C[C@H]1NCCc2cc(OC)c(OC)cc21	7.698970004
CHEMBL1326619	O=S(=O)(O)c1ccc(/N=N\c2ccccc2)cc1	6
CHEMBL1326631	CCOCCCNC(=O)C(NC(=O)c1ccccn1)c1ccc(C)cc1	5.299997603
CHEMBL1326664	COc1ccc(CC(=O)Nc2cccc(-c3nnc(-c4ccccc4)o3)c2)cc1OC	5
CHEMBL1326714	C[C@@H]1O[C@H](O[C@H]2C[C@@H](O)[C@@]3(CO)[C@H]4[C@@H](O)C[C@]5(C)C(c6coc(O)c6)CC[C@]5(O)[C@H]4CC[C@]3(O)C2)[C@@H](O)[C@H](O)[C@@H]1O	6.400007822
CHEMBL1326787	COc1ccccc1CC(Cc1nc2ccccc2[nH]1)c1nc2ccccc2[nH]1	4.499999679
CHEMBL1326803	C/C=C/COC(O)c1[nH]c2cc(-c3ccco3)cc(O)c2c1C	6.400007822
CHEMBL1326960	C=C1CC[C@H]2C(C)(C)[C@H](O)CC[C@]2(C)[C@@H]1COc1ccc2ccc(=O)oc2c1	4.800000875
CHEMBL1327137	Cc1[nH]c2ccccc2c1C(O)CN1CCN(c2cccc(C(F)(F)F)c2)CC1	4.499999679
CHEMBL1327167	O=C(COC(=O)c1ccc(Cl)c(S(=O)(=O)N2CCCC2)c1)NC1CCCC1	4.599999383
CHEMBL1327243	c1cc2cc(c1)C[n+]1ccc(c3ccccc31)NCc1ccc(cc1)CNc1cc[n+](c3ccccc13)C2	4.899998417
CHEMBL1327247	CCCCC(=O)NCCc1c(Cc2ccccc2)[nH]c2ccccc12	8.102372909
CHEMBL1327256	COc1cc2ccc(=O)oc2c(O)c1OCC=C(C)C	4.649999943
CHEMBL1327319	CCc1ccc(NC(=O)CSc2nnc(Cc3cccn3C)n2-c2ccc(F)cc2)cc1	4.899998417
CHEMBL1327368	COc1cccc(C2CC(C(F)(F)F)n3ncc(C(=O)O)c3N2)c1	4.599999383
CHEMBL1327398	CC(=O)c1c(C)[nH]c(C(=O)CSc2nc3ccccc3c(=O)n2CCCN2CCOCC2)c1C	4.599999383
CHEMBL1327425	O=C(c1nc2n(n1)C(c1ccc(Cl)cc1)CC(c1ccccc1)=N2)N1CCOCC1	4.499999679
CHEMBL1327501	O=C(N=c1[nH]c2ccccc2s1)C1CCCN1S(=O)(=O)c1ccc(Cl)cc1	5
CHEMBL1327534	Cc1onc(-c2ccccc2Cl)c1C(=O)Nc1cccc2nsnc12	4.800000875
CHEMBL1327619	Cc1c(C(=O)c2ccc3ccccc3c2)c2cccc3c2n1[C@H](CN1CCOCC1)CO3	5.699991797
CHEMBL1327667	Oc1c2c(c(O)n1CN(Cc1ccccc1)Cn1c(O)c3c(c1O)C1C=CC3C1)C1C=CC2C1	4.599999383
CHEMBL1327670	CCOC(=O)CC(=O)CSC1=NC(=O)CC(c2ccccc2OC)C1C#N	5.199998172
CHEMBL1327681	N#Cc1cccc(-c2nc(=NCc3ccccc3)c3ccccc3[nH]2)c1	4.899998417
CHEMBL1327697	CCC/C=C(\CCC)C(NP(=O)(c1ccccc1)c1ccccc1)c1ccc(C(F)(F)F)cc1	4.599999383
CHEMBL1327707	CC(C)Cn1c(-c2cccs2)nc2nc3ccccc3nc21	4.899998417
CHEMBL1327720	COc1ccc(-c2cc3nc(-c4ccccc4)cc(N4CCC5(CC4)OCCO5)n3n2)cc1	5
CHEMBL1327733	COc1ccc(OC)c(NC(=O)N=c2[nH]nc(N3CCC(C)CC3)s2)c1	4.899998417
CHEMBL1327738	COc1cc(C)c(C(C)C)cc1S(=O)(=O)n1cnc(C)c1	5.900008766
CHEMBL1327758	COC(=O)C1[C@@H](O)CC[C@H]2CN3CCc4c([nH]c5ccccc45)[C@@H]3C[C@@H]12	4.499999679
CHEMBL1327766	COc1ccc(-c2c(C)nn3c(N4CCN(Cc5ccccc5)CC4)cc(C)nc23)cc1OC	5.499996932
CHEMBL1327881	O=C(c1cc(C(F)(F)F)cc(C(F)(F)F)c1)N1CCC2(CCCN(c3ccccc3)C2)CC1	6.299988938
CHEMBL1328000	Cc1ccc(C)c(N2CCN(C(=O)c3cc4sccc4n3C)CC2)c1	4.800000875
CHEMBL1328058	O=C1CC[C@](CCc2nc3ccccc3[nH]2)(c2ccccc2)C(=O)N1	6
CHEMBL1328143	COc1ccc([C@@H]2CC(=O)c3c(O)cc(O[C@@H]4O[C@@H](CO[C@@H]5O[C@@H](C)[C@@H](O)[C@@H](O)[C@H]5O)[C@@H](O)[C@@H](O)[C@H]4O)cc3O2)cc1O	4.899998417
CHEMBL1328193	CN1CCN(c2cc3c(c4c2[nH]c2ccccc24)C(=O)CC(C)(C)C3)CC1	5.299997603
CHEMBL1328322	O=C(NCc1cccs1)c1ccc2c(c1)OCCO2	6
CHEMBL1328324	Cc1ccc2c(c1)C(=O)C1(O)CCN(c3ccccc3)C1=N2	4.599999383
CHEMBL1328353	O=C(CC(SCc1ccco1)c1ccc(O)cc1)c1cccs1	5.299997603
CHEMBL1328369	Oc1cc(CN2COc3ccccc32)c(O)cc1CNC1CCCCC1	5.299997603
CHEMBL1328389	c1ccc(CCN2CCN=C2Cc2ccccc2)cc1	6
CHEMBL1328466	CC(C)Oc1ccccc1C1CC(=O)Nc2cc3c(cc21)OCCO3	5.799998135
CHEMBL1328536	C=CCSc1nc2ccccc2c(=O)n1Cc1ccco1	5.499996932
CHEMBL1328545	CN(C)Cc1cc(C(C)(C)C)cc(CN(C)C)c1O	6.400007822
CHEMBL1328553	CCN(CC)c1nc(=Nc2ccc(Cl)cc2)nc(OCC#N)[nH]1	4.899998417
CHEMBL1328576	CC[C@@H]1OC(=O)C(C)[C@H](O[C@@H]2C[C@](C)(OC)[C@H](O)[C@H](C)O2)[C@H](C)[C@H](O[C@@H]2O[C@@H](C)C[C@@H](N(C)C)[C@@H]2O)[C@](C)(O)CC(C)C(=O)C(C)[C@H](O)[C@]1(C)O	8.102372909
CHEMBL1328732	COc1cccc(-c2nn(C)c3sc(C(=O)N4CCN(c5ccccc5)CC4)cc23)c1	4.899998417
CHEMBL1328771	COc1cc(-c2cc(O)c3c(C)c(C(O)OCCOC(C)C)[nH]c3c2)cc(OC)c1OC	4.800000875
CHEMBL1328827	c1ccc2c(c1)oc1c(N3CCN(Cc4ccc5c(c4)OCO5)CC3)ncnc12	6
CHEMBL1328935	COc1cccc(-n2cc3c(=O)n(C)c(=O)n(C)c3c2)c1	4.599999383
CHEMBL1329026	Cc1cc(C(=O)CSC(=S)SC(C)(C)C)ccc1Cl	6.400007822
CHEMBL1329068	COCCOC(=O)c1c(C)oc2ccc(O)c(CN3CCC(C)CC3)c12	4.899998417
CHEMBL1329102	O=S(=O)(c1cccc(C(F)(F)F)c1)N1c2ccccc2-n2cccc2[C@H]1c1cccnc1	5.299997603
CHEMBL1329225	COC(=O)C1=CN(CCCN2CCCC2=O)C=C(C(=O)OC)C1c1ccccc1C(F)(F)F	4.899998417
CHEMBL1329237	CCN(CC)c1ccc(-c2nn3c(-c4[nH]nc5c4CCC5)nnc3s2)cc1	5.399996913
CHEMBL1329478	C[N+]1(C)CCO[C@](O)(c2ccccc2)C1	6.400007822
CHEMBL1329527	Cc1cc(C)cc(OCC(=O)Nc2ccc(N3CCN(S(C)(=O)=O)CC3)cc2)c1	5.299997603
CHEMBL1329597	CCN(CC)CCN1C(=O)c2cccc3cc(N)cc(c23)C1=O	6
CHEMBL1329661	COc1ccc2nc3c(cc2c1)c(=NC(=O)c1cccs1)[nH]n3CC(C)C	5.299997603
CHEMBL1329718	O=C(C1CCN(c2nnc(N3CCCC3=O)s2)CC1)N1CCN(Cc2ccc3c(c2)OCO3)CC1	4.800000875
CHEMBL1329725	COc1ccc(-c2noc(CCC(=O)NCCCN3CCC(Cc4ccccc4)CC3)n2)cc1	5.299997603
CHEMBL1329817	O=c1c2ccccc2nc(CN2CCCCCC2)n1-c1ccc(F)cc1	4.599999383
CHEMBL1329831	CN(Cc1ccco1)C(=O)c1ccc(N2CCCC2=O)cc1	5.299997603
CHEMBL1329850	N#CC1=C2SCN(Cc3ccccc3)CN2C(=O)CC1c1ccc2c(c1)OCO2	4.599999383
CHEMBL1329957	COc1ccn(C)c(=O)c1C#N	4.899998417
CHEMBL1330107	O=C(O)c1cc(Cl)cc(Cc2cc(Cl)cc(C(=O)O)c2O)c1O	6.400007822
CHEMBL1330138	COc1ccc(CNC(=O)C(c2cccs2)N(C(=O)c2csnn2)C2CC2)cc1	5.099999035
CHEMBL1330302	COc1ccc(NC(=O)c2ccco2)cc1NC(=O)c1cccc(OC(C)C)c1	4.800000875
CHEMBL1330386	CCOC(=O)c1c(NC(=O)CSc2nnc(-c3ccccc3C)n2C)sc(C(C)=O)c1C	4.899998417
CHEMBL1330396	O=C(c1ccco1)N1CCC[C@@]2(CCN(Cc3ccccc3)C2)C1	5.399996913
CHEMBL1330407	CCn1c2ccccc2c2n[nH]c(=NCCCO)nc21	6
CHEMBL1330418	CCC(=O)N1CCN(c2ccccc2NC(=O)Cc2ccc(Cl)cc2)CC1	4.700000504
CHEMBL1330442	CCOc1ccc2[nH]c(=NCCCNS(=O)(=O)c3ccccc3)c(C#N)cc2c1	4.800000875
CHEMBL1330444	CCOC(=O)CSc1n[nH]c(=N)s1	4.599999383
CHEMBL1330459	COc1ccc(CC(N)C(=O)N[C@H]2[C@@H](CO)O[C@@H](n3cnc4c(N(C)C)ncnc43)[C@H]2O)cc1	5
CHEMBL1330502	CC(=O)c1c(O)c(C)c(O)c(Cc2c(O)c3c(c(C(=O)/C=C\c4ccccc4)c2O)OC(C)(C)C=C3)c1O	4.900000437
CHEMBL1330659	COc1cc([C@H]2c3cc4c(cc3[C@@H](O)[C@@H]3COC(=O)C23)OCO4)cc(OC)c1OC	7.651058546
CHEMBL1330718	CCC/C=C(\CCC)C(NS(=O)(=O)c1ccc(Cl)cc1)c1ccccc1	5.299997603
CHEMBL1330763	Cc1cc(O)c(C(C)C)cc1NC(=O)Nc1cccc2ccccc12	5.399996913
CHEMBL1330864	Cc1ccccc1-c1nc(CS(=O)(=O)CC(=O)NCc2ccc3c(c2)OCO3)c(C)o1	4.700000504
CHEMBL1330907	Oc1ccccc1-c1nc(=NCC2CCCO2)c2ccccc2[nH]1	5
CHEMBL1330913	FC(F)(F)COc1nc(OCC(F)(F)F)nc(N2CCN(c3ccccc3)CC2)n1	5.199998172
CHEMBL1330924	O=C(CSc1nc2ccccc2c(=O)n1Cc1ccc(C(=O)NC2CC2)cc1)NCc1ccco1	5.900008766
CHEMBL1330983	Cc1ccc(CNC(=O)c2oc3ccc(S(=O)(=O)N4CCC5(CC4)OCCO5)cc3c2C)cc1	5.199998172
CHEMBL1331045	CC1=CC[C@@H]2[C@@H](C1)c1c(O)cc(CC#CCCCNS(C)(=O)=O)cc1OC2(C)C	4.499999679
CHEMBL1331097	CCN(CC)c1ccc(NC(=O)c2ccc(Br)o2)cc1	4.899998417
CHEMBL1331114	COc1ccccc1OCCn1c(C(C)O)nc2ccccc21	4.599999383
CHEMBL1331122	O=C1/C(=C/c2ccccc2)[C@@H](NC2CCCCC2)c2ccccc21	5.399996913
CHEMBL1331148	NCCCCCCCCCCNS(=O)(=O)c1cccc2c(Cl)cccc12	4.499999679
CHEMBL1331214	CCCS(=O)(=O)N1CCN(C(=O)c2cc(OC)cc(OC)c2)CC1	5.299997603
CHEMBL1331247	CS(=O)(=O)N1CCc2cc(S(=O)(=O)Nc3ccc4oc5c(c4c3)CCCC5)ccc21	4.800000875
CHEMBL1331263	CC(C)(C)N=c1[nH]cnc2c1cnn2-c1ccccc1	4.899998417
CHEMBL1331410	COC(=O)[C@@]1(Cc2ccc(F)cc2)[C@H]2c3cc(C(=O)N4CCCC4)n(Cc4c(CO)[nH]cc(C)c4=O)c3C[C@H]2CN1C(=O)c1ccccc1	4.800000875
CHEMBL1331442	Cc1ccnc(N2CCN(C(=O)CSc3nc4ccccc4nc3N3CCCCC3)CC2)c1	5
CHEMBL1331486	O=C1CC(c2ccccc2)Cc2[nH]c(=NCc3ccco3)ncc21	4.700000504
CHEMBL1331573	CCOC(=O)C(C(=O)OCC)=c1cc(Br)c2noc3c4ccccc4c(O)c1c23	5.399996913
CHEMBL1331593	Cc1cccc(N2CCN(C(=O)c3ccc(CS(=O)(=O)c4ccccc4C)o3)CC2C)c1	4.599999383
CHEMBL1331615	CCOC(=O)c1c(C)n(OCc2ccccc2)c2ccc3nonc3c12	4.700000504
CHEMBL1331649	O=C(CCNS(=O)(=O)c1cccc2nsnc12)Nc1ccc2c(c1)OCCO2	5.299997603
CHEMBL1331734	COc1ccc(OC)c2c(=S)c3ccccc3[nH]c12	4.599999383
CHEMBL1331754	CN(CCC(=O)O)C1=Nc2ccc(Cl)cc2C(c2ccccc2)=[N+]([O-])C1	7.100179498
CHEMBL1331809	CCOC(=O)C(C(C)=O)c1c(Br)c(O)c(O)c2c(C(=O)c3ccc(C)cc3)coc12	5.099999035
CHEMBL1331836	CCCOc1ccccc1C1CC(=O)Nc2cc3c(cc21)OCO3	5.599997654
CHEMBL1331913	O=C1/C(=C/c2cccnc2)SC(=S)N1Cc1ccco1	6.89997427
CHEMBL1331926	O=C(Nc1ccc2c(c1)oc1ccccc12)c1ccc(Br)o1	6.199970641
CHEMBL1331931	Cc1ccc(C)c2[nH]c(=O)c(CN(CCN3CCCC3)C(=O)Nc3cccc(Cl)c3)cc12	5.099999035
CHEMBL1331980	O=S1(=O)[C@@H](c2ccccc2)[C@H](N2CCCCC2)[C@H]1[C@H]1C[C@H]2c3ccccc3[C@@H]1c1ccccc12	5.499996932
CHEMBL1331982	N#Cc1c(NC(=O)CCCN2C(=O)c3ccccc3C2=O)oc(-c2ccccc2)c1-c1ccccc1	5.499996932
CHEMBL1332059	N#CC1C(=N)C(C#N)(C#N)[C@H](c2ccoc2)[C@H]2CN(Cc3ccccc3)CC=C12	4.899998417
CHEMBL1332076	Cc1cc(C(=O)CN(Cc2ccc(F)cc2)S(=O)(=O)c2ccc3c(c2)OCCO3)c(C)n1C	4.499999679
CHEMBL1332208	COc1ccc(C2Nc3ccccc3C(=O)N2Cc2ccco2)cc1COc1ccc(NC(C)=O)cc1	5
CHEMBL1332244	Cc1noc(C)c1CSc1nc2ccccc2n1CCc1ccccc1	4.899998417
CHEMBL1332275	COc1ccc(OC)c(N=c2[nH]c(-c3sc(C)nc3C)cs2)c1	4.899998417
CHEMBL1332282	COc1ccc(OC)c(N(CC(=O)N2CCN(c3cc(Cl)ccc3C)CC2)S(C)(=O)=O)c1	5.299997603
CHEMBL1332361	Cc1ccc(S(=O)(=O)NCc2ccccc2)cc1	4.499999679
CHEMBL1332566	CC1(C)Cc2c(C#N)c(N3CCCC3)nc(-c3ccco3)c2CO1	5
CHEMBL1332579	O=C(O)C1C(C(=O)O)[C@H](C(=O)O)C[C@@H]1C(=O)O	7
CHEMBL1332607	CO[C@H]1/C=C\O[C@@]2(C)Oc3c(C)c(O)c4c(O)c(c5c(c4c3C2=O)=NC2(CCN(CC(C)C)CC2)N=5)NC(=O)C(C)=CC=CC(C)[C@H](O)[C@@H](C)[C@@H](O)[C@@H](C)[C@H](OC(C)=O)[C@@H]1C	4.599999383
CHEMBL1332661	O=C1Nc2ccccc2C(O)(C(=O)NCc2ccco2)N1c1ccc(Cl)cc1	4.899998417
CHEMBL1332719	Cn1c(=O)c2[nH]c(CCCc3ccc([N+](=O)[O-])cc3)nc2n(C)c1=O	6
CHEMBL1332728	CC(=O)Oc1ccc(-c2nc(-c3cccnc3)no2)cc1	5.299997603
CHEMBL1332868	CCOC(=O)C1CCN(c2c(Nc3ccc4c(c3)OCCO4)c(=O)c2=O)CC1	5
CHEMBL1332962	Cc1noc(C)c1CSc1ccc2ccccc2n1	6.500038134
CHEMBL1333052	O=C(N=c1[nH]c(-c2cccs2)cs1)c1cccc(S(=O)(=O)N2CCCCC2)c1	4.499999679
CHEMBL1333056	CC(C=C/C=C(C)/C=C\C1=C(C)CCCC1(C)C)=CC(=O)O	4.899998417
CHEMBL1333180	Cc1cccc(N2CCN(C(=O)CCn3c(=S)[nH]c4cc5c(cc4c3=O)OCO5)CC2C)c1	5.299997603
CHEMBL1333221	CCC1(CC)C(=O)N=C(NCCc2c[nH]c3ccccc23)NC1=O	5.299997603
CHEMBL1333225	Cc1ccc(-n2nnc3ccccc3c2=O)cc1C	4.899998417
CHEMBL1333235	CC(C)Cc1cc(C(=O)Nc2cc(Br)ccc2O)no1	5.599997654
CHEMBL1333559	COc1ccc2[nH]c(=NC(=O)C3CCCN(S(=O)(=O)c4c(C)noc4C)C3)sc2c1	5.099999035
CHEMBL1333683	O=C(NCc1cccnc1)c1ccc(S(=O)(=O)N2CCOCC2)cc1	4.599999383
CHEMBL1333698	CC(C)c1ccc(NC(=O)c2c[nH]n(-c3ccccc3)c2=NC(=O)c2ccco2)cc1	4.899998417
CHEMBL1333708	CC1CCCC(C)N1CCCNC(=O)c1cc2c(=O)n(C)c3ccccc3c2n1C	5.399996913
CHEMBL1333716	COC(=O)CSc1nnc(C2COc3ccccc3O2)n1-c1ccccc1	4.599999383
CHEMBL1333976	Cc1sc2nc(-c3ccco3)oc(=O)c2c1C	4.599999383
CHEMBL1333981	NS(=O)(=O)c1cc2c(cc1Cl)N[C@@H]([C@@H]1C[C@@H]3C=C[C@H]1C3)NS2(=O)=O	4.899998417
CHEMBL1334016	CC1(C(=O)NCc2cc(F)cc(C(F)(F)F)c2)C=CC2(CCCCC2)N1C(=O)c1ccccc1	4.499999679
CHEMBL1334255	Cc1cc(-c2cc(C)c(O)c(C(C)(C)C)c2)cc(C(C)(C)C)c1O	5.599997654
CHEMBL1334282	NS(=O)(=O)c1ccc(NC(=O)Nc2ccccc2F)cc1	6.7000571
CHEMBL1334327	COc1cccc(C2Oc3ccc(OC)cc3C(=O)C2O)c1	6
CHEMBL1334342	CC(=O)Oc1ccc(Oc2ccc(-c3noc(C)n3)cc2)cc1	4.599999383
CHEMBL1334461	CCC(=O)N1CCN(c2ccccc2NC(=O)COc2cccc(C)c2)CC1	5.499996932
CHEMBL1334465	Cc1cc(=NC(=O)Nc2ccc(N(C)C)cc2)c2cc(F)cc(F)c2[nH]1	4.800000875
CHEMBL1334615	CCn1c2ccccc2c2cc(NC(=O)Cc3ccc(S(=O)(=O)N4CCOCC4)s3)ccc21	4.499999679
CHEMBL1334784	O=S(=O)(c1ccc(Cl)cc1)c1ccc(Cl)cc1	4.800000875
CHEMBL1334840	CCOc1ccc(C(C)=O)cc1-n1c(O)c2c(c1O)C1C=CC2O1	4.599999383
CHEMBL1334907	Cc1ccc2oc(=O)c3cc(C(=O)NCc4ccco4)sc3c2c1	5
CHEMBL1334940	COCCn1c(N)c(C(=O)NCc2cccs2)c2nc3ccccc3nc21	5
CHEMBL1335042	CCCCCCC(=O)N(O)c1cc(O)n(-c2ccccc2)c1O	4.800000875
CHEMBL1335123	O=C1NC(c2ccco2)Nc2sc3c(c21)CCN(Cc1ccccc1)C3	4.700000504
CHEMBL1335314	N=C(N)Nc1ccc2[nH]c3c(c2c1)C[C@]1(O)[C@@H]2Cc4ccc(O)c5c4[C@]1(CCN2CC1CC1)C3O5	4.899998417
CHEMBL1335319	CCN1CCN(CCCNC(=O)c2cc3cc4ccc(OC)cc4nc3o2)CC1	4.499999679
CHEMBL1335409	O=[N+]([O-])c1ccc(C2=Nn3c(nnc3-c3ccc(Cl)cc3)SC2)o1	5.399996913
CHEMBL1335413	Cc1cc(=NC(=O)CSc2nnc(-c3ccc(Cl)s3)o2)[nH]o1	4.599999383
CHEMBL1335540	CC1Cc2ccccc2N1C(=O)CSc1nnc2n1C(C)(C)Cc1ccccc1-2	4.700000504
CHEMBL1335571	Cc1ccccc1-c1noc(-c2ccc(O)cc2)n1	5
CHEMBL1335707	CCOC(=O)c1c(CN2CCN(c3ccccc3)CC2)oc2ccc(O)cc12	4.700000504
CHEMBL1335880	O=C(N=c1[nH]c(-c2cccs2)cs1)c1ccc(S(=O)(=O)N2CCCCC2)cc1	5
CHEMBL1335890	CC(C(=O)Nc1ccc2ccccc2c1)[C@H]1C[C@]1(C)[C@H](NC(=O)OCc1ccccc1)c1ccccc1	6
CHEMBL1335945	N=c1[nH]c2c(s1)CCc1c-2cnn1-c1ccccc1	5
CHEMBL1335963	Cc1ccc(C(=O)OCC(=O)Nc2sc3c(c2C#N)CCCCC3)cc1NC(=O)c1ccco1	4.499999679
CHEMBL1335986	Cc1cc(OCCOCCN2CCCC2)ccc1C(C)C	5
CHEMBL1336008	O=C1OC2(c3ccc(O)cc3Oc3cc(O)ccc32)c2c1c(-c1ccccc1)c(-c1ccccc1)c(-c1ccccc1)c2-c1ccccc1	5.299997603
CHEMBL1336031	Cc1ccc(C(C)C)c(OCCCN2CC(C)OC(C)C2)c1	5
CHEMBL1336032	COc1cc2c(cc1NC(=O)CN1C(=O)NC3(CCc4ccccc43)C1=O)oc1ccccc12	4.899998417
CHEMBL1336035	O=C(Nc1cccc(Cl)c1)N1CCN(C/C=C/c2ccccc2)CC1	5
CHEMBL1336036	N#Cc1nc(-c2ccc(OCc3ccccc3)cc2)oc1NCCCn1ccnc1	4.599999383
CHEMBL1336044	Oc1c2c(c(O)n1-c1ccc(Cl)cc1)C1CCCC1=C1CCCC12	4.899998417
CHEMBL1336047	COC(=O)c1ccc(C(=O)OC)c(N)c1	4.899998417
CHEMBL1336114	COc1cccc(-c2nn(C)c3sc(C(=O)NCc4ccc5c(c4)OCO5)cc23)c1	4.700000504
CHEMBL1336116	O=S(=O)(c1ccc2c(c1)OCCO2)N1CCN(c2ccccc2)CC1	4.499999679
CHEMBL1336124	CC(C)C1=CC2=CC[C@@H]3[C@@](C)(C(=O)O)CCC[C@@]3(C)[C@@H]2CC1	4.499999679
CHEMBL1336136	CN(C)S(=O)(=O)c1cccc(C(=O)NCCc2ccccc2)c1	4.899998417
CHEMBL1336149	Cc1ccc(NC(=O)c2ccccc2C(=O)O)cc1C	6.100015437
CHEMBL1336174	CC(C)(C)NC(=O)CN(C(=O)C[S+]([O-])CC(=O)Nc1ccc(F)cc1)c1ccc(Cl)cc1	5.299997603
CHEMBL1336178	O=S(=O)(c1ccc(F)cc1)N1CCC(N2CCCC2)CC1	4.499999679
CHEMBL1336237	CC(C)n1cnc2cc(NCc3nc4ccccc4n3C)ccc21	4.700000504
CHEMBL1336290	N=c1ccn([C@@H]2O[C@H](COC(=O)[C@]34C[C@@H]5C[C@@H](C[C@H](C5)C3)C4)[C@@H](O)[C@@H]2O)c(=O)[nH]1	5.299997603
CHEMBL1336328	O=C(Cn1nc(C(F)(F)F)c2c1CCCC2)NC1CCCC1	5.399996913
CHEMBL1336339	CNC(=O)c1cc2c(=O)n3cc(C)ccc3nc2n(C(C)C)c1=N	5.599997654
CHEMBL1336372	N#CC(C(=O)CCn1c(O)c2c(c1O)CC=CC2)c1nc2ccccc2[nH]1	4.599999383
CHEMBL1336479	COc1ccc(NC(=O)c2ccco2)cc1NC(=O)c1ccc(C)cc1	5
CHEMBL1336709	Nc1c(C(=O)NCCc2ccccc2)c2nc3ccccc3nc2n1CCN1CCOCC1	5
CHEMBL1336745	Cc1ccc(NC(=O)NC(=O)CN2C(=O)NC3(CCCCCCC3)C2=O)c(C)c1	5
CHEMBL1336763	CC1CC(C)CN(C(=O)C2CCCN(S(=O)(=O)c3cccc4nonc34)C2)C1	5.299997603
CHEMBL1336782	Clc1ccc2c(=N[C@H]3CC[C@H](N4CCCCC4)CC3)cc[nH]c2c1	5.599997654
CHEMBL1337068	N#Cc1c(N)c(C#N)c(-c2ccc3c(c2)OCO3)c2c1CCCC2	5.699991797
CHEMBL1337075	COc1ccc2[nH]c(=NC(=O)c3cccc(OCc4c(C)noc4C)c3)sc2c1	5
CHEMBL1337108	O=C(Nc1ccccc1)N1CCCC2(CCN(S(=O)(=O)c3ccccc3)CC2)C1	5.299997603
CHEMBL1337235	CS(=O)(=O)c1ncc(Cl)c(C(=O)Nc2ccc(N3CCOCC3)cc2)n1	5.099999035
CHEMBL1337303	OC[C@H]1NC[C@@H](O)[C@@H](O)[C@H]1O	4.899998417
CHEMBL1337448	CCCC1Cc2c(O)c3c(c(O)c2C(=O)O1)O3	5.299997603
CHEMBL1337500	O=c1cc(-c2c(F)c(F)c(F)c(F)c2F)oc2c(F)c(F)c(F)c(F)c12	5.399996913
CHEMBL1337502	c1ccc2c(c1)-c1cccc3c1c-2cc1ccccc13	4.800000875
CHEMBL1337529	CCc1cc2c(CN3CCN(C)CC3)cc(=O)oc2cc1O	5
CHEMBL1337543	O=C(CN1C(=O)c2ccccc2S1(=O)=O)Nc1ccc(S(=O)(=O)N2CCCC2)cc1	5.499996932
CHEMBL1337629	CCCC(c1cc(C(C)(C)C)c(O)cc1C)c1cc(C(C)(C)C)c(O)cc1C	5.299997603
CHEMBL1337648	Cc1ccc(S(=O)(=O)NC(C=O)C(O)O)cc1	6
CHEMBL1337691	Oc1ccc(Cl)cc1Cc1cc(Cl)cc(Cc2cc(Cl)ccc2O)c1O	5.399996913
CHEMBL1337912	CC(C)Cc1cc(C(=O)Nc2ccc3c(c2)OCO3)no1	5.499996932
CHEMBL1337997	Cc1cc(N2CCN(S(=O)(=O)c3ccc(Cl)cc3)CC2)c2ccccc2n1	5
CHEMBL1338039	O=C(O)C1[C@@H](O)CC[C@H]2CN3CCc4c([nH]c5ccccc45)[C@@H]3C[C@@H]12	4.899998417
CHEMBL1338051	Cc1nc2c[nH]c(=Nc3ccccc3)nc2n(Cc2ccc(F)cc2)c1=O	4.700000504
CHEMBL1338186	c1ccc(Oc2nc(Oc3ccccc3)nc(N3CCOCC3)n2)cc1	4.800000875
CHEMBL1338311	COC(=O)N1CCC2(CC1)CN(C(c1ccccc1)c1ccccc1)C2	5.399996913
CHEMBL1338330	O=S(=O)(N=c1ccn(-c2ccccc2)[nH]1)c1ccc(Br)cc1	4.899998417
CHEMBL1338358	CCCn1c(C)c(C(=O)c2ccc3ccccc3c2)c2ccccc21	4.899998417
CHEMBL1338425	OC(COc1ccc(Cl)c2ccccc12)CN1CCN(c2ccccn2)CC1	5
CHEMBL1338601	COC(=O)N1[C@H](C)C=C[C@]1(Cc1ccccc1)C(=O)NCCCN=c1[nH]cc(C(F)(F)F)cc1Cl	5
CHEMBL1338613	c1cc(OCC2CO2)cc(OCC2CO2)c1	5.299997603
CHEMBL1338673	CCCCOc1cc(C)[nH]c(=NCc2ccccc2)n1	4.499999679
CHEMBL1338854	COc1ccc(S(=O)(=O)N2CCN(c3c(C)cccc3C)CC2)cc1OC	4.800000875
CHEMBL1338857	Cc1noc(C)c1C(=O)N=c1[nH]c(C23CC4CC(CC(C4)C2)C3)cs1	5
CHEMBL1338891	CCOC(=O)Cc1csc(=NC(=O)CSc2ncnc3c2cnn3-c2ccccc2Cl)[nH]1	4.800000875
CHEMBL1338958	CCC(C)C(NC(=O)OC(C)(C)C)c1nnc(S(=O)(=O)Cc2cc(C)ccc2C)o1	4.499999679
CHEMBL1339034	O=C(CCCCCn1c(=S)[nH]c2cc3c(cc2c1=O)OCO3)N1CCN(Cc2ccccc2)CC1	5.499996932
CHEMBL1339050	CCn1c2ccccc2c2cc(CN3CCN(C(=O)c4ccco4)CC3)ccc21	4.700000504
CHEMBL1339083	CCn1c(SCC(=O)Nc2cc(NC(C)=O)ccc2OC)nnc1-c1ccncc1	4.499999679
CHEMBL1339216	O=C(Oc1ccccc1)c1ccccc1O	4.499999679
CHEMBL1339399	COC(=O)c1ccc2c(c1)NC(=O)C1CCCN21	4.499999679
CHEMBL1339447	Cc1cc(=O)[nH]c(SCc2cccc(Br)c2)n1	6.400007822
CHEMBL1339467	Cn1c(C(=O)NCCCn2ccnc2)cc2c(=O)n3ccccc3nc21	4.499999679
CHEMBL1339553	CC1CC(C)CN(C(=O)CSCC(=O)N=c2[nH]c(-c3cccs3)cs2)C1	4.899998417
CHEMBL1339659	CN1/C(=C\C(=O)COc2ccc3c(c2)OCO3)C(C)(C)c2ccccc21	4.499999679
CHEMBL1339679	CC1CCN(c2oc(-c3ccccc3F)nc2C#N)CC1	5
CHEMBL1339709	COC(=O)c1cc2oc(C)cc2n1CC(=O)Nc1ccc(C)c(C)c1	4.899998417
CHEMBL1339735	COC(=O)c1cccc(N(C(=O)CNC(=O)c2ccco2)C(C(=O)NC2CCCC2)c2ccco2)c1	5
CHEMBL1339737	CCCCCCn1ccc(=N)cc1	4.899998417
CHEMBL1339746	CCN1C(=O)C(O)(C2COC(C)(C)CC2=O)c2cc(Br)ccc21	5
CHEMBL1339993	Cc1cc(NC(=O)c2oc3ccccc3c2C)ccc1-n1cnnn1	5
CHEMBL1340053	O=C(C1CCC1)N1CCc2cc(S(=O)(=O)N3CCN(c4ccccn4)CC3)ccc21	5.299997603
CHEMBL1340140	CC(C)OC(=O)C(C#N)c1nc2ccccc2nc1N1CCN(Cc2ccccc2)CC1	5.299997603
CHEMBL1340259	Cc1ccc(O)c(C(=O)CC(=O)c2cccc(F)c2)c1	4.700000504
CHEMBL1340321	COc1cccc(-c2nn(C)c3sc(C(=O)N4CCN(c5ccccn5)CC4)cc23)c1	5
CHEMBL1340372	O=C(NCCCN1CCOCC1)c1ccccc1-c1ccccc1	5.599997654
CHEMBL1340418	Cc1cccc(C2=NCC(=O)N(CC(=O)NCc3ccco3)c3sc4c(c32)CCCC4)c1	4.899998417
CHEMBL1340480	O=C1c2ccccc2C(Nc2ccc3c(c2)OCCO3)N1Cc1ccc2c(c1)OCO2	4.899998417
CHEMBL1340515	O=C1CC(/C=C/c2ccco2)=Nc2ccccc2N1	4.700000504
CHEMBL1340610	COc1ccc(-c2nnn(CC(=O)c3ccccc3)n2)cc1OC	4.599999383
CHEMBL1340774	COc1ccc(Cn2nnnc2C(c2ccccn2)N2CCN(c3cc(Cl)ccc3C)CC2)cc1	5.799998135
CHEMBL1340832	COc1ccc(-c2c3c(=O)n(C)c(=O)n(C)c3cn2-c2cccc(OC)c2)cc1	4.899998417
CHEMBL1340900	CCN(CC)S(=O)(=O)c1ccc(C(=O)C(C#N)c2ccccn2)cc1	5.699991797
CHEMBL1341002	NC(=O)c1ccsc1NC(=O)COC(=O)C1CCCN1C(=O)c1cccs1	5.299997603
CHEMBL1341099	O=C1CSC(c2ccccn2)N1c1cccc(Cl)c1	5.299997603
CHEMBL1341119	Cc1cccc(-c2cc3nc4c(c(N5CCOCC5)n3n2)CCCC4)c1	4.899998417
CHEMBL1341351	Cc1onc(-c2ccccc2Cl)c1C(=O)N1CCN(c2cccc(Cl)c2)CC1	5.299997603
CHEMBL1341362	OCCSc1nc(-c2cccnc2)nc2ccccc12	4.700000504
CHEMBL1341395	COc1ccc(NC(=O)c2ccc(COc3ccccc3Br)o2)cc1OC	4.899998417
CHEMBL1341400	O=C(c1cnc(N2CCN(c3ncccn3)CC2)c2ccccc12)N1CCN(c2ccccn2)CC1	4.499999679
CHEMBL1341563	Cc1cc(N2C3CCC2CC(O)(c2ccc(F)cc2)C3)nc(-c2ccccc2)n1	4.499999679
CHEMBL1341677	O=C(CSc1nc(-c2ccccc2Cl)ns1)NCc1ccco1	4.599999383
CHEMBL1341830	Brc1ccc(C2Nc3cccc4cccc(c34)N2)o1	4.899998417
CHEMBL1341844	Oc1ccc(Cl)c(Cl)c1Cl	4.800000875
CHEMBL1341879	Cc1cc(N2CCCCC2)n2ncc(-c3ccc(Cl)cc3)c2n1	5
CHEMBL1341981	Cc1ccccc1CS(=O)(=O)c1nnc(C(CC(C)C)NC(=O)OC(C)(C)C)o1	4.599999383
CHEMBL1342109	c1ccc(OCCSc2nnc3sc4ccccc4n23)cc1	5.299997603
CHEMBL1342162	COc1cccc(-c2cc(C(=O)Nc3c(C)nn(Cc4ccccc4C)c3C)no2)c1	4.899998417
CHEMBL1342198	O=c1cc[nH]c(=NCCc2ccccc2)[nH]1	4.800000875
CHEMBL1342283	CCOC(=O)N1CCC(N(CCOC)C(=O)Nc2ccc(Cl)c(Cl)c2)CC1	5.299997603
CHEMBL1342370	COc1ccc(NC(=O)N=c2[nH]nc(C(C)C)s2)cc1	7.199970641
CHEMBL1342567	NC(=O)CC1(CC(=O)O)CCCCC1	4.899998417
CHEMBL1342602	CCCOC(=O)c1ccc(NC(=O)c2ccoc2C)cc1	5
CHEMBL1342646	CCCN(CCC)CCNC(=O)c1cc2c(=O)n(C)c3ccccc3c2n1C	5.399996913
CHEMBL1342671	CC1CCCCC12NC(=O)N(CC(=O)NCCc1ccccn1)C2=O	5.299997603
CHEMBL1342741	O=C(NCCSc1c[nH]c2ccccc12)c1ccc(Br)o1	4.499999679
CHEMBL1342901	CCOc1ccc(NC(=O)c2n[nH]n(CC(=O)Nc3ccccc3OCC)c2=N)cc1	4.499999679
CHEMBL1342999	N#Cc1c(NC(=O)Cn2c(=O)oc3ccccc32)oc(-c2ccccc2)c1-c1ccccc1	5
CHEMBL1343147	CCC(Cl)CC(Cl)C(Cl)C(Cl)C(Cl)C(C)Cl	5.599997654
CHEMBL1343238	O=C(Cn1cc(C(=O)c2cccs2)c2ccccc21)NCc1ccc2c(c1)OCO2	4.599999383
CHEMBL1343258	CCCCn1c(SCC(=O)N=c2cc(C)o[nH]2)nnc1-c1cccnc1	6.199970641
CHEMBL1343403	COc1ccc(OC)c(S(=O)(=O)N2CCN(c3c(C)cccc3C)CC2)c1	4.499999679
CHEMBL1343554	COC(=O)c1c(C)cc2[nH]c(C(O)OC3CCCC3C)c(C)c2c1O	4.499999679
CHEMBL1343702	O=C(COC(=O)C1c2ccccc2Oc2ccccc21)NC1CCS(=O)(=O)C1	4.499999679
CHEMBL1343717	Cc1cc(C)c2c(CC(=O)N=c3ccc(Cl)c[nH]3)coc2c1	4.499999679
CHEMBL1343750	COc1cccc2c(=O)c(C(=O)NCc3cccs3)c[nH]c12	5.299997603
CHEMBL1343774	CCCC1c2c(cc(C)n(C)c2=O)OC(=N)C1C#N	4.899998417
CHEMBL1344112	Cc1ccccc1OCC(=O)Nc1ccc(N2CCN(C(=O)C(C)C)CC2)c(Cl)c1	4.899998417
CHEMBL1344249	CCOC(=O)c1c(-c2ccccc2)csc1NC(=O)CSc1nnnn1C	5
CHEMBL1344289	COCCNC(=O)c1c(NC(=O)c2ccco2)n(Cc2ccccc2)c2nc3ccccc3nc12	6.299988938
CHEMBL1344297	CN(C)c1ccc(/C=C/C(=O)C2C(=O)N(C)C3(C)CC2c2ccccc2O3)cc1	5
CHEMBL1344473	COc1ccc(-c2noc(CCC(=O)NCc3cc(Br)ccc3OC)n2)cc1	4.599999383
CHEMBL1344571	Clc1cccc(N=c2[nH]cnc3c2cnn3-c2ccccc2)c1	5
CHEMBL1344586	Cc1cc(CN2CCN(CCC#N)CC2)c(O)c(C2(C)CCCCC2)c1	4.899998417
CHEMBL1344611	Clc1ccc(N=c2[nH]cnc3c2cnn3-c2ccccc2)cc1	5
CHEMBL1344681	O=C(CSC1=NCCS1)N=c1[nH]c(-c2ccccc2)cs1	5
CHEMBL1344773	C=C(C)c1ccccc1	5.599997654
CHEMBL1344797	O=C(CN1C(=O)NC2(CCCC2)C1=O)N=c1[nH]c(-c2ccc(F)cc2)cs1	4.800000875
CHEMBL1344838	CC1Cc2cc(-c3csc(=NC(=O)Cc4cccs4)[nH]3)ccc2N1S(C)(=O)=O	5.399996913
CHEMBL1344850	CC1CCC(C(C)C)C(OC(=O)COC(=O)c2ccc(=O)[nH]c2)C1	4.899998417
CHEMBL1344905	CC(=O)c1c(O)c(O)n(CCCCCC(=O)O)c1-c1ccc(N(C)C)cc1	5.399996913
CHEMBL1345124	C=CCn1c(N)c(C(=O)NCC2CCCO2)c2nc3ccccc3nc21	5
CHEMBL1345212	CNC(=O)c1cc2c(=O)n3cccc(C)c3nc2n(C(C)C)c1=N	4.899998417
CHEMBL1345333	c1ccc(N=c2[nH][nH]nc2-c2ccccc2)cc1	5
CHEMBL1345384	O=C(CSc1nnc2c(Cl)cc(Cl)cn12)N1CCN(S(=O)(=O)c2ccccc2)CC1	5.199998172
CHEMBL1345487	Cc1ccc(-n2nc(C)c3c(-c4cccs4)c(C#N)c(=N)[nH]c32)cc1	5.099999035
CHEMBL1345705	CCCCOc1ccc(-c2nnn(CC(=O)NCc3ccco3)n2)cc1	5.199998172
CHEMBL1345738	COC(=O)c1cc(Br)c(=O)n(Cc2ccc(C(=O)O)cc2)c1	4.800000875
CHEMBL1345809	CCN1C(=O)CS/C1=C(\C#N)S(=O)(=O)c1ccccc1	5.299997603
CHEMBL1345810	COc1cc2cc(C(c3nnnn3C3CCCC3)N3CCc4ccccc43)c(=O)[nH]c2cc1OC	5.099999035
CHEMBL1345813	Oc1c(C(c2cccs2)N2CCC3(CC2)OCCO3)sc2ncnn12	6.400007822
CHEMBL1345836	O=C(CCn1c(=O)sc2ccccc21)N=C1NCCS1	5.299997603
CHEMBL1345964	CCN(CC)C(=O)CN(C)S(=O)(=O)c1cccc2nsnc12	5.299997603
CHEMBL1346299	Cc1cc(C)n(-c2ccc(C(=O)Nc3ccccc3N3CCOCC3)cc2)n1	5.299997603
CHEMBL1346385	CCc1n[nH]c(=NC(=O)CCC(=O)N2CCN(CCOc3ccc(C)cc3)CC2)s1	5
CHEMBL1346399	CCOC(=O)C1CCN(C(=O)CCNC(=O)Cn2ccc3ccccc3c2=O)CC1	5.299997603
CHEMBL1346400	COc1ccc(OC)c(C2C(C(=O)Nc3cccnc3)=C(C)N=C3CCCC(=O)C32)c1	4.499999679
CHEMBL1346516	O=C(Nc1ccc(-c2noc(CCc3ccccc3)n2)cc1)c1ccco1	4.899998417
CHEMBL1346584	COc1ccc(-c2oc3[nH]cnc(=NCCN4CCOCC4)c3c2-c2ccc(OC)cc2)cc1	5.499996932
CHEMBL1346587	COc1ccc(-c2cc(=N)n(S(=O)(=O)c3c(F)c(F)c(F)c(F)c3F)[nH]2)cc1OC	4.899998417
CHEMBL1346595	Cc1sc(=NC(=O)c2ccco2)[nH]c1-c1ccc2c(c1)CC(C)N2C(=O)C1CC1	5
CHEMBL1346626	CSc1ccc(S(=O)(=O)NCc2ccc(Cl)cc2)cc1	4.899998417
CHEMBL1346836	COc1cccc(OCC(=O)N(Cc2nc(-c3ccc(Cl)cc3)no2)C(C)C)c1	4.599999383
CHEMBL1346885	O=C(COc1ccc(Cl)cc1)N=c1[nH]c(-c2cccs2)cs1	5
CHEMBL1346946	c1ccc2c(c1)ccc1cc3c(ccc4ccccc43)cc12	4.599999383
CHEMBL13470	C=CCN1C[C@H](C)N(C(c2ccc(C(=O)N(CC)CC)cc2)c2cccc(OC)c2)C[C@H]1C	5
CHEMBL1347052	Cc1noc(/C=C/c2ccco2)c1S(=O)(=O)N1CCC(C(=O)N2CCc3ccccc3C2)CC1	4.899998417
CHEMBL1347359	CC(C)(C)c1nc(=NCCN2CCOCC2)c2nnn(Cc3ccccc3Cl)c2[nH]1	4.599999383
CHEMBL1347369	COc1ccccc1-n1nnnc1S(=O)(=O)Cc1ccc(Cl)cc1	5.099999035
CHEMBL1347376	COc1cc(NC(=O)c2cccc(Cl)c2)c(OC)cc1NC(=O)CN1CCOCC1	5
CHEMBL1347479	O=C(OC1CN2CCC1CC2)C1c2ccccc2Oc2ccccc21	4.899998417
CHEMBL1347516	ClC(Cl)(Cl)c1ccccc1	6.799970733
CHEMBL1347545	O=C(O)c1cccc(S(=O)(=O)NCc2cccs2)c1	5.299997603
CHEMBL1347618	N#CC1=C2SCC(O)(c3ccccc3)N2C(=O)CC1c1cccs1	4.599999383
CHEMBL1347677	O=S(=O)(c1cccc(S(=O)(=O)N2CCCC2)c1)c1cccc(S(=O)(=O)N2CCCC2)c1	4.599999383
CHEMBL1347687	CC(C)c1ccc2oc(-c3ccc(N)cc3)nc2c1	5
CHEMBL1347695	Cc1nc(N2CCN(c3ccccc3)CC2)c2c3c(sc2n1)CCC3	5.699991797
CHEMBL1347808	CCOC(=O)c1cc2sccc2n1Cc1ccc(C#N)cc1	5.099999035
CHEMBL1347816	Cc1cc(C(=O)CSc2nc(=N)cc(N)[nH]2)c(C)n1CCc1ccc(F)cc1	5.699991797
CHEMBL1347926	COCCCn1c(O)c2[nH]nc(-c3cc(C)cc(C)c3O)c2c1-c1ccc(O)c(OC)c1	5
CHEMBL1347985	COc1ccc(C2CC(=O)N3CN(c4ccc(C)c(Cl)c4)CSC3=C2C#N)cc1OC	5.199998172
CHEMBL1348040	COc1cccc(-n2c(CNc3ccc(F)cc3)nnc2SCC(N)=O)c1	4.599999383
CHEMBL1348071	N#Cc1c(NCCCO)[nH]c(=NCc2ccccc2)c2c1CCN(Cc1ccccc1)C2	5
CHEMBL1348083	COC(=O)c1[nH]c2cccc(C)c2c1NC(=O)CN1CCCc2ccccc21	5.299997603
CHEMBL1348090	O=C(N=c1[nH]c(-c2cc3ccccc3oc2=O)cs1)c1ccco1	4.800000875
CHEMBL1348128	COc1ccccc1N1CCN(C(=O)CSc2nc3[nH]cnc(=N)c3[nH]2)CC1	6.89997427
CHEMBL1348141	COc1ccc2cc(C(c3nnnn3Cc3ccc(F)cc3)N3CCCCCC3)c(=O)[nH]c2c1	4.899998417
CHEMBL1348181	O=C(Nc1ccc2oc(-c3ccccc3F)nc2c1)c1ccc2c(c1)OCCO2	5
CHEMBL1348395	COc1ccccc1-c1nnc(SCC(=O)N=c2[nH]c(-c3ccccc3)cs2)n1C	4.700000504
CHEMBL1348507	COc1ccc(-c2noc(COc3ccc4ccccc4c3Br)n2)cc1OC	5.599997654
CHEMBL1348538	COc1ccccc1N1CCN(c2[nH]c(=N)c(C#N)c(CC#N)c2C#N)CC1	4.700000504
CHEMBL1348591	COc1cc(-c2noc(-c3ccccc3C(=O)NCc3ccco3)n2)cc(OC)c1OC	4.899998417
CHEMBL1348813	O=C(Sc1nnc(-c2ccccc2)o1)N1c2ccccc2Sc2ccccc21	5.199998172
CHEMBL1349014	CCc1ccc(CCC(=O)Nc2sc3c(c2C#N)CCCC3)o1	5.199998172
CHEMBL1349063	O=S(=O)(c1ccc2c(c1)C(=NO)c1cc(S(=O)(=O)N3CCCCC3)ccc1-2)N1CCCCC1	5.599997654
CHEMBL1349215	O=C(Nc1ccc(Cl)c(Cl)c1)c1ccncc1	4.899998417
CHEMBL1349359	CCOC(=O)CSc1nnc(CNC(=O)c2ccc(OC)cc2OC)n1-c1ccc(OC)cc1	5
CHEMBL1349397	O=C1NC(=O)C2(CCC(C(=O)O)C2)N1	4.599999383
CHEMBL1349450	O=C(Nc1ccc2c(c1)oc1ccccc12)c1ccc2c(c1)OCO2	5.299997603
CHEMBL1349521	COc1ccc(OC)c(C(c2nnnn2CCC(C)C)N2CCN(C(=O)c3ccco3)CC2)c1	4.599999383
CHEMBL1349721	Cc1nn(-c2nc3ccccc3n2Cc2ccccc2)c2c1C(=O)CC(C)(C)C2	5
CHEMBL1349820	COc1cc(NC(=O)c2c(-c3ccccc3Cl)noc2C)c2ncccc2c1	6.299988938
CHEMBL1349943	CC(C)CCNC(=O)CCS(=O)(=O)c1cccc2nonc12	5.299997603
CHEMBL1349978	Cc1ccc2nc3c(cc(C(=O)NCC4CCCO4)c(=N)n3CCCOC(C)C)c(=O)n2c1	4.899998417
CHEMBL1350028	COCCOC(O)c1[nH]c2cc(-c3ccco3)cc(O)c2c1C	5.599997654
CHEMBL1350141	CCOC(=O)c1oc2ccc(S(=O)(=O)Nc3ccc4c(c3)n(C)c(=O)n4C)cc2c1C	4.899998417
CHEMBL1350167	CC(C)OCCCNC(=O)c1c(N)n(Cc2cccs2)c2nc3ccccc3nc12	4.899998417
CHEMBL1350196	Cc1c(CCC(=O)O)c(=O)oc2cc(O)ccc12	5
CHEMBL1350257	S=C(c1ccc(-c2ccccc2Cl)o1)N1CCOCC1	4.899998417
CHEMBL1350275	CCOC(=O)c1ccc(-n2c(O)c3[nH]nc(C)c3c2-c2ccc(O)cc2)cc1	4.899998417
CHEMBL1350515	Cc1cc(=NCCCN2CCOCC2)n2[nH]c(C)c(-c3ccc(F)cc3)c2n1	4.499999679
CHEMBL1350845	CCN(CC)c1nc2ccccc2nc1C(C#N)C(=O)NCCc1ccccc1	4.700000504
CHEMBL1350920	Cc1cc(C)cc(N(CC(=O)N2CCc3ccccc32)S(=O)(=O)c2c(C)noc2C)c1	5.699991797
CHEMBL1350974	c1ccc2c(-c3nnc4n3CCCCC4)c[nH]c2c1	5.299997603
CHEMBL1350980	O=C(Nc1ccc(SC(F)F)cc1)c1ccc2nccnc2c1	4.899998417
CHEMBL1351018	O=C(Nc1ccc(N2CCCC2)cc1)c1ccc(Br)o1	4.800000875
CHEMBL1351095	Cc1ccc(CN2CCN(CC(=O)N3CCc4ccccc4C3)C2=O)cc1	4.800000875
CHEMBL1351100	CSc1nc2ccccc2n1CC(=O)Nc1ccccc1	4.800000875
CHEMBL1351263	CC(C)Cc1n[nH]c(=O)[nH]1	5
CHEMBL1351487	O=C(O)c1cc(S(=O)(=O)Nc2ccc3oc(=O)sc3c2)ccc1O	4.899998417
CHEMBL1351651	COc1ccc(-c2nc(-c3ccc(Br)o3)no2)cc1OC	5.599997654
CHEMBL1351716	Cc1cccn2c(=O)c3cc(C#N)c(=O)n(CCCN4CCOCC4)c3nc12	5.099999035
CHEMBL1351838	COc1ccc(-c2cc(-c3c(O)c(OC)c4occc4c3OC)[nH]n2)cc1OC	5
CHEMBL1351861	N#Cc1cc2c(nc1SCC(=O)NCc1ccc3c(c1)OCO3)CCCCC2	5.900008766
CHEMBL1352028	CCN1CCCC1CNC(=O)COc1cc(=O)n(C)c2ccccc12	5.299997603
CHEMBL1352033	CCn1c(N2CCN(CC(=O)Nc3cccc(C)c3C)CC2)nc2ccccc21	5.299997603
CHEMBL1352121	N=c1c(C(=O)NCc2ccco2)cc2c(=O)n3ccccc3nc2n1CCc1ccccc1	5.399996913
CHEMBL1352200	CCOC(=O)c1sc(=Nc2nc3c(OC)cccc3s2)[nH]c1C	4.800000875
CHEMBL1352304	COc1ccc(NC(=O)c2ccco2)cc1NC(=O)c1cc2ccccc2o1	5
CHEMBL1352392	O=C(NCc1ccc(F)cc1)C1CCCN1C(=O)NCc1ccccc1	5.399996913
CHEMBL1352443	CCOC(=O)c1ccc(NC(=O)c2cc3ccccc3o2)cc1	4.499999679
CHEMBL1352525	Cc1cccc(N2CCN(C(=O)CSCc3c(C)noc3C)CC2)c1C	5.299997603
CHEMBL1352633	N#Cc1c(-c2ccco2)cc(-c2ccccn2)[nH]c1=N	4.499999679
CHEMBL1352912	O=C(NCc1ccco1)c1cc(-c2ccc3c(c2)OCO3)on1	4.599999383
CHEMBL1352943	C#CCSc1nc(=O)c(-c2ccccc2)n[nH]1	4.599999383
CHEMBL1352955	COc1ccc(NC(=O)c2cc3ccccn3n2)cc1	5.499996932
CHEMBL1353065	COc1ccc(OC)c(C(=O)COC(=O)c2cc(C)oc2C)c1	4.700000504
CHEMBL1353216	O=C(Nc1ccc(-c2cn3ccsc3n2)cc1)c1ccc(F)c(S(=O)(=O)N2CCOCC2)c1	4.599999383
CHEMBL1353501	O=C(c1cnn2c(C(F)F)cc(-c3ccccc3)nc12)N1CCOCC1	5.299997603
CHEMBL1353518	Cc1cccc(N2CCN(C(=O)c3cc4c(=O)n(C)c5ccccc5c4n3C)CC2C)c1	5
CHEMBL1353522	COC(=O)/C=C/S(=O)(=O)c1ccc(NC(C)=O)cc1	4.899998417
CHEMBL1353698	O=S(=O)(Nc1ccc(-c2nc3cccnc3s2)cc1)c1cccs1	5.199998172
CHEMBL1353809	Cn1nnnc1SCC(=O)c1ccco1	5.299997603
CHEMBL1353912	CCOC(=O)CSc1nc2ccccc2c(=O)n1CC	8.494850022
CHEMBL1354011	COc1cccc2c(=O)n(CC(=O)N3CCCCCC3)ccc12	6
CHEMBL1354122	Cc1ccc(C)c(OCC(O)CN2C(C)CCCC2C)c1	4.899998417
CHEMBL1354141	C[C@@H]1C[C@@H]2[C@H]3CC=C4CC(=O)C=C[C@]4(C)[C@]3(F)[C@@H](O)C[C@@]2(C)[C@@]1(O)C(=O)CO	4.899998417
CHEMBL1354142	CN(C)c1ccc(CNC2CC(C)(C)NC(C)(C)C2)cc1	5
CHEMBL1354171	CC1(C)CC(=O)C(CC(=O)NC(=O)NCc2ccccc2)C(=O)C1	4.800000875
CHEMBL1354249	COc1cc2c(cc1O)[C@@H](c1cc(O)c(O)c(OC)c1)[C@@](O)(C(=O)O)[C@@H](CO)[C@@H]2O	5.299997603
CHEMBL1354272	COC(=O)N1CCC[C@@]2(CCN(c3ccccn3)C2)C1	4.599999383
CHEMBL1354355	Cc1nc2cnc(Oc3cccc(Cl)c3)nc2n(Cc2ccc(F)cc2)c1=O	4.800000875
CHEMBL1354375	CC[C@](N)(C(=O)O)C(C)C	6.500038134
CHEMBL1354414	CC(C)(C)c1ccc(OC2C(O)COC2/C=C/C#Cc2ccccc2)cc1	5.399996913
CHEMBL1354432	O=C(O)c1cc(N=Nc2ccc([As](=O)(O)O)cc2)ccc1O	6.400007822
CHEMBL1354561	N#Cc1cccc(-c2nc(=Nc3ccccc3)c3ccccc3[nH]2)c1	6.400007822
CHEMBL1355090	CC(C)NC[C@H](O)c1ccc(N)c(C#N)c1	6
CHEMBL1355186	CCCCN=c1[nH]c(C)nc2c1nc(-c1ccccc1)n2C1CCN(Cc2ccccc2)C1	4.899998417
CHEMBL1355200	C[C@@H](c1ccccc1)n1c(O)c2ccc3c(c2c1O)C(O)[C@@H]1OC1C3O	5.499996932
CHEMBL1355262	Cn1cccc1C(=O)N1CCC2(CCCN(c3cccc(-c4ccccc4)c3)C2)CC1	4.899998417
CHEMBL1355323	CC[C@]1([C@H]2O[C@@H]([C@@H]3O[C@](O)(CO)[C@@H](C)C[C@H]3C)C[C@H]2C)CC[C@@H]([C@]2(C)CC[C@@]3(C[C@@H](O)[C@@H](C)[C@@H]([C@H](C)[C@H](OC)C(C)C(=O)O)O3)O2)O1	6.799970733
CHEMBL1355387	COc1cccc(-c2nc(=NCc3ccccc3)cc[nH]2)c1	6.299988938
CHEMBL1355408	c1cn(-c2ccnc(-c3ccc4c(c3)OCO4)n2)cn1	5.499996932
CHEMBL1355712	COc1ccccc1CN=c1cc[nH]c(-c2ccc3c(c2)OCO3)n1	5.299997603
CHEMBL1355831	c1ccc(CN2CC[C@@]3(CCCNC3)C2)cc1	5
CHEMBL1355835	Cc1ccccc1-c1nc(=NCc2cccnc2)c2ccccc2[nH]1	4.599999383
CHEMBL1355952	CC=C(C)C(=O)O[C@@H]1C(C)=C2[C@@H]3OC(=O)[C@](C)(O)[C@@]3(O)[C@H](OC(=O)CCC)C[C@](C)(OC(C)=O)[C@H]2[C@@H]1OC(=O)CCCCCCC	7.300162274
CHEMBL1356003	N#Cc1ccc(CN2CC[C@@]3(CCCNC3)C2)cc1	6
CHEMBL1356029	c1ccc2c(=NC3CCNCC3)[nH]c(-c3ccoc3)nc2c1	4.499999679
CHEMBL1356106	C#C[C@]1(O)CC[C@@H]2[C@H]3CCC4=CCCC[C@@H]4[C@@H]3CC[C@@]21C	4.899998417
CHEMBL1356120	CC(C)c1cc(F)cc2c1C[C@](CCN(C)CCCc1nc3ccccc3[nH]1)(OC(=O)C1CC1)CC2	4.499999679
CHEMBL1356196	N#Cc1ccc(CN2CC[C@@]3(CCCN(C(=O)c4cc(C(F)(F)F)cc(C(F)(F)F)c4)C3)C2)cc1	7.500312917
CHEMBL1356199	CS(=O)(=O)CCNCc1nc(-c2ccc3[nH]cnc(=Nc4ccc(OCc5cccc(F)c5)c(Cl)c4)c3c2)cs1	4.599999383
CHEMBL1356234	Cc1noc(C)c1C(=O)N1CCC[C@@]2(CCN(C(=O)Nc3cccc(C#N)c3)C2)C1	7.600326279
CHEMBL1356292	COC(=O)CC[C@@H](C)[C@H]1CC[C@H]2[C@H]3CC[C@H]4C[C@@H]5CC[C@@]4(C)[C@@]3(O5)[C@@H](Br)[C@@H](Br)[C@]21C	5.599997654
CHEMBL1356386	Oc1oc(O)c2c1[C@@H]1CC[C@H]2O1	4.499999679
CHEMBL1356390	C=C1C(=O)O[C@@H]2[C@@H]1CC/C(C)=C\CC[C@@]1(C)O[C@H]21	5.299997603
CHEMBL1356391	COC(=O)C=CCC(C)C(C=NO[C@@H](C)c1cc(-c2c(C)cc(C)cc2C)no1)NS(=O)(=O)c1ccc(C)cc1	5.299997603
CHEMBL1356628	CC(C)c1cccc2c([Si](C)(C)C)c3c(nc12)-c1cccc(=O)n1C3	5
CHEMBL1356652	c1cn(-c2ncnc3ccc(-c4ccoc4)cc23)cn1	4.899998417
CHEMBL1356764	O=C(c1ccncc1)N1CCC[C@@]2(CCN(c3ccncc3)C2)C1	5.900008766
CHEMBL1356775	COc1cc2c(cc1OC)-c1cc3nc4ccccc4nc3n1C(C)(C)C2	6
CHEMBL1356843	COc1ccc(NC(=O)N2CC[C@@]3(CCCN(C(=O)Oc4ccccc4)C3)C2)cc1	5.299997603
CHEMBL1356879	Cc1ccc(S(=O)(=O)O[C@H]2C[C@@H](C(C)(C)C)CC[C@@H]2c2ccccc2)cc1	5.499996932
CHEMBL1356923	N#Cc1cccc(NC(=O)N2CC3(CCN(C(=O)c4ccco4)CC3)C2)c1	4.499999679
CHEMBL1357014	CC[C@@H]1CN2CCc3cc(OC)c(OC)cc3[C@H]2C[C@@H]1C[C@@H]1NCCc2cc(O)c(OC)cc21	7.199970641
CHEMBL1357089	COc1ccccc1CN1CCCC2(CCN(S(=O)(=O)c3ccccc3)CC2)C1	5.299997603
CHEMBL1357167	COc1cccc(-c2ccc3[nH]cnc(=Nc4ccccc4)c3c2)c1	4.899998417
CHEMBL1357329	Nc1ccc(N=Nc2c(S(=O)(=O)O)cc3ccccc3c2S(=O)(=O)O)cc1	6
CHEMBL1357449	Cc1noc(C)c1C(=O)N1CCC2(CC1)CN(c1ccccn1)C2	5.499996932
CHEMBL1357491	c1nc(N2CCNCC2)c2cc(-c3ccoc3)ccc2n1	4.499999679
CHEMBL1357517	CC[C@]1(C2=NCCN2)Cc2ccccc2O1	4.499999679
CHEMBL1357558	CSc1ccc2c(c1)N(CC[C@H]1CCCCN1C)c1ccccc1S2	4.799999692
CHEMBL1357648	CCN(CC)Cc1cc(N=c2cc[nH]c3cc(Cl)ccc23)ccc1O	5
CHEMBL1357674	CN=C1N[C@H](c2ccccc2)N(c2ccccc2)S1	4.599999383
CHEMBL1357735	O=C1OC(C2=CCCCC2)=NC12CC2	5.299997603
CHEMBL1357746	Cc1noc(C)c1C(=O)N1CCC2(CC1)CN(Cc1cc(C(F)(F)F)cc(C(F)(F)F)c1)C2	5
CHEMBL1357781	COc1ccc(COC(=O)NN=C2C[C@@H](O)[C@@H](O)[C@@H]3c4c(c(O)n(C(C)(C)C)c4O)CCC23)cc1	5.299997603
CHEMBL1357850	c1ccc(CN=c2[nH]c(-c3ccc4c(c3)OCO4)nc3ccccc23)cc1	4.899998417
CHEMBL1357857	COc1ccccc1-c1ccc2[nH]cnc(=NCCNC(C)=O)c2c1	6.299988938
CHEMBL1357941	CCOC(=O)C1=C(C)N=C(c2ccccc2)C(C(=O)OCc2ccc([N+](=O)[O-])cc2)[C@@H]1C#Cc1ccccc1	4.899998417
CHEMBL1358007	[O-][n+]1c(CN2CCCCC2)nc2cccc3c2c1-c1ccccc1-3	5.299997603
CHEMBL1358009	O=C(CSC1=NCCN1)Nc1ccccc1	6.299988938
CHEMBL1358065	CN(C)CCCN=c1c2ccccc2n(C)c2[nH]c(=O)n(C)c(=O)c12	6.400007822
CHEMBL1358097	COC(=O)C1C[C@H]1[C@@H](NC(=O)c1cnccn1)c1ccccc1	6.299988938
CHEMBL1358208	CCOC(=O)c1c(C)[nH]c2ccc3c(c12)CN1CCc2cc(OC)ccc2[C@@H]1O3	5.599997654
CHEMBL1358341	CC(C)CNCCc1ccccn1	6.89997427
CHEMBL1358525	CCc1ccc2c(-c3cccc(Cl)c3)nc(=O)n(CC)c2n1	4.499999679
CHEMBL1358553	CC(=NNS(=O)(=O)c1ccc(C)cc1)[PH](=O)(=O)O	6.500038134
CHEMBL1358694	CC(=O)N1CCC2(CCCN(C(=O)Nc3cccc(C#N)c3)C2)CC1	7.600326279
CHEMBL1358790	CC[N+](CC)(CCC=Nc1cc(O)c(NCCC[N+](CC)(CC)Cc2ccccc2)cc1O)Cc1ccccc1	5.900008766
CHEMBL1358898	C[N+](C)(C)CCC(=O)c1cccc2ccccc12	4.599999383
CHEMBL1358989	CC(=O)c1c(C(C)=O)c(C)n(-c2nc(-c3cccs3)c(C)s2)c1C	6.299988938
CHEMBL1358999	c1ccc(N2CCCCC2)c(N=C2CCCN2)c1	5.299997603
CHEMBL1359126	CCOc1ccc(OCC)c(NC(=O)CN2CCN(c3ccc(C)cc3C)CC2)c1	5.399996913
CHEMBL1359157	CCC[C@@H]1C[C@@]1(CCC)C(NP(=O)(c1ccccc1)c1ccccc1)c1ccc(C(=O)OC)cc1	4.499999679
CHEMBL1359168	CC(C)n1c(=O)[nH]c2ccccc21	4.599999383
CHEMBL1359214	Cc1cc(Oc2ccccc2)nc2ccc(O)cc12	4.800000875
CHEMBL1359258	CN1CCN(c2nc(-c3ccccc3)c3cc(Cl)ccc3n2)CC1	5
CHEMBL1359317	CCCCCOC(=O)NCCOC(=O)Nc1ccc(C(=O)OCC)cc1	5.299997603
CHEMBL1359341	Cc1cccc(N2CCN(C(=O)c3ccc(Cl)c(S(=O)(=O)NCc4ccco4)c3)CC2)c1C	5
CHEMBL1359406	N=c1[nH]c(SCc2ccc(Cl)cc2)ns1	4.899998417
CHEMBL1359513	CN(C)C(=O)/N=N\C(=O)N(C)C	4.499999679
CHEMBL1359550	CCN(CC)c1ccc2c(C)c(CN3CCOCC3)c(=O)oc2c1	4.899998417
CHEMBL1359573	Cc1cccc(-n2ncc3c(=NCc4cccs4)[nH]cnc32)c1	4.899998417
CHEMBL1359613	O=C(c1cc(C(F)(F)F)cc(C(F)(F)F)c1)N1CCC2(CC1)CN(Cc1ccncc1)C2	4.899998417
CHEMBL1359731	OCC(O)C(O)C(O)C(O)c1nc2cc(Cl)ccc2[nH]1	6.799970733
CHEMBL1359750	CCCCOC(=O)Cn1c(=O)c2c(nc(Br)n2Cc2ccccc2)n(C)c1=O	4.599999383
CHEMBL1359775	CC(N=c1ccc(Br)c[nH]1)c1cc(Cl)ccc1O	4.599999383
CHEMBL1359803	COc1cc(=NC(=O)c2c(F)cccc2F)[nH]c(OC)n1	4.599999383
CHEMBL1359872	C=CCOC(O)c1[nH]c2cc(-c3ccco3)cc(O)c2c1C	6.400007822
CHEMBL1359917	COC(=O)N[C@H](c1ccccc1)[C@@]1(C)C[C@@H]1C(C)C(=O)Nc1ccc2ccccc2c1	5
CHEMBL1360037	Oc1ccc(CN2CCN(Cc3ccccc3)CC2)c2cccnc12	5.099999035
CHEMBL1360448	CCOc1ccccc1CN(Cc1ccco1)S(=O)(=O)c1ccc(-n2cnnn2)c(OC)c1	4.499999679
CHEMBL1360475	COC(=O)c1ccc(NC(=O)Cn2nnc3ccccc32)cc1	5.299997603
CHEMBL1360725	CCOC(=O)C1=C[C@@]2(CC)CCCN3CCc4c(n1c1ccccc41)[C@H]32	4.700000504
CHEMBL1360804	CCCNC(=O)CSc1nnc(-c2ccco2)n1C	4.599999383
CHEMBL1360852	CCCOc1ccccc1Cn1c(=O)oc2ccc(C)cc21	4.899998417
CHEMBL1360881	Cc1cc(=NC(=O)CN2C(=O)CC(c3ccco3)Sc3ccccc32)[nH]o1	4.899998417
CHEMBL1360944	CC[C@]1(O)C[C@@H]2CN(CCc3c([nH]c4ccccc34)[C@](C(=O)OC)(c3cc4c(cc3OC)N(C=O)[C@H]3[C@@](O)(C(=O)OC)C(C(=O)OC)[C@@]5(CC)C=CCN6CC[C@]43[C@H]65)C2)C1	6.7000571
CHEMBL1360959	Cc1ccc2[nH]c(=Nc3ccc4[nH]c(=O)[nH]c4c3)c(-n3nc(C)cc3C)nc2c1	5.699991797
CHEMBL1360981	Cc1ccc(Cn2c(=N)c(C(=O)NCc3ccco3)cc3c(=O)n4ccccc4nc32)cc1	5.199998172
CHEMBL1361000	C[C@@H]1[C@H]2C=C[C@@H]1C(=C1c3ccc(O)c(O)c3Oc3c1ccc(O)c3O)C2C(=O)O	5.299997603
CHEMBL1361264	C/C(Cl)=C/Cn1c(SCc2ccc(Cl)cc2)nc2c1c(=O)[nH]c(=O)n2C	5.299997603
CHEMBL1361276	CCOc1ccccc1N1CCN(c2[nH]c(=N)c(C#N)c(CC#N)c2C#N)CC1	4.700000504
CHEMBL1361294	Cc1nc2ccccc2c2oc(C(=O)N3CCc4ccccc4C3)cc12	5
CHEMBL1361422	CC1CCCN(C(=O)c2ccc3c(c2)C(=O)N(CCC2=CCCCC2)C3=O)C1	4.800000875
CHEMBL1361543	O=C(c1cccnc1)N(Cc1ccccc1)c1ccccc1	6.199970641
CHEMBL1361600	CCCc1cc(C(=O)Nc2sc(C)c(CC)c2C#N)no1	4.899998417
CHEMBL1361750	Clc1ccccc1-c1ccc2[nH]cnc(=NCCN3CCOCC3)c2c1	4.599999383
CHEMBL1361777	O=c1c2ccccc2nc(SCc2ccccc2)n1Cc1ccco1	4.800000875
CHEMBL1361847	COc1ccc2[nH]cc(CCN=c3[nH]cnc4ccc(-c5ccccc5C#N)cc34)c2c1	4.800000875
CHEMBL1361905	O=S(=O)(c1ccccc1)N1CCC2(CC1)CN(c1ccccn1)C2	5.299997603
CHEMBL1361955	O=C(CSc1nnc(Cc2cccs2)n1Cc1ccco1)Nc1ccc(Br)cc1	4.700000504
CHEMBL1362096	COc1ccc(C(c2c(O)ccc3ccccc23)N2CCOCC2)c(OC)c1	5.199998172
CHEMBL1362100	O=C(c1ccc(COc2ccccc2Cl)o1)N1CCN(c2ccccc2)CC1	5
CHEMBL1362247	CCN(CCNC(=O)C1CCN(Cc2nc(-c3cccc(Cl)c3)oc2C)CC1)c1ccccc1	4.499999679
CHEMBL1362279	CCOC(=O)Cc1[nH]nc2c1C(C1C=CCCC1)C(C#N)C(=N)O2	5
CHEMBL1362288	COc1ccc(N(CC(=O)NC2CCCC2)C(=O)c2ccc(N3CCCCC3)nc2)cc1	5.299997603
CHEMBL1362290	Cc1cc(=Nc2c(C)cccc2C)n2[nH]c(C)nc2n1	5.299997603
CHEMBL1362298	Cc1cc(-c2nnc(SCC(=O)N3C(C)CCCC3C)o2)no1	4.599999383
CHEMBL1362307	Cc1cc(-n2c(=O)c(C#N)cc3c(=O)n4ccccc4nc32)no1	5
CHEMBL1362394	Cc1cc(C(=O)N2CCc3ccccc32)c2cc(F)ccc2n1	5
CHEMBL1362398	c1ccc(CSc2nnc(-c3cccs3)o2)cc1	5.399996913
CHEMBL1362548	O=C(OC1CCN(CCCl)CC1)C(c1ccccc1)c1ccccc1	5.199998172
CHEMBL1362829	N#Cc1cc(-c2ccccc2)nn1-c1ccccc1	5.099999035
CHEMBL1362854	Cc1cc(=NC(=O)CCCC(=O)N(CC(=O)NCCc2ccccc2)Cc2ccc(F)cc2)[nH]o1	4.599999383
CHEMBL1362879	CCCC[C@@H]1C[C@H]1C(NC(=O)c1ccc(-c2ccccc2)cc1)c1ccc(-c2ccccc2)cc1	5.599997654
CHEMBL1362939	CCOC(=O)c1c(N)sc(C(=O)N2CCCCCC2)c1C	4.899998417
CHEMBL1362986	N=C(N=c1[nH]c2ccccc2o1)NC(=O)C(Cc1ccccc1)N1C(=O)c2ccccc2C1=O	5
CHEMBL1362994	COc1cccc(-c2csc(N3CCN(C(=O)C4CCCCC4)CC3)n2)c1	5
CHEMBL1363013	CC[C@]1(O)C[C@H]2CN(CCc3c([nH]c4ccccc34)[C@](C(=O)OC)(c3cc4c(cc3OC)N(C=O)[C@H]3[C@@](O)(C(=O)OC)[C@H](OC(C)=O)[C@@]5(CC)C=CCN6CC[C@]43[C@H]65)C2)C1	5.399996913
CHEMBL1363056	O=C(N=c1[nH]c(-c2ccc3c(c2)OCO3)cs1)C1COc2ccccc2O1	5
CHEMBL1363234	Cc1cc(C(=O)N[C@H](c2ccccc2)[C@@]2(C)C[C@@H]2C(C)C(=O)Nc2ccc3ccccc3c2)n(C)n1	5
CHEMBL1363237	Cc1ccc2[nH]c(=NC(=O)CCNS(=O)(=O)c3ccc(Br)s3)sc2c1	4.899998417
CHEMBL1363246	CCOc1ccc(-n2cc3ncccc3c2O)cc1	5.399996913
CHEMBL1363298	CC(C)NC(=O)N1CC2(CCN(C(=O)c3cccn3C)CC2)C1	5.499996932
CHEMBL1363347	CN1[C@H]2CC[C@@H]1C[C@@H](OC(=O)C(O)c1ccccc1)C2	6.89997427
CHEMBL1363506	CN(C)CCCN(C(=O)c1cccs1)c1nc(-c2ccccc2)cs1	4.899998417
CHEMBL1363562	COC(=O)C1=CN(C2CC2)C=C(C(=O)OC)C1c1ccccc1OC	5.499996932
CHEMBL1363615	CC(C)(C)c1ccc(OCc2nc(-c3ccccn3)no2)c(Br)c1	5
CHEMBL1363631	COC(=O)c1[nH]c2ccc(C)cc2c1NC(=O)CN1CCN(Cc2ccccc2)CC1	5
CHEMBL1363677	Cc1cc(=NC(=O)Cn2nnc3sc4c(c3c2=O)CCC(C(C)(C)C)C4)[nH]o1	4.599999383
CHEMBL1363762	O=C(CSc1nnc(-c2cccnc2)n1Cc1ccco1)N=c1[nH]c(-c2ccc(F)cc2)cs1	4.899998417
CHEMBL1363764	CC(C)Cn1c(N)c(C(=O)NCC2CCCO2)c2nc3ccccc3nc21	4.899998417
CHEMBL1363818	Cc1cccc(-n2c(N)c(C(=O)NCCN3CCOCC3)c3nc4ccccc4nc32)c1	5.099999035
CHEMBL1363832	COc1ccc(O)c(C2NC(CC(C)C)(C(=O)O)c3c2c(O)n(Cc2ccccc2)c3O)c1	4.599999383
CHEMBL1363883	C[C@@H]1OC2C3C(=O)C4OC4C(=O)C3C1[C@@H]1[C@@H](C)OC=C3[C@H](O)[C@H]4OC4C(=NOCc4ccccc4)[C@@]321	5.299997603
CHEMBL1363895	COC(=O)c1c(NC(=O)CC2SCC(C(=O)OC)NC2=O)sc2c1CCCC2	4.499999679
CHEMBL1363920	CN(C)C(=O)c1ccc(-c2nc(N(C)C)c3ccccc3n2)cc1	6.400007822
CHEMBL1363931	COc1ccc(-c2noc(CSc3nnc(-c4ccncc4)n3-c3ccc(F)cc3)n2)cc1OC	4.599999383
CHEMBL1363939	Cc1ccc(C(C)C)c(OCc2nc(-c3no[nH]c3=N)no2)c1	5.799998135
CHEMBL1363955	Cc1nc2cc(-c3cccc(F)c3)nn2c(C)c1CCC(=O)NC(C)CCc1ccco1	5
CHEMBL1364003	CC(=O)N1CCC(C(=O)N=c2[nH]c(-c3ccccc3)ns2)CC1	4.899998417
CHEMBL1364030	Cc1ccc(-c2nn(-c3ccccc3)cc2C2SCC(=O)N2Cc2ccccc2)o1	4.800000875
CHEMBL1364051	CCOC(=O)c1ccc(NC(=O)c2cccc(S(=O)(=O)N3CCOCC3)c2)cc1	4.599999383
CHEMBL1364090	CCc1ccc(NC(=O)CC2NCCNC2=O)cc1	5.299997603
CHEMBL1364184	c1ccc(C2(Cn3ccc4ccccc43)OCCO2)cc1	5
CHEMBL1364263	CCC1Oc2ccccc2N(CC(=O)NCCCN2CCC(C)CC2)C1=O	4.899998417
CHEMBL1364368	Cc1cc(-c2nnco2)c(C)n1-c1ccc(F)cc1	4.899998417
CHEMBL1364404	COc1ccc2nc3c(cc2c1)Cc1ccccc1-3	5.900008766
CHEMBL1364458	Cc1c(Cc2ccccc2)c(=O)oc2c(CN(C)C)c(O)c(Cl)cc12	5
CHEMBL1364473	O=C(Nc1cccc(F)c1)N1CC[C@@]2(CCCN(C(=O)c3ccncc3)C2)C1	4.599999383
CHEMBL1364570	CCCc1c(O)n(C(=O)c2ccccc2)c(SCCN(CC)CC)nc1=O	6.299988938
CHEMBL1364572	NC(=O)c1sc2[nH]ccc(=Nc3ccccc3)c2c1N	5.299997603
CHEMBL1364622	CCn1c(O)c2c(c1O)[C@@H]1C(CC2)C(=NOC[C@@H](O)[C@H]2O[C@H]3OC(C)(C)O[C@H]3[C@@H]2O)C[C@@H](O)[C@H]1O	5.299997603
CHEMBL1364669	COc1ccc(OC)c2sc(=NC(=O)C3CC3)[nH]c12	5.199998172
CHEMBL1364723	CC1=C(C)C[S+]([O-])N(S(=O)(=O)c2ccc(Cl)cc2)C1	4.499999679
CHEMBL1364808	O=C1C(c2ccccn2)=[N+]([O-])c2ccccc21	4.899998417
CHEMBL1365000	COc1ccc(OC)c(NC(=O)c2cc3sccc3n2C)c1	4.899998417
CHEMBL1365005	CCNc1ccc2c(Cl)cc(=O)oc2c1	5
CHEMBL1365011	COc1cccc(C(=O)CSc2nc3ccccc3n2CC(=O)N2CCOCC2)c1	6.400007822
CHEMBL1365094	Cc1nc(CNS(=O)(=O)c2ccccc2F)cs1	5.299997603
CHEMBL1365104	Cn1c(SCc2ccc(C#N)cc2Cl)nc2ccccc21	5
CHEMBL1365161	CC(C(=O)Nc1ccc2ccccc2c1)[C@@H]1C[C@@]1(C)[C@@H](NS(=O)(=O)c1ccc(-c2ccccc2)cc1)c1ccccc1	4.599999383
CHEMBL1365163	Nc1c(C(=O)NC2CC2)c2nc3ccccc3nc2n1-c1ccc2c(c1)OCO2	5.499996932
CHEMBL1365172	COc1ccccc1-c1nc(=NC(C)=O)[nH][nH]1	4.599999383
CHEMBL1365219	O=C(O)Cn1cc2c(n1)CCCC2	4.599999383
CHEMBL1365271	O=C(c1cnccn1)N1CCC[C@@]2(CCN(c3ccccn3)C2)C1	5
CHEMBL1365420	CCOP(=O)(c1ccc(N(C)C)cc1)C(O)c1ccc(Cl)cc1	4.899998417
CHEMBL1365455	CN1[C@H]2CC[C@@H]1CC(OC(=O)c1cc(Cl)cc(Cl)c1)C2	4.800000875
CHEMBL1365553	Nc1c(S(=O)(=O)O)cc(N=C2C=CC(=Nc3nc(=Nc4ccc(S(=O)(=O)O)cc4)nc(Cl)[nH]3)C(S(=O)(=O)O)=C2)c2c(O)c3ccccc3c(O)c12	4.899998417
CHEMBL1365672	COc1cccc(OC)c1OCCCc1c(C)n[nH]c1C	4.700000504
CHEMBL1365696	CCC(C)C(NC(=O)OC(C)(C)C)c1nnc(S(=O)(=O)Cc2cccc(C)c2)o1	4.499999679
CHEMBL1365762	COc1ccc(OC)c2[nH]c(=O)c(CCNC(=O)C(C)C)cc12	5.299997603
CHEMBL1366085	O=C(O)CSc1nnc2c3ccccc3c3ccccc3c2n1	6.199970641
CHEMBL1366433	CS(=O)(=O)Nc1cccc(-c2ccc3[nH]cnc(=Nc4ccc(F)cc4)c3c2)c1	4.599999383
CHEMBL1366453	CCCN1CC=C2C(C#N)C(=N)C(C#N)(C#N)C(c3cc(OC)ccc3OC)C2C1	4.800000875
CHEMBL1366484	OCC1OC(n2nc3ccccc3n2)C(O)C(O)C1O	4.700000504
CHEMBL1366557	O=C(NC1CC2CCCC(C1)N2C(=O)Nc1ccccc1)c1ccncc1	5.499996932
CHEMBL1366697	COc1ccc(N(CC(=O)N=c2[nH]c3ccc(C)cc3s2)S(=O)(=O)c2c(C)nn(C)c2C)cc1	5.299997603
CHEMBL1366699	COCCN=c1[nH]cnc2ccc(-c3ccccc3CN(C)C)cc12	4.700000504
CHEMBL1366732	COc1cccc(-c2c[nH]cnc2=NCc2cccs2)c1	4.599999383
CHEMBL1367008	COC(=O)C1=CN(CC2CCCO2)C=C(C(=O)OC)C1c1ccsc1	4.899998417
CHEMBL1367021	O=C(CN1CCCCC1)Nc1ccc(F)c(Cl)c1	5.299997603
CHEMBL1367201	O=C1C[C@H]2OCC/C=C3/CN4CC[C@@]56c7ccccc7N1[C@@H]5[C@H]2[C@H]3C[C@@H]46	4.899998417
CHEMBL1367226	COc1ccc(C(c2nnnn2Cc2ccccc2)N2CCN(c3nc4ccccc4s3)CC2)cc1	4.599999383
CHEMBL1367287	O=C(CSc1ccc2nnc(-c3ccccc3)n2n1)N1CCCCC1	5.299997603
CHEMBL136737	Cc1nc(=N)c(CNC(=O)N(CCCl)N=O)c[nH]1	4.899998417
CHEMBL1367420	CS(=O)(=O)N1CCN(c2ccccc2NC(=O)c2ccc(-c3ccc(Cl)cc3Cl)o2)CC1	6.400007822
CHEMBL1367478	C[C@@H](CCc1ccc(O)cc1)NCCc1ccc(O)c(O)c1	4.499999679
CHEMBL1367492	COC(=O)COC(=O)c1ccc(Oc2nc(OC)nc(N(C)C)n2)cc1	5.299997603
CHEMBL1367539	CCCCCC(=O)Nc1ccccc1N1CCN(c2ccccc2)CC1	6.400007822
CHEMBL1367594	COC(=O)c1cc2ccsc2n1CC(=O)N1CCCc2ccccc21	5
CHEMBL1367620	CSc1ccc(C2Nc3ccccc3-c3cc(C)nn32)cc1	4.899998417
CHEMBL1367623	COc1ccc(C[C@@H]2NC[C@H](O)[C@@H]2OC(C)=O)cc1	7
CHEMBL1367656	Oc1c(C(O)(c2ccccc2)c2ccc3ccccc3c2O)ccc2ccccc12	5.499996932
CHEMBL1367788	O=C(Nc1ccc2c(c1)oc1ccccc12)N1CCOCC1	4.899998417
CHEMBL1367899	CCCCCCn1c(N)c(C(=O)NCCN2CCOCC2)c2nc3ccccc3nc21	4.899998417
CHEMBL1367995	CC(=O)N1CCC[C@@]2(CCN(Cc3ccccc3)C2)C1	5.299997603
CHEMBL1368002	Cc1cc(CN(C)C)c(O)c(C2(C)CCCCC2)c1	8.102372909
CHEMBL1368022	Cc1ccc(OCc2nnc(SCC(=O)N3CCOCC3)n2C)cc1	5.299997603
CHEMBL1368062	COc1ccc(-c2coc3ccc(O[C@@H]4O[C@@H](COC(C)=O)[C@@H](OC(C)=O)[C@@H](OC(C)=O)[C@H]4OC(C)=O)cc3c2=O)cc1	5.900008766
CHEMBL1368142	O=C(O)CSc1ccc([N+](=O)[O-])cc1[N+](=O)[O-]	6
CHEMBL1368192	COC(=O)c1ccc(OC)c(CSc2nnc(COc3cccc(C)c3)o2)c1	5.599997654
CHEMBL1368233	Cc1n[nH]c(C)c1S(=O)(=O)N(CC(=O)Nc1ccc2c(c1)OCCO2)c1ccc(C(C)C)cc1	4.800000875
CHEMBL1368261	COc1cc(-c2ccc(N=Nc3ccc4c(S(=O)(=O)O)cc(S(=O)(=O)O)c(N)c4c3O)c(OC)c2)ccc1N=Nc1ccc2c(S(=O)(=O)O)cc(S(=O)(=O)O)c(N)c2c1O	4.700000504
CHEMBL1368289	Cc1ccc(C(=O)N2CCCC2)cc1S(=O)(=O)Nc1ccccc1	5.299997603
CHEMBL1368340	CCCC1(C(=O)OC)C=C2C(C)C(=O)C(C)C2C=N1	4.599999383
CHEMBL1368365	CCN1CCn2c3c(c4cc(C)ccc42)CCCC31	5
CHEMBL1368396	Cc1ccc2c(c1)N(Cc1ccc3c(c1)OCO3)C(=O)C(C)O2	4.599999383
CHEMBL1368418	COc1cccc(-c2cc(C(=O)N=c3cc(C)n(Cc4ccc(Cl)cc4)[nH]3)no2)c1	5.399996913
CHEMBL1368420	CCc1nc2c(sc3nc4c(cc32)COC(C)(C)C4)c(=O)n1Cc1ccco1	4.899998417
CHEMBL1368493	COc1ccc2[nH]c(=NC(=O)C3CCN(S(=O)(=O)c4cccc5nsnc45)CC3)sc2c1	4.899998417
CHEMBL1368572	Nc1ccccc1S[C@@H](C[N+](=O)[O-])c1ccc2c(c1)OCO2	5.599997654
CHEMBL1368593	Nc1cc(=O)[nH]c(SCCNS(=O)(=O)c2ccccc2)n1	6.400007822
CHEMBL1368632	CCN(CC)c1ncnc2c1ncn2[C@@H]1O[C@@H](CO[PH](=O)(=O)O[PH](=O)(=O)C(Br)(Br)[PH](=O)(=O)O)[C@H](O)[C@H]1O	4.899998417
CHEMBL1368728	COc1ccc(C2CC(c3ccc(Br)s3)=Nc3ncnn32)cc1OC	5
CHEMBL1368802	CC(=O)N1CCN(c2ccc(NC(=O)c3ccc(C(C)(C)C)cc3)cc2)CC1	5
CHEMBL1368832	C[C@]1(C(=O)NCCCN=c2[nH]cc(C(F)(F)F)cc2Cl)C=C[C@@H](Cc2ccccc2)N1C(=O)c1ccccc1	4.499999679
CHEMBL1368860	COC(=O)C1C[C@@H]1[C@H](NC(=O)c1cnccn1)c1ccccc1	6.199970641
CHEMBL1368893	O=C(NCCc1c[nH]c2ccccc12)C1C[C@@H]1[C@H](NP(=O)(c1ccccc1)c1ccccc1)c1ccccc1	4.599999383
CHEMBL1368964	O=c1nc(-c2ccccc2)c2cc(Cl)ccc2[nH]1	4.599999383
CHEMBL1368984	CC1(C)CC(=O)c2c(O)cc(O)cc2O1	6.500038134
CHEMBL1369003	O=C(CCCn1c(=S)[nH]c2cc3c(cc2c1=O)OCO3)N1CCN(c2ccc(F)cc2)CC1	6
CHEMBL1369033	CC(C)Oc1ccccc1C1CC(=O)Nc2cc3c(cc21)OCO3	6.500038134
CHEMBL1369049	O=C(NCc1ccco1)c1cc2sccc2n1Cc1ccc(F)cc1	5.399996913
CHEMBL136906	CCCCN1CSC(=S)N(Cc2ccccc2)C1	6.299988938
CHEMBL1369085	CCCC/C=C/[C@@H](NP(=O)(c1ccccc1)c1ccccc1)c1ccccc1OC	4.800000875
CHEMBL1369097	COc1ccc(S(=O)(=O)N2CCN(Cc3cccc(Cl)c3)CC2)cc1	4.499999679
CHEMBL1369252	COc1ccccc1C(=O)N1CCN(S(=O)(=O)c2ccccc2)CC1	5
CHEMBL1369261	CC[C@H]1CN2CCc3cc(OC)c(OC)cc3[C@H]2C[C@@H]1C[C@H]1NCCc2c1[nH]c1ccc(O)cc21	6.500038134
CHEMBL1369266	CC1=NCCc2c1[nH]c1cc(O)ccc21	5
CHEMBL1369304	COc1ccc(S(=O)(=O)N2CCN(c3ccc4nnc(-c5ccc(F)cc5)n4n3)CC2)cc1	5.599997654
CHEMBL1369318	COc1cccc(-c2c[nH]cnc2=NCc2cnc(C)cn2)c1	5
CHEMBL1369340	CCCOc1cccc(C(=O)Nc2cccc(NC(=O)c3ccco3)c2)c1	5.299997603
CHEMBL1369392	COc1ccc2cc3cc(C(=O)NCCN4CCc5ccccc5C4)oc3nc2c1	4.499999679
CHEMBL1369406	CN(C)c1ccc(C2(c3ccc(N(C)C)cc3)OC(=O)c3cc(N(C)C)ccc32)cc1	4.899998417
CHEMBL1369414	CC(C)NC[C@@H](O)COc1ccc(CCOCC2CC2)cc1	4.899998417
CHEMBL1369497	Cc1ccc2[nH]c(=O)c(-c3nc4c(C)cccn4c3NCc3ccco3)cc2c1	4.899998417
CHEMBL1369522	Cc1noc(C)c1S(=O)(=O)N(CCc1ccccc1)Cc1ccccc1	5
CHEMBL1369528	COc1cccc(NC(=O)c2ccc(CN3CCN(c4ccccc4)CC3)cc2)c1	5
CHEMBL1369540	C=C[C@@](C)(O)CC[C@@H]1[C@@](C)(O)CC[C@@H]2C(C)(C)CCC[C@@]12C	4.899998417
CHEMBL1369564	COc1ccc(C(=O)N2CCN(C(=O)Cc3ccccc3)CC2)cc1OC	4.599999383
CHEMBL1369688	COc1ccc(N=c2[nH]cnc3c2cnn3Cc2ccccc2)cc1	4.499999679
CHEMBL1369793	Cc1cc(C(=O)N(C2CCCCC2)C2CCCCC2)no1	5.299997603
CHEMBL1369819	CCOC(=O)C1OC1c1ccccc1	5.599997654
CHEMBL1369861	COc1cccc(-n2nnnc2SCC(=O)c2cc(OC)ccc2OC)c1	4.599999383
CHEMBL1369874	CC1CCC2C(=O)OC(CN=[N+]=[N-])CN2C1c1ccc(Br)cc1	5.599997654
CHEMBL1369897	Cc1ccc(Cn2ccc(=NC(=O)C3C4CCC(C4)C3C(=O)O)[nH]2)cc1	5.299997603
CHEMBL1369930	Cc1c(C(O)OC2CCCC2)[nH]c2cc(-c3ccco3)cc(O)c12	6.299988938
CHEMBL1370053	O=C(CSc1nc2ccccc2o1)Nc1ccccc1N1CCCCCC1	5
CHEMBL1370224	O=C(Nc1ccc2c(c1)OCCO2)C1CCCN(c2ncccn2)C1	5.299997603
CHEMBL1370229	c1ccc2c(CSCc3cccc4ccccc34)cccc2c1	5.599997654
CHEMBL1370245	CCOC(=O)C1Cn2c(nc3c(c2=O)C(C)(C)Cc2ccccc2-3)S1	5
CHEMBL1370307	Cc1nnc(N(C)C(=O)Cc2ccc3c(c2)OCO3)s1	5.299997603
CHEMBL1370317	Oc1cn2c3ccccc3n(Cc3ccccc3)c2n1	7.600326279
CHEMBL1370320	CC(=O)N(c1ccc2oc(=O)sc2c1)S(=O)(=O)c1ccccc1	5.599997654
CHEMBL1370376	CO[C@]1(NC(=O)CSCC#N)C(=O)N2C(C(=O)O)=C(CSc3nnnn3C)CS[C@H]21	4.799999692
CHEMBL1370379	Cn1c(=O)[nH]c(=O)c2[nH]c(N(Cc3ccccc3)Cc3ccccc3)nc21	4.899998417
CHEMBL1370387	COc1ccc(O)c(-c2cc(-c3cccc(Br)c3)[nH]n2)c1	4.499999679
CHEMBL1370467	COC(=O)C(C)[C@@H]1C[C@@]1(C)[C@@H](NC(=O)OCc1ccccc1)c1ccccc1	4.700000504
CHEMBL1370495	Cn1cccc1C(=O)OCc1cc(Cl)cc2c1OCOC2	4.899998417
CHEMBL1370530	COC(=O)c1ccccc1NC(=O)c1ccccc1SC	4.899998417
CHEMBL1370614	CC1C(=O)O[C@@H]2C[C@@]34[C@H]5C[C@@H](C(C)(C)C)[C@@]36[C@@H](OC(=O)[C@@H]6O)O[C@]4(C(=O)O5)[C@@]12O	4.899998417
CHEMBL1370644	C[C@H](CCC(=O)O)[C@H]1CC[C@]2(C)C3C(=O)C[C@H]4C(C)(C)[C@@H](O)CC[C@]4(C)C3C(=O)C[C@@]12C	6
CHEMBL1370789	O=C(NCCc1ccccc1)C1CCCN(C(=O)NC2CCCCC2)C1	4.599999383
CHEMBL1370790	O=C(Cc1cc(=O)oc2cc(O)ccc12)NCC1CCC(C(=O)O)CC1	5.199998172
CHEMBL1370805	CC(C(=O)O)=C(Cc1ccc2c(c1)OCO2)C(=O)O	5.299997603
CHEMBL1370807	O=C(Nc1ccc(F)cc1)N1CCN(c2nc3ccccc3s2)CC1	4.499999679
CHEMBL1370850	C1CCCC1	4.599999383
CHEMBL1370859	O[C@@H](c1cc(-c2ccc(Cl)cc2)nc2ccccc12)[C@@H]1CCCCN1	6
CHEMBL1370884	O=S1(=O)C=C(Sc2nc3ccccc3s2)c2ccccc21	4.499999679
CHEMBL1370938	CC1CCC2C(=O)OC(COc3ccc(C(C)(C)C)cc3)CN2C1c1ccc(Br)cc1	6
CHEMBL1370970	CCc1c(C)c2ccc(OCC(=O)OC)cc2oc1=O	5
CHEMBL1371117	O=C(CSc1nnc(-c2c[nH]c3ccccc23)n1-c1ccc(F)cc1)NCc1ccco1	7.600326279
CHEMBL1371159	CC(=O)N=c1nc2n([nH]1)C(c1ccc(Cl)cc1)CC(C)=N2	5.299997603
CHEMBL1371175	COc1ccc(NC(=O)Nc2cccc3cccnc23)cc1	4.700000504
CHEMBL1371188	C=CCc1cccc(CN=c2[nH]c3ccccc3n2CCC)c1O	4.899998417
CHEMBL1371239	CCc1ccccc1S(=O)(=O)Cc1ccc(C(=O)N2CCN(c3ccccc3OC)CC2)o1	4.899998417
CHEMBL1371305	CCC(=O)Oc1ccc2c(C)cc(=O)oc2c1C	5.299997603
CHEMBL1371349	COCCn1nnnc1CN(CCc1ccc(OC)c(OC)c1)Cc1cc2ccc(C)cc2[nH]c1=O	5
CHEMBL1371387	CCOC(=O)N1CCN(C(=O)c2ccc(CS(=O)(=O)c3c(Cl)cccc3Cl)o2)CC1	5
CHEMBL1371444	Oc1ccc2c3c1O[C@H]1c4[nH]c5ccccc5c4C[C@]4(O)[C@H](C2)N(CC2CC2)CC[C@@]314	4.800000875
CHEMBL1371455	O=C(N=C1NCCS1)Nc1ccccc1	5.299997603
CHEMBL1371501	CCCN1Cc2cccc(C(=O)Nc3ccc(CN4CCCC4)cc3)c2C1=O	4.899998417
CHEMBL1371504	CC(C)Oc1ccc(C(=O)Nc2ccc(N(C)C)cc2)cc1	7.600326279
CHEMBL1371554	Cc1onc(-c2ccccc2)c1C(=O)Nc1sc2c(c1C#N)CCC(C)C2	5.599997654
CHEMBL1371628	C=CCN1CC[C@@]23c4c5ccc(O)c4OC2C(=NN=C2CC[C@@]4(O)[C@H]6Cc7ccc(O)c8c7[C@@]4(CCN6CC=C)C2O8)CC[C@]3(O)[C@@H]1C5	4.899998417
CHEMBL1371693	CCOC(=O)c1c(NC(=O)c2ccc(Br)o2)sc(C)c1CC	5.299997603
CHEMBL1371774	COc1ccc(-c2cc(C(F)(F)F)nc(S(C)(=O)=O)n2)cc1OC	4.700000504
CHEMBL1371787	O=S(=O)(c1cccs1)N1CCN(Cc2ccccc2)CC1	5.299997603
CHEMBL1371789	COc1ccc2oc(-c3ccc(O)cc3)cc(=O)c2c1	4.499999679
CHEMBL1371792	O=c1c2ccccc2sn1-c1cc(S(=O)(=O)N2CCOCC2)ccc1N1CCOCC1	6.799970733
CHEMBL1371824	Cc1onc(-c2c(Cl)cccc2Cl)c1C(=O)Nc1ccc2c(c1)OCO2	5.099999035
CHEMBL1371927	N#CC1C(=N)SC(=N)C(C#N)C1c1ccc(C(F)(F)F)cc1	5.299997603
CHEMBL1371984	Cc1ccc(CN2C(=O)NC(=O)C3(Cc4c(nc5ccccn5c4=O)N4CCCCCC43)C2=O)cc1	4.899998417
CHEMBL1371999	COc1ccc(-c2noc(CN(C)S(=O)(=O)c3ccc(C)cc3)n2)cc1	5.299997603
CHEMBL1372023	O=C(Nc1ccc(Cl)cc1F)c1ccc(COc2c(F)c(F)c(F)c(F)c2F)o1	5.099999035
CHEMBL1372215	COCC(=O)NC(C)c1nc2ccccc2[nH]1	4.599999383
CHEMBL1372302	CN1C(=O)CCS(=O)(=O)[C@H]1c1ccc(Cl)cc1	4.499999679
CHEMBL1372318	N=c1[nH]c(-c2ccccc2)nc(=NC(=O)c2cccc(S(=O)(=O)N3CCCCCC3)c2)[nH]1	5.499996932
CHEMBL1372330	Cc1ccc(CNC(=O)C(C)[C@H]2C[C@]2(C)[C@H](NC(=O)OCc2ccccc2)c2ccccc2)o1	4.700000504
CHEMBL1372392	CCSc1nc(-c2ccc(OC)cc2)ccc1C#N	4.599999383
CHEMBL1372423	Cc1noc(C)c1CSCC(=O)OCc1nc2ccccc2c(=O)n1CC#N	5.299997603
CHEMBL1372456	CSc1[nH]c(=N)nc(SCC(=O)c2ccccc2)c1C#N	4.899998417
CHEMBL137246	O=C(CSc1nc2ccccc2s1)c1sc2sc3ccccc3[n+]2c1O	6.799970733
CHEMBL1372465	O=C(Nc1cccc2nsnc12)c1cccs1	4.499999679
CHEMBL1372500	O=C(COc1ccc(Cl)cc1)NCc1nnc(SCC(=O)N2CCCCC2)o1	4.599999383
CHEMBL1372571	O=C(Nc1cccnc1)Nc1ccc(F)c(Cl)c1	5
CHEMBL1372694	COc1cc2[nH]c3c(=O)n(CCN4CCCCC4)cnc3c2cc1OC	4.899998417
CHEMBL1372744	CC1(C(=O)NCCCN=c2[nH]cc(C(F)(F)F)cc2Cl)C=CC2(CCCCC2)N1C(=O)c1ccccc1	4.599999383
CHEMBL1372895	CN(C)CC(C)(C)CNC(=O)C1CCN(Cc2ccccc2O)CC1	5.099999035
CHEMBL1373041	O=C(COC(=O)c1ccc(Br)o1)Nc1ccc(S(=O)(=O)N2CCCC2)cc1	4.599999383
CHEMBL1373061	Cc1ccc(S(=O)(=O)N=c2[nH]c3ccccc3[nH]c2=NCc2ccco2)cc1	5
CHEMBL1373087	CCOc1ccc(C2=CS/C(=C(\C#N)c3nnc4n3CCCCC4)N2CC)cc1	4.599999383
CHEMBL1373169	CSCCc1[nH]c(SCC(=O)N=c2[nH]nc(C)s2)nc1C	4.599999383
CHEMBL1373244	Cc1c(C)n(C)c2ccc(C(=O)NCc3cccs3)cc12	4.599999383
CHEMBL1373305	O=C(c1ccccc1)c1cccc(NC(=O)c2ccco2)c1	5
CHEMBL1373323	CCc1ccc(-c2nc(CN3CCCC(C(=O)NCCc4ccc(OC)c(OC)c4)C3)c(C)o2)cc1	6.199970641
CHEMBL1373371	COc1ccc(-c2cc(O)c3c(C)c(C(O)OC(C)C)[nH]c3c2)cc1OC	5.299997603
CHEMBL1373384	COc1cc(-c2c3c(C)n[nH]c3c(O)n2-c2ccc(Br)cc2)ccc1O	4.599999383
CHEMBL1373388	O=C(Nc1ccc(OC(F)F)c(Cl)c1)Nc1ccc2c(c1)OCO2	5
CHEMBL1373402	COc1c(C)cc(Br)cc1C(=O)Nc1cccc(NC(=O)c2ccco2)c1	4.899998417
CHEMBL1373475	Cc1c(N2C(=O)C(C)SC23C(=O)Nc2ccccc23)c(=O)n(-c2ccccc2)n1C	5.299997603
CHEMBL1373492	O=C1c2ccccc2C(=O)N1CCc1nc2ccccc2c(=O)n1Cc1ccco1	4.599999383
CHEMBL1373523	O=C(O)C(O)(c1ccc(-c2ccccc2)cc1)c1ccc(-c2ccccc2)cc1	5.399996913
CHEMBL1373547	O=C(N=c1[nH]c2c(s1)CCc1ccccc1-2)c1cccs1	4.499999679
CHEMBL1373567	CN1CC[C@]2(C)c3cc(O)ccc3N(C)[C@@H]12	4.549999531
CHEMBL1373568	COc1c(C(C)(C)C)cc([N+](=O)[O-])c(C)c1[N+](=O)[O-]	4.899998417
CHEMBL1373679	CCCOc1ccc(NC(=O)C2CC(=O)N3CCCN=C3S2)cc1	6.400007822
CHEMBL1373720	CC1CCN(Cc2ccc(NC(=O)C3CCN(c4nnc(-n5cccc5)s4)CC3)cc2)CC1	4.499999679
CHEMBL1373779	CCN(CC)c1cccc(OCC(=O)N(C)CCC#N)c1	4.899998417
CHEMBL1373818	CCCCCCCCCCCCC(=O)N1CCCC[C@H]1CNC(=O)C(N)CCCCN	4.499999679
CHEMBL1373923	Fc1ccc(OCc2nc(-c3ccc(Br)o3)no2)c(F)c1	5.199998172
CHEMBL1373933	COc1cccc(C2CC(c3cccs3)=Nc3ncnn32)c1OC	4.800000875
CHEMBL1373961	CCOC(=O)C1CCN(C(c2cccs2)c2sc3nc(C)nn3c2O)CC1	5
CHEMBL1373974	CN(C1CCCCC1)S(=O)(=O)c1ccc(NC(=O)c2ccc(Br)o2)cc1	5.099999035
CHEMBL1373998	CCCn1cnc2c(SCc3ccc(Cl)cc3)[nH]c(=N)nc21	6.500038134
CHEMBL1374108	COC(=O)[C@@]1(Cc2ccccc2)C2=C(CC(=O)C(=O)N(C)C)C(=O)CC2CN1C(=O)c1ccccc1	7.400116928
CHEMBL1374179	CC1(C)Cc2c(sc3[nH]c(SCC(=O)N4CCOCC4)nc(=N)c23)CO1	5.099999035
CHEMBL1374224	CCOC(=O)c1sc(NC(=O)CSc2nc3c(cc2C#N)CCCCCC3)c(C#N)c1C	5.499996932
CHEMBL1374271	CC(=O)Oc1ccc(/C=C\C(=O)C[C@@H]2O[C@@H](Oc3cc(OC(C)=O)c4c(c3)O[C@@H](c3ccc(OC(C)=O)cc3)CC4=O)[C@H](OC(C)=O)[C@H](OC(C)=O)[C@@H]2OC(C)=O)cc1	8.301029996
CHEMBL1374337	Cc1ccc(N)cc1Cl	5.599997654
CHEMBL1374451	Cc1nnc(S(=O)(=O)c2ccc(N=Nc3c(N)[nH]c(=N)[nH]c3=N)cc2)s1	6.89997427
CHEMBL1374546	O=C(CCN1C(=O)c2ccccc2S1(=O)=O)Nc1ccc2c(c1)OCCO2	4.599999383
CHEMBL1374550	CCOc1ccc(C2CC(c3ccc(F)cc3)=Nc3ncnn32)cc1	4.599999383
CHEMBL1374573	O=C(CSc1nc2scc(-c3ccco3)c2c(=O)n1-c1ccccc1)NCC1CCCO1	4.700000504
CHEMBL1374610	O=c1cc(-c2ccc(O)cc2O)oc2ccccc12	4.899998417
CHEMBL1374617	COc1ccc(Br)cc1CNC(=O)C1CCCN(S(C)(=O)=O)C1	5
CHEMBL1374696	CCCC/C=C/C(NC(=O)Oc1cccc(C(F)(F)F)c1)c1ccccc1	5
CHEMBL1374898	O=S(=O)(NCC1CCCO1)c1ccc2c(c1)OCCO2	6.199970641
CHEMBL1375001	O=c1c2ccccc2nc(CSc2ncnc3[nH]cnc23)n1-c1ccccc1	4.599999383
CHEMBL1375207	CCN(CC)c1ccc(-c2c(C#N)c(OC)[nH]c(=N)c2C#N)cc1	4.899998417
CHEMBL1375226	CCCc1cc(C(=O)Nc2sc3c(c2C#N)CCC3)no1	5
CHEMBL1375255	COCc1cc(C)nc(N2CCN(c3ccccc3)CC2)c1C#N	5
CHEMBL1375469	CC(CCC(=O)OC[C@@H]1O[C@H](C#Cc2ccccc2)C=C[C@@H]1Oc1ccc(C)cc1)=NO[C@@H](C)c1cn([C@H](CO)Cc2ccccc2)nn1	5.799998135
CHEMBL1375519	CCC(=O)c1ccc(OCC(=O)N2CCc3cc(OC)c(OC)cc3C2)cc1	4.599999383
CHEMBL1375541	COC(=O)C(CCSC)NC(=O)CNC(=O)C1CCCCC1	4.700000504
CHEMBL1375546	CCOc1ccc(OCc2ccc(C(=O)N=c3cccc(C)[nH]3)o2)cc1	4.899998417
CHEMBL1375563	CCCCn1c(CN(C)Cc2ccccc2)nc2c1c(=O)n(C)c(=O)n2C	4.899998417
CHEMBL1375727	Cc1ccc(C(=O)C2[C@@H]3C(C(=O)C4OC[C@H]3O4)[C@@H]3C=Cc4ccccc4N23)cc1	4.499999679
CHEMBL1375883	CC1CCN(C(=S)c2ccccc2O)CC1	4.599999383
CHEMBL1376013	Cn1c(N2CCCC2)nc2c1c(=O)n(Cc1ccc(F)cc1)c(=O)n2C	5
CHEMBL1376120	Cc1nn(-c2ccccc2)c(Cl)c1C(=O)N1CCN(c2ncnc3c2cnn3-c2ccccc2)CC1	5.199998172
CHEMBL1376163	O=S(=O)(N=c1[nH]c2ccccc2nc1N1CCN(c2ccccn2)CC1)c1ccc(Cl)cc1	5
CHEMBL1376239	Oc1c2ccc3c(c2c(O)n1-c1ccc(F)cc1F)C(O)[C@H]1OC1C3O	5.900008766
CHEMBL1376310	CN(C)CCNC(=O)c1ccc2c(c1)N(Cc1ccc(F)cc1)CCS2	5.499996932
CHEMBL1376371	CN1CC2=Cc3ccccc3OC23Oc2ccccc2C=C3C1	4.899998417
CHEMBL137648	O=C(CCCN1CCC2(CC1)C(=O)N(Cc1cccc(F)c1)CN2c1ccccc1)c1ccc(F)cc1	4.899998417
CHEMBL13766	COc1ccccc1O	6
CHEMBL1376627	CCOC(=O)Cn1c(=O)oc2cc(S(=O)(=O)NC3CCCc4ccccc43)ccc21	4.499999679
CHEMBL1376685	CCSc1nc(=O)c(-c2ccccc2N)n[nH]1	6.799970733
CHEMBL1376736	c1ccc(-c2cccc(N3CCCC4(CCNCC4)C3)c2)cc1	5
CHEMBL1376785	Cc1cc(C)n2nc(SC(C)C(=O)NCc3ccco3)nc2n1	4.599999383
CHEMBL1376888	Brc1ccccc1-c1nnc2sc(-c3ccc4c(c3)OCCO4)nn12	5
CHEMBL1377090	C=CCN1CC[C@]23c4c5ccc(O)c4OC2C(=O)CC[C@]3(O)[C@H]1C5	4.899998417
CHEMBL1377095	CCOC(=O)c1c(-c2ccccc2)oc2ccc(O)c(CN3CCOCC3)c12	5.099999035
CHEMBL1377119	CSc1cccc(NC(=O)Nc2ccccc2)c1	5
CHEMBL1377135	Cc1ccccc1N1C(=O)C(Cl)=C(N2CCN(c3ccccc3)CC2)C1=O	5.099999035
CHEMBL1377154	COc1cccc(Cn2c(=S)[nH]c3ccc(N4CCOCC4)cc3c2=O)c1	4.899998417
CHEMBL1377276	COc1ccc(S(=O)(=O)N2CCN(c3cccc(C)c3C)CC2)cc1	4.499999679
CHEMBL137743	CC(=O)NCCc1ccc(O)c(O)c1	4.499999679
[truncated: 4,220 more rows]
