# Supplementary material for: Nonadditivity in public and inhouse data: implications for drug design
Source: J Cheminform. 2021 Jul 2;13:47. doi: 10.1186/s13321-021-00525-z (PMC8254291; doi:10.1186/s13321-021-00525-z)
Supplement: Supplementary file 3 — Additional file 3. ChEMBL1614027 data set with obtained NA values for ML approach. [file 13321_2021_525_MOESM3_ESM.csv]

ID	SMILES	VALUE	nOccurence	Nonadd_pC
CHEMBL1335967	CN1CCN(c2ncc3nc(-c4ccc(F)cc4)c(=O)n(Cc4cccs4)c3n2)CC1	7.9	6	3.2
CHEMBL1479202	COc1cccc(Cn2c(=O)c(-c3cc(F)cc(F)c3)nc3cnc(N4CCOCC4)nc32)c1	8	5	3.1
CHEMBL1316759	COc1ncc2nc(C)c(=O)n(CCC#N)c2n1	6.5	2	2.8
CHEMBL1396862	O=S(=O)(c1ccccc1)N1CCC2(CCCN(Cc3ccncc3)C2)CC1	7.1	1	2.8
CHEMBL1435702	CS(=O)(=O)N1CCC2(CCCN(Cc3ccncc3)C2)CC1	6	1	2.8
CHEMBL1473753	O=S(=O)(c1ccccc1)N1CCC2(CCCN(c3ccncc3)C2)CC1	5.4	1	2.8
CHEMBL1553056	CS(=O)(=O)N1CCC2(CCCN(c3ccncc3)C2)CC1	7.1	1	2.8
CHEMBL1593545	CCN=c1nc2c(c[nH]1)nc(-c1ccccc1)c(=O)n2Cc1ccc(F)cc1	7.8	4	2.8
CHEMBL1433687	COc1ncc2nc(-c3cn(C)c4ccccc34)c(=O)n(CCc3ccccc3)c2n1	7.6	16	2.5
CHEMBL1437164	COc1ccc(-c2nc3cnc(N4CCNCC4)nc3n(Cc3ccc(F)cc3)c2=O)cc1	6.9	25	2.5
CHEMBL1557821	O=C(c1ccco1)N1CCC2(CC1)CCN(c1ccncc1)CC2	6.6	2	2.5
CHEMBL1611348	O=C(c1ccco1)N1CCC2(CCN(Cc3ccncc3)CC2)CC1	5.1	2	2.5
CHEMBL1472705	CCN=c1nc2c(c[nH]1)nc(-c1ccccc1)c(=O)n2C	4.9	4	2.2
CHEMBL1474471	CCN=c1nc2c(c[nH]1)nc(-c1ccccc1)c(=O)n2CCc1ccccc1	5.9	1	2
CHEMBL1553136	COCCn1c(=O)c(-c2ccc(F)cc2)nc2c[nH]c(=Nc3cccc(OC)c3)nc21	7.7	3	1.9
CHEMBL1554308	COc1cccc(N=c2nc3c(c[nH]2)nc(-c2ccc(F)cc2)c(=O)n3C[C@H]2CCCO2)c1	5.5	3	1.9
CHEMBL1318310	COc1cccc(-c2nc(=NCc3cccc(C)c3)cc[nH]2)c1	5.8	1	1.8
CHEMBL1411543	Cc1nc2cnc(N(C)C)nc2n(Cc2ccc(F)cc2)c1=O	6.5	29	1.8
CHEMBL1412847	Cc1cccc(CN=c2cc[nH]c(-c3ccccc3C(F)(F)F)n2)c1	5.9	1	1.8
CHEMBL1446009	COc1ccccc1CN=c1cc[nH]c(-c2ccccc2C(F)(F)F)n1	7.8	1	1.8
CHEMBL1568735	COc1cccc(-c2nc(=NCc3ccccc3OC)cc[nH]2)c1	5.9	1	1.8
CHEMBL1568767	Cc1cccc(CN=c2[nH]cnc3ccc(-c4cccc(C#N)c4)cc23)c1	6.1	3	1.8
CHEMBL491939	COc1ccc(CN=c2[nH]cnc3ccc(-c4cccc(C#N)c4)cc23)c(OC)c1	7.8	3	1.8
CHEMBL1598565	Cn1c(=O)c(-c2ccc(Cl)cc2)nc2cnc(N3CCOCC3)nc21	5.9	3	1.7
CHEMBL491771	Cc1cccc(CN=c2[nH]cnc3ccc(-c4cccc(NS(C)(=O)=O)c4)cc23)c1	6.3	1	1.7
CHEMBL1453655	Cn1c(=O)c(-c2cc(F)cc(F)c2)nc2cnc(Oc3cccc(Cl)c3)nc21	6.8	5	1.5
CHEMBL1474318	O=c1c(-c2cc(F)cc(F)c2)nc2cncnc2n1C1CC1	6.6	28	1.5
CHEMBL1590886	CN1CCN(c2ncc3nc(-c4cccs4)c(=O)n(Cc4cccs4)c3n2)CC1	5	8	1.5
CHEMBL1315257	CN(C)c1ncc2nc(-c3ccc(F)cc3)c(=O)n(C3CC3)c2n1	6.6	18	1.4
CHEMBL1317924	COc1cccc(Cn2c(=O)c(-c3cccs3)nc3cnc(N4CCOCC4)nc32)c1	4.6	15	1.4
CHEMBL1337163	N#CCCn1c(=O)c(-c2ccc(Cl)cc2)nc2cnc(N3CCOCC3)nc21	4.5	2	1.4
CHEMBL1364168	NCCn1c(=O)c(CCc2ccccc2)nc2cncnc21	4.8	3	1.4
CHEMBL1371726	O=C(NCc1ccccc1)C1C[C@@H]1[C@H](NP(=O)(c1ccccc1)c1ccccc1)c1ccccc1	6.1	4	1.4
CHEMBL1397763	O=C(NCc1ccccc1)C1C[C@H]1[C@@H](NP(=O)(c1ccccc1)c1ccccc1)c1ccccc1	4.6	4	1.4
CHEMBL1475562	CN(C)c1ccc(-c2nc(N(C)C)c3ccccc3n2)cc1	6.1	1	1.4
CHEMBL1514071	CN(C)c1ccc(-c2nc(N(C)Cc3ccco3)c3ccccc3n2)cc1	6.1	1	1.4
CHEMBL1533572	CN(C)c1nc(-c2cccc(C#N)c2)nc2ccccc12	7.4	1	1.4
CHEMBL1553741	Cn1cc(-c2nc3cncnc3n(CCN)c2=O)c2ccccc21	4.8	3	1.4
CHEMBL1609324	CN(Cc1ccco1)c1nc(-c2cccc(C#N)c2)nc2ccccc12	6	1	1.4
CHEMBL117	O=c1cc(-c2ccccc2)oc2cc(O)cc(O)c12	5.3	1	1.3
CHEMBL1317378	O=c1cnc2cnc(N3CCOCC3)nc2n1C[C@H]1CCCO1	5.8	9	1.3
CHEMBL1394956	COC(=O)N1CCC2(CCCN(c3ccccn3)C2)CC1	4.5	1	1.3
CHEMBL1395281	O=C(c1cccc(F)c1)N1CCC2(CC1)CN(c1ccncc1)C2	5.3	1	1.3
CHEMBL1398467	COCC(=O)N1CCC2(CC1)CCN(c1ccncc1)CC2	5.4	2	1.3
CHEMBL1446112	O=C(c1ccncc1)N1CCC2(CC1)CN(c1ccccn1)C2	5.6	1	1.3
CHEMBL1477492	O=C(Oc1ccccc1)N1CCC2(CCCN(c3ccccn3)C2)CC1	5.3	1	1.3
CHEMBL1477557	N#Cc1ccc(CN2CCCC3(CCN(C(=O)Oc4ccccc4)CC3)C2)cc1	4.4	1	1.3
CHEMBL151	O=c1cc(-c2ccc(O)c(O)c2)oc2cc(O)cc(O)c12	4.5	1	1.3
CHEMBL1520590	O=c1c(O)c(-c2ccc(O)c(O)c2)oc2cc(O)cc(O)c12	6	1	1.3
CHEMBL1552405	O=C(c1cccc(F)c1)N1CCC2(CC1)CN(c1ccccn1)C2	5.1	1	1.3
CHEMBL1554453	COc1cccc(Cn2c(=O)c(-c3cn(C)c4ccccc34)nc3cnc(OC)nc32)c1	4.9	22	1.3
CHEMBL1559023	COC(=O)N1CCC2(CCCN(Cc3ccc(C#N)cc3)C2)CC1	4.9	1	1.3
CHEMBL1591876	COCC(=O)N1CCC2(CCN(Cc3ccncc3)CC2)CC1	6.4	2	1.3
CHEMBL309490	O=c1c(O)c(-c2ccccc2)oc2cc(O)cc(O)c12	5.5	1	1.3
CHEMBL131921	COc1ccc(-c2coc3cc(O)cc(O)c3c2=O)cc1	7.6	1	1.2
CHEMBL1358588	O=c1c(-c2cccs2)nc2cncnc2n1C1CC1	4.8	31	1.2
CHEMBL1370756	CC(C(=O)Nc1ccc2ccccc2c1)[C@H]1C[C@]1(C)[C@H](NC(=O)c1cnccn1)c1ccccc1	5.3	5	1.2
CHEMBL1397406	O=C(c1cccc(F)c1)N1CCC2(CC1)CCN(c1ccncc1)CC2	4.6	2	1.2
CHEMBL1488197	CC(C(=O)Nc1ccc2ccccc2c1)[C@@H]1C[C@@]1(C)[C@@H](NC(=O)c1cnccn1)c1ccccc1	7.2	5	1.2
CHEMBL1511972	Cc1nc2cnc(N3CCN(C)CC3)nc2n(C[C@H]2CCCO2)c1=O	5.5	2	1.2
CHEMBL1568019	COCCn1c(C(=O)N2CCCC2)cc2c1C[C@H]1CN(C(=O)c3ccccc3)[C@@](Cc3ccccc3)(C(=O)OC)[C@@H]21	6.7	17	1.2
CHEMBL242341	COc1ccc(-c2coc3cc(O)ccc3c2=O)cc1	8	1	1.2
CHEMBL44	O=c1c(-c2ccc(O)cc2)coc2cc(O)cc(O)c12	6	1	1.2
CHEMBL8145	O=c1c(-c2ccc(O)cc2)coc2cc(O)ccc12	5.2	1	1.2
CHEMBL1321973	COC(=O)C1C[C@@H]1[C@H](NC(=O)OCc1ccccc1)c1ccccc1	4.8	1	1.1
CHEMBL1328274	N#CCCn1c(=O)cnc2cnc(N3CCNCC3)nc21	5.7	10	1.1
CHEMBL1398587	COC(=O)C1C[C@H]1[C@@H](NC(=O)Oc1ccc(F)cc1)c1ccccc1	5.4	1	1.1
CHEMBL1400309	O=C(c1ccncc1)N1CCC2(CCCN(Cc3ccncc3)C2)CC1	5.3	15	1.1
CHEMBL1436536	COC(=O)C1C[C@H]1[C@@H](NC(=O)OCc1ccccc1)c1ccccc1	4.7	1	1.1
CHEMBL1437364	O=c1cnc2c[nH]c(=Nc3ccccc3)nc2n1CCc1ccccc1	6.6	8	1.1
CHEMBL1495675	CC(C)C[C@@H](CC(=O)N[C@@H](CCCN)CC(=O)N[C@@H]1CCCCC1C(=O)N[C@H](CC(=O)N[C@@H](CCC(=O)O)CC(=O)O)Cc1c[nH]c2ccccc12)NC(=O)C1CCCC[C@H]1N	4.4	1	1.1
CHEMBL1513665	CN1CCN(c2ncc3nc(-c4ccc(F)cc4)c(=O)n(C4CC4)c3n2)CC1	4.9	12	1.1
CHEMBL1568129	CN1CCCC2(CCN(C(=O)c3ccncc3)CC2)C1	6.1	5	1.1
CHEMBL1593219	COc1ccc(-c2nc3cnc(N4CCNCC4)nc3n(C3CC3)c2=O)cc1	5.1	40	1.1
CHEMBL1607228	COC(=O)C1C[C@@H]1[C@H](NC(=O)Oc1ccc(F)cc1)c1ccccc1	4.4	1	1.1
CHEMBL1609700	CN1CCCC2(CCN(C(=O)c3cccc(F)c3)CC2)C1	4.7	5	1.1
CHEMBL1491332	CCN=c1nc2c(c[nH]1)ncc(=O)n2C1CC1	4.7	8	1
CHEMBL1495077	O=C(c1cnccn1)N1CCC2(CCCN(Cc3nccs3)C2)CC1	4.8	2	1
CHEMBL1553373	CC(C)C[C@@H](CC(=O)N[C@@H](CCCN)CC(=O)N[C@@H]1CCCCC1C(=O)N[C@H](CC(=O)N[C@@H](CCC(=O)O)CC(=O)O)Cc1ccccc1)NC(=O)C1CCCC[C@H]1N	5.4	2	1
CHEMBL1591908	O=C(c1ccncc1)N1CCC2(CCCN(Cc3nccs3)C2)CC1	4.8	2	1
CHEMBL1316562	O=c1c(-c2cccs2)nc2cnc(N3CCNCC3)nc2n1C1CC1	6.9	49	0.99
CHEMBL1394579	COCCn1c(=O)c(-c2cccc(C#N)c2)nc2cnc(N3CCN(C)CC3)nc21	5.4	11	0.98
CHEMBL1316796	CCN=c1nc2c(c[nH]1)nc(-c1cccs1)c(=O)n2C	5	7	0.97
CHEMBL1397151	CN(C)c1ncc2nc(-c3ccc(F)cc3)c(=O)n(Cc3ccc(F)cc3)c2n1	4.9	11	0.97
CHEMBL1404884	Cn1cc(-c2nc3cnc(Oc4cccc(Cl)c4)nc3n(CCC#N)c2=O)c2ccccc21	5.6	10	0.97
CHEMBL1476693	O=c1c(-c2ccc(F)cc2)nc2cnc(N3CCOCC3)nc2n1C[C@H]1CCCO1	4.6	3	0.97
CHEMBL1481510	O=c1c(-c2ccccc2)nc2cnc(N3CCNCC3)nc2n1C1CC1	6.8	67	0.97
CHEMBL1515874	O=C(c1ccncc1)N1CCC2(CC1)CN(c1ccncc1)C2	4.5	2	0.95
CHEMBL1612694	CN1CCN(c2ncc3nc(-c4cccc(C#N)c4)c(=O)n(C[C@H]4CCCO4)c3n2)CC1	4.6	2	0.95
CHEMBL1395137	Cn1cc(-c2nc3cnc(N4CCNCC4)nc3n(CCc3ccccc3)c2=O)c2ccccc21	5	31	0.92
CHEMBL1315700	O=C(c1ccncc1)N1CCC2(CC1)CCN(c1ccccn1)CC2	5	2	0.9
CHEMBL1316464	COC(=O)N1CCC[C@@]2(CCN(c3ccncc3)C2)C1	4.4	1	0.9
CHEMBL1316839	COC(=O)NC(c1ccc2ccccc2c1)C(C(C)=O)C(=O)OC	5.4	1	0.9
CHEMBL1354272	COC(=O)N1CCC[C@@]2(CCN(c3ccccn3)C2)C1	4.7	1	0.9
CHEMBL1354934	COC(=O)NC(c1ccc(Cl)cc1)C(C(=O)OC)C(C)=NCc1ccccc1	5.2	1	0.9
CHEMBL1369863	O=C(Oc1ccccc1)N1CCC[C@@]2(CCN(c3ccccn3)C2)C1	4.4	1	0.9
CHEMBL1411814	COC(=O)NC(c1ccc(Cl)cc1)C(C(C)=O)C(=O)OC	5.5	1	0.9
CHEMBL1456872	CS(=O)(=O)Nc1cccc(-c2c[nH]cnc2=NCc2cccs2)c1	6.9	1	0.9
CHEMBL1513115	COC(=O)NC(c1ccc2ccccc2c1)C(C(=O)OC)C(C)=NCc1ccccc1	6	1	0.9
CHEMBL1514390	O=C(c1cccc(F)c1)N1CCC2(CCN(Cc3ccncc3)CC2)CC1	5.6	4	0.9
CHEMBL1551834	O=C(Oc1ccccc1)N1CCC[C@@]2(CCN(c3ccncc3)C2)C1	5	1	0.9
CHEMBL1572855	CN(C)c1ncc2nc(-c3ccccc3)c(=O)n(CCc3ccccc3)c2n1	6.2	23	0.9
CHEMBL489934	COc1cccc(-c2c[nH]cnc2=NCc2ccccc2)c1	6.8	1	0.9
CHEMBL490718	CS(=O)(=O)Nc1cccc(-c2c[nH]cnc2=NCc2ccccc2)c1	6.4	1	0.9
CHEMBL1487748	CC(C(=O)NCC1CC1)[C@@H]1C[C@@]1(C)[C@@H](NC(=O)OCc1ccccc1)c1ccccc1	4.8	12	0.88
CHEMBL1593731	CC(C(=O)NCC1CC1)[C@H]1C[C@]1(C)[C@H](NC(=O)OCc1ccccc1)c1ccccc1	5.9	12	0.88
CHEMBL1435259	CCN=c1nc2c(c[nH]1)nc(-c1ccc(OC)cc1)c(=O)n2Cc1ccc(F)cc1	4.5	3	0.87
CHEMBL1512027	CCN=c1nc2c(c[nH]1)nc(-c1ccc(OC)cc1)c(=O)n2C	4.5	3	0.87
CHEMBL1564545	O=C(c1ccncc1)N1CCC2(CCN(Cc3ccncc3)CC2)CC1	4.7	3	0.87
CHEMBL491547	COc1ccc(CN=c2[nH]cnc3ccc(-c4cccc(NS(C)(=O)=O)c4)cc23)c(OC)c1	6.3	2	0.85
CHEMBL1594329	COC(=O)[C@@]1(Cc2ccccc2)[C@H]2c3cc(C(=O)N4CCCC4)n(Cc4ccccn4)c3C[C@H]2CN1C(=O)c1ccccc1	6.7	38	0.84
CHEMBL1590982	COCCn1c(=O)c(-c2cn(C)c3ccccc23)nc2cncnc21	5	6	0.83
CHEMBL1600340	O=c1c(-c2cc(F)cc(F)c2)nc2cnc(N3CCNCC3)nc2n1C1CC1	6.8	54	0.83
CHEMBL1317602	CC(=O)N[C@@H](c1ccccc1)[C@]1(C)C[C@H]1C(C)C(=O)Nc1ccc2ccccc2c1	5.2	5	0.82
CHEMBL1408735	COC(=O)[C@@]1(Cc2ccccc2)[C@H]2c3cc(C(=O)N(C)C)n(Cc4c(CO)[nH]cc(C)c4=O)c3C[C@H]2CN1C(=O)c1ccccc1	6.2	30	0.82
CHEMBL1410865	CC(=O)N[C@H](c1ccccc1)[C@@]1(C)C[C@@H]1C(C)C(=O)Nc1ccc2ccccc2c1	5	5	0.82
CHEMBL1487735	O=c1c(-c2cccs2)nc2cnc(N3CCNCC3)nc2n1CCc1ccccc1	6.4	40	0.81
CHEMBL1554723	O=C(c1cccc(F)c1)N1CCC2(CCCN(Cc3ccncc3)C2)CC1	6.2	16	0.81
CHEMBL1318480	COc1cccc(N=c2nc3c(c[nH]2)nc(-c2cccs2)c(=O)n3C[C@H]2CCCO2)c1	5.6	2	0.8
CHEMBL1446649	O=c1c(CCc2ccccc2)nc2cncnc2n1Cc1ccccc1	5.7	45	0.8
CHEMBL1451768	O=C(c1ccncc1)N1CCC2(CC1)CCN(c1ncccn1)CC2	4.8	1	0.8
CHEMBL1476146	N#Cc1cccc(-c2nc3cnc(N4CCOCC4)nc3n(Cc3ccc(F)cc3)c2=O)c1	4.9	1	0.8
CHEMBL1476670	COc1cccc(Cn2c(=O)c(-c3cccs3)nc3c[nH]c(=Nc4cccc(OC)c4)nc32)c1	6.1	2	0.8
CHEMBL1516249	O=C(c1cccc(F)c1)N1CCC2(CC1)CCN(c1ncccn1)CC2	4.9	1	0.8
CHEMBL1355101	O=C(NCC1CC1)C1C[C@@H]1[C@H](NP(=O)(c1ccccc1)c1ccccc1)c1ccccc1	4.8	4	0.78
CHEMBL1411081	O=C(NCC1CC1)C1C[C@H]1[C@@H](NP(=O)(c1ccccc1)c1ccccc1)c1ccccc1	5	4	0.78
CHEMBL1436042	Cn1cc(-c2nc3cnc(N4CCNCC4)nc3n(C)c2=O)c2ccccc21	5.1	26	0.77
CHEMBL1481608	O=c1c(-c2cc(F)cc(F)c2)nc2cncnc2n1Cc1ccccc1	4.9	42	0.77
CHEMBL1441192	CN1CCN(c2ncc3nc(-c4cc(F)cc(F)c4)c(=O)n(C)c3n2)CC1	5.2	13	0.75
CHEMBL1512701	COc1ccc(CN=c2[nH]c(-c3cccc(NS(C)(=O)=O)c3)nc3ccccc23)c(OC)c1	6.8	2	0.75
CHEMBL1596756	COc1ccccc1CN=c1[nH]c(-c2cccc(NS(C)(=O)=O)c2)nc2ccccc12	6.2	2	0.75
CHEMBL1485361	COCCn1c(C(=O)N2CCCC2)cc2c1C[C@H]1CN(C(=O)c3ccccc3)[C@@](Cc3ccc(OC)cc3)(C(=O)OC)[C@@H]21	4.4	21	0.72
CHEMBL1562477	Cn1c(=O)c(-c2cc(F)cc(F)c2)nc2cnc(N3CCNCC3)nc21	4.6	34	0.71
CHEMBL1363234	Cc1cc(C(=O)N[C@H](c2ccccc2)[C@@]2(C)C[C@@H]2C(C)C(=O)Nc2ccc3ccccc3c2)n(C)n1	5.1	5	0.7
CHEMBL1409148	Cc1cc(C(=O)N[C@@H](c2ccccc2)[C@]2(C)C[C@H]2C(C)C(=O)Nc2ccc3ccccc3c2)n(C)n1	5.4	5	0.7
CHEMBL1410676	COc1ccc(CN=c2[nH]cncc2-c2ccc3c(c2)OCO3)c(OC)c1	6	1	0.7
CHEMBL1452221	COC(=O)[C@@]1(Cc2ccc(F)cc2)[C@H]2c3cc(C(=O)N4CCCC4)n(Cc4cc(F)cc5c4OCOC5)c3C[C@H]2CN1C(=O)c1ccccc1	6.1	1	0.7
CHEMBL1558135	CCN=c1nc2c(c[nH]1)nc(-c1cccs1)c(=O)n2Cc1ccc(F)cc1	4.5	6	0.7
CHEMBL1563507	COC(=O)[C@@]1(Cc2ccc(OC)cc2)[C@H]2c3cc(C(=O)N4CCCC4)n(Cc4cc(F)cc5c4OCOC5)c3C[C@H]2CN1C(=O)c1ccccc1	5.2	1	0.7
CHEMBL1594372	COc1ccccc1CN=c1[nH]cncc1-c1ccccc1OC	5.8	1	0.7
CHEMBL492127	COc1ccc(CN=c2[nH]cncc2-c2ccccc2OC)c(OC)c1	6.1	1	0.7
CHEMBL1319604	N#CCCn1c(=O)c(-c2ccc(Cl)cc2)nc2cnc(Oc3cccc(Cl)c3)nc21	4.6	17	0.69
CHEMBL1564477	O=c1c(-c2cc(F)cc(F)c2)nc2cnc(N3CCNCC3)nc2n1Cc1ccc(F)cc1	4.9	40	0.69
CHEMBL1354572	CC(C)C[C@@H](CC(=O)N[C@@H](CCC(=O)O)CC(=O)O)NC(=O)C1CNCC[C@H]1NC(=O)C[C@@H](NC(=O)C[C@H](CO)NC(=O)C1CNCC[C@H]1N)C(C)C	5.2	5	0.68
CHEMBL1397427	COCCn1c(=O)cnc2c[nH]c(=Nc3cccc(OC)c3)nc21	4.6	5	0.68
CHEMBL1397671	COc1ccc(Oc2ncc3nc(-c4cc(F)cc(F)c4)c(=O)n(C4CC4)c3n2)cc1	4.7	36	0.68
CHEMBL1532597	COC(=O)[C@@]1(Cc2ccccc2)[C@H]2c3cc(C(=O)N4CCCC4)n(Cc4ccc(O)c(OC)c4)c3C[C@H]2CN1C(=O)c1ccccc1	5.6	24	0.68
CHEMBL1354408	O=C(c1ccncc1)N1CCC2(CCCN(c3ccccn3)C2)CC1	5.8	15	0.67
CHEMBL1362931	O=C(c1ccncc1)N1CCC2(CCCN(c3ncccn3)C2)CC1	5.8	8	0.67
CHEMBL1533516	COCCn1c(=O)c(-c2cccc(C#N)c2)nc2cnc(Oc3cccc(Cl)c3)nc21	5.1	48	0.67
CHEMBL1572173	CCN=c1nc2c(c[nH]1)ncc(=O)n2CCc1ccccc1	4.8	9	0.67
CHEMBL1479767	COc1ccc(Oc2ncc3nc(-c4cn(C)c5ccccc45)c(=O)n(CCC#N)c3n2)cc1	4.5	14	0.66
CHEMBL1554236	COCCn1c(=O)c(-c2cc(F)cc(F)c2)nc2cnc(N3CCNCC3)nc21	5.9	63	0.66
CHEMBL1318448	COc1ncc2nc(C)c(=O)n(Cc3ccc(F)cc3)c2n1	4.4	15	0.65
CHEMBL1440509	COc1ccc(-c2nc3cnc(OC)nc3n(CCc3ccccc3)c2=O)cc1	5.2	27	0.65
CHEMBL1552922	O=c1cnc2c[nH]c(=Nc3ccccc3)nc2n1C1CC1	4.5	8	0.65
CHEMBL1559404	COCCn1c(=O)c(CCc2ccccc2)nc2cnc(N3CCOCC3)nc21	4.6	16	0.65
CHEMBL1314971	COc1ccc(Oc2ncc3nc(C)c(=O)n(-c4ccccc4)c3n2)cc1	5	7	0.64
CHEMBL1433668	COCCn1c(=O)c(C)nc2c[nH]c(=Nc3cccc(OC)c3)nc21	4.4	5	0.64
CHEMBL1436361	COC(=O)[C@@]1(Cc2ccccc2)[C@H]2c3cc(C(=O)N(C)C)n(CCN4CNCC4=O)c3C[C@H]2CN1C(=O)c1ccccc1	4.6	8	0.64
CHEMBL1515867	COCCn1c(=O)c(-c2cc(F)cc(F)c2)nc2cnc(N3CCN(C)CC3)nc21	4.4	20	0.64
CHEMBL1552542	COc1ccc(-c2nc3cnc(N4CCNCC4)nc3n(Cc3cccs3)c2=O)cc1	4.4	36	0.64
CHEMBL1554088	COc1ncc2nc(-c3cc(F)cc(F)c3)c(=O)n(C3CC3)c2n1	4.5	25	0.64
CHEMBL1325701	COc1ncc2nc(-c3cc(F)cc(F)c3)c(=O)n(CCc3ccccc3)c2n1	5.2	30	0.63
CHEMBL1369212	Cc1ccc(CNC(=O)C(C)[C@H]2C[C@]2(C)[C@H](NC(=O)OCc2ccccc2)c2ccccc2)c(F)c1F	5.2	10	0.63
CHEMBL1449371	N#Cc1ccc(CN2CCCC3(CCN(C(=O)c4ccncc4)CC3)C2)cc1	4.4	12	0.63
CHEMBL1456076	CN(C)c1ncc2nc(CCc3ccccc3)c(=O)n(CCc3ccccc3)c2n1	4.9	33	0.63
CHEMBL1562339	Cc1ccc(CNC(=O)C(C)[C@@H]2C[C@@]2(C)[C@@H](NC(=O)OCc2ccccc2)c2ccccc2)c(F)c1F	5.5	10	0.63
CHEMBL1595377	COCCn1c(=O)c(-c2cccs2)nc2cnc(OC)nc21	4.4	51	0.63
CHEMBL1364377	Cc1cc(C(=O)N[C@@H](c2ccccc2)[C@]2(C)C[C@H]2C(C)C(=O)Nc2ccc3ccccc3c2)no1	6.8	5	0.62
CHEMBL1408013	Cc1cc(C(=O)N[C@H](c2ccccc2)[C@@]2(C)C[C@@H]2C(C)C(=O)Nc2ccc3ccccc3c2)no1	5.4	5	0.62
CHEMBL1314172	COc1ccc(C(=O)N2CCC3(CC2)CN(c2ccccc2)C3)cc1	4.9	1	0.6
CHEMBL1314182	COc1cccc(N=c2nc3c(c[nH]2)nc(-c2ccccc2)c(=O)n3C2CC2)c1	5	1	0.6
CHEMBL1317805	O=C(c1ccncc1)N1CCC2(CC1)CN(c1ccccc1)C2	5.6	1	0.6
CHEMBL1317884	COc1cccc(N=c2nc3c(c[nH]2)nc(-c2ccccc2)c(=O)n3C[C@H]2CCCO2)c1	5.5	1	0.6
CHEMBL1329110	COc1cccc(Cn2c(=O)c(-c3cn(C)c4ccccc34)nc3cncnc32)c1	6.1	27	0.6
CHEMBL1331444	COC(=O)[C@@]1(Cc2ccc(OC)cc2)C2C(CC(=O)C(=O)N(C)C)C(=O)C[C@H]2CN1C(=O)c1ccccc1	4.4	1	0.6
CHEMBL1334847	COC(=O)N1CCC[C@@]2(CCN(C(=O)Nc3ccc(OC)cc3)C2)C1	4.7	1	0.6
CHEMBL1355909	O=c1c(-c2cccs2)nc2cnc(N3CCNCC3)nc2n1-c1ccccc1	4.7	13	0.6
CHEMBL1356843	COc1ccc(NC(=O)N2CC[C@@]3(CCCN(C(=O)Oc4ccccc4)C3)C2)cc1	4.6	1	0.6
CHEMBL1411389	COC(=O)[C@@]1(Cc2ccc(F)cc2)C2C(CC(=O)C(=O)N(C)C)C(=O)C[C@H]2CN1C(=O)c1ccccc1	4.7	1	0.6
CHEMBL1554465	Cn1cccc1C(=O)N1CCC2(CCCN(Cc3ccncc3)C2)CC1	5.8	12	0.6
CHEMBL1565302	COC(=O)[C@@]1(Cc2ccc(F)cc2)C2C(CC(=O)C(=O)N3CCCC3)C(=O)C[C@H]2CN1C(=O)c1ccccc1	4.4	1	0.6
CHEMBL1574160	O=C(Nc1cccc(F)c1)N1CC[C@@]2(CCCN(C(=O)Oc3ccccc3)C2)C1	4.9	1	0.6
CHEMBL1591847	COc1ccc(C(=O)N2CCC3(CC2)CN(c2ccncc2)C3)cc1	4.4	1	0.6
CHEMBL1592533	COc1ccc(C(=O)N2CCC3(CC2)CCN(c2ccccn2)CC3)cc1	4.4	2	0.6
CHEMBL1593019	COC(=O)N1CCC[C@@]2(CCN(C(=O)Nc3cccc(F)c3)C2)C1	4.4	1	0.6
CHEMBL1599014	COC(=O)[C@@]1(Cc2ccc(OC)cc2)C2C(CC(=O)C(=O)N3CCCC3)C(=O)C[C@H]2CN1C(=O)c1ccccc1	4.7	1	0.6
CHEMBL1603692	Cn1c(=O)c(-c2cccs2)nc2cnc(N3CCNCC3)nc21	4.4	46	0.6
CHEMBL1474578	COc1cccc(Cn2c(=O)c(-c3cccs3)nc3cnc(N4CCN(C)CC4)nc32)c1	5.7	10	0.59
CHEMBL1527443	COC(=O)[C@@]1(Cc2ccc(OC)cc2)[C@H]2c3cc(C(=O)N4CCCC4)n(Cc4ccc(O)c(OC)c4)c3C[C@H]2CN1C(=O)c1ccccc1	5.5	28	0.59
CHEMBL1574476	Cc1nc2cnc(N3CCOCC3)nc2n(Cc2cccs2)c1=O	4.8	13	0.59
CHEMBL1593707	Cn1cc(-c2nc3cnc(N4CCNCC4)nc3n(C3CC3)c2=O)c2ccccc21	5.4	22	0.59
CHEMBL1314416	O=c1c(-c2ccc(Cl)cc2)nc2cncnc2n1Cc1ccc(F)cc1	5.7	34	0.58
CHEMBL1551841	COc1cccc(Cn2c(=O)c(C)nc3c[nH]c(=Nc4cccc(OC)c4)nc32)c1	6	8	0.58
CHEMBL1592754	CN(C)c1ncc2nc(-c3ccccc3)c(=O)n(C3CC3)c2n1	5	45	0.58
CHEMBL1531108	COc1ccc(-n2c(=O)c(-c3cn(C)c4ccccc34)nc3cncnc32)cc1	6.2	6	0.57
CHEMBL1532016	COC(=O)[C@@]1(Cc2ccccc2)[C@H]2c3cc(C(=O)N(C)C)n(Cc4ccccn4)c3C[C@H]2CN1C(=O)c1ccccc1	5.1	39	0.57
CHEMBL1592760	O=c1c(CCc2ccccc2)nc2cncnc2n1C1CC1	4.6	44	0.57
CHEMBL1604095	N#CCCn1c(=O)c(-c2cc(F)cc(F)c2)nc2cnc(OCc3ccccc3)nc21	5.5	16	0.57
CHEMBL1378764	COC(=O)[C@@]1(Cc2ccc(OC)cc2)[C@H]2c3cc(C(=O)N(C)C)n(Cc4ccc(C)c(F)c4F)c3C[C@H]2CN1C(=O)c1ccccc1	5.2	33	0.56
CHEMBL1354262	O=c1c(-c2ccc(Cl)cc2)nc2cnc(N3CCNCC3)nc2n1Cc1ccc(F)cc1	4.6	35	0.55
CHEMBL1372635	COc1ccc(Oc2ncc3nc(CCc4ccccc4)c(=O)n(C[C@H]4CCCO4)c3n2)cc1	5.2	29	0.55
CHEMBL1512222	CN1CCN(c2ncc3nc(-c4cccc(C#N)c4)c(=O)n(Cc4ccc(F)cc4)c3n2)CC1	4.6	2	0.55
CHEMBL1317344	COc1ccccc1CCn1c(=O)c(C)nc2cncnc21	4.5	40	0.54
CHEMBL1363513	COc1ccc(Oc2ncc3nc(-c4ccc(F)cc4)c(=O)n(C[C@H]4CCCO4)c3n2)cc1	4.4	25	0.54
CHEMBL1437491	O=C(c1cnccn1)N1CCC2(CCCN(Cc3ccncc3)C2)CC1	4.5	5	0.54
CHEMBL1474056	COc1ccc(-c2nc3cnc(OC)nc3n(Cc3cccc(OC)c3)c2=O)cc1	5.5	28	0.54
CHEMBL1315072	CN(C)c1ncc2nc(-c3ccccc3)c(=O)n(C)c2n1	5	12	0.53
CHEMBL1323385	COc1cccc(N=c2nc3c(c[nH]2)nc(C)c(=O)n3CCc2ccccc2)c1	5.5	3	0.53
CHEMBL1366732	COc1cccc(-c2c[nH]cnc2=NCc2cccs2)c1	6.4	3	0.53
CHEMBL1395882	Cc1nc2cnc(N(C)C)nc2n(CCc2ccccc2)c1=O	4.9	23	0.53
CHEMBL1436054	O=c1c(-c2cccs2)nc2cncnc2n1Cc1ccc(F)cc1	6	39	0.53
CHEMBL1487191	COc1ccc(-c2nc3cnc(OC)nc3n(Cc3cccs3)c2=O)cc1	5.3	27	0.53
CHEMBL1574390	O=c1c(-c2ccccc2)nc2cnc(N3CCOCC3)nc2n1CCc1ccccc1	5.1	19	0.53
CHEMBL490756	Cc1cccc(CN=c2[nH]cnc3ccc(-c4ccccc4C#N)cc23)c1	6.3	4	0.53
CHEMBL1323549	O=c1c(-c2cccc(Cl)c2)nc2cncnc2n1Cc1ccccc1	5.9	41	0.52
CHEMBL1369515	COCCn1c(=O)c(-c2ccccc2)nc2cnc(Oc3cccc(Cl)c3)nc21	6.3	61	0.52
CHEMBL1395226	O=c1c(-c2ccc(F)cc2)nc2cnc(N3CCNCC3)nc2n1Cc1ccc(F)cc1	4.5	30	0.52
CHEMBL1405744	O=c1cnc2c[nH]c(=Nc3ccccc3)nc2n1Cc1ccc(F)cc1	5.1	8	0.52
CHEMBL1417837	COc1cccc(N=c2nc3c(c[nH]2)ncc(=O)n3Cc2ccc(F)cc2)c1	5.8	8	0.52
CHEMBL1494529	Cc1nc2cncnc2n(C2CC2)c1=O	5.1	33	0.52
CHEMBL1592803	COc1ccc(CN=c2[nH]cnc3ccc(-c4ccc5c(c4)OCO5)cc23)c(OC)c1	6.3	5	0.52
CHEMBL522121	COc1ccc(CN=c2[nH]cnc3ccc(-c4ccccc4C#N)cc23)c(OC)c1	6.1	5	0.52
CHEMBL1357294	O=c1c(CCc2ccccc2)nc2cnc(N3CCOCC3)nc2n1C1CC1	5.5	19	0.51
CHEMBL1401214	COC(=O)Cn1c(C(=O)N2CCCC2)cc2c1C[C@H]1CN(C(=O)c3ccccc3)[C@@](Cc3ccc(F)cc3)(C(=O)OC)[C@@H]21	5.7	29	0.51
CHEMBL1554791	COc1ncc2nc(-c3cccs3)c(=O)n(C)c2n1	4.9	11	0.51
CHEMBL1316033	N#Cc1ccc(CN2CCCC3(CCN(C(=O)c4csnn4)CC3)C2)cc1	4.6	9	0.5
CHEMBL1318597	O=C(c1cnccn1)N1CCC2(CC1)CN(Cc1ccncc1)C2	4.5	1	0.5
CHEMBL1321624	NCCC[C@@H](CC(=O)N[C@@H]1CCCCC1C(=O)N[C@H](CC(=O)N[C@@H](CCC(=O)O)CC(=O)O)Cc1c[nH]c2ccccc12)NC(=O)C[C@H](CO)NC(=O)C1CNCC[C@H]1N	4.9	7	0.5
CHEMBL1330718	CCC/C=C(\CCC)C(NS(=O)(=O)c1ccc(Cl)cc1)c1ccccc1	5.6	1	0.5
CHEMBL1355135	COc1cccc(Cn2c(=O)c(-c3ccc(Cl)cc3)nc3cncnc32)c1	4.8	43	0.5
CHEMBL1357909	COc1cccc(N=c2nc3c(c[nH]2)nc(CCc2ccccc2)c(=O)n3C)c1	6	2	0.5
CHEMBL1369940	CCCC[C@@H]1CC1C(NC(=O)c1ccccc1)c1ccc(C(=O)OC)cc1	5.5	1	0.5
CHEMBL1396949	CCC=CC(CCC)C(NC(=O)c1ccccc1)c1ccc(C(=O)OC)cc1	5.5	1	0.5
CHEMBL1415957	COc1ccc(Oc2ncc3nc(C)c(=O)n(Cc4cccs4)c3n2)cc1	4.4	25	0.5
CHEMBL1434801	O=c1c(CCc2ccccc2)nc2cnc(N3CCNCC3)nc2n1C1CC1	5	63	0.5
CHEMBL1436323	O=C(c1csnn1)N1CCC2(CC1)CN(c1ccncc1)C2	5.6	1	0.5
CHEMBL1442087	CCC/C=C(\CCC)C(NS(=O)(=O)c1ccc(C(F)(F)F)cc1)c1ccc(C(=O)OC)cc1	5.5	1	0.5
CHEMBL1451315	CCCC[C@@H]1CC1C(NC(=O)c1ccco1)c1ccc(C(=O)OC)cc1	6.1	1	0.5
CHEMBL1452049	O=C(c1cnccn1)N1CCC2(CCCN(c3ccc(-c4ccccc4)cc3)C2)CC1	4.9	4	0.5
CHEMBL1455462	COc1ncc2nc(-c3cn(C)c4ccccc34)c(=O)n(-c3ccccc3)c2n1	4.9	2	0.5
CHEMBL1474503	O=C(c1cnccn1)N1CCC2(CC1)CN(c1ccncc1)C2	4.6	1	0.5
CHEMBL1516179	CC(C)C[C@@H](CC(=O)N[C@@H](CCC(=O)O)CC(=O)O)NC(=O)C1CNCC[C@H]1NC(=O)C[C@H](CCCN)NC(=O)C[C@H](CC(C)C)NC(=O)[C@@H]1CCCC[C@H]1N	4.9	1	0.5
CHEMBL1525388	CC(C)C[C@@H](CC(=O)N[C@H](CC(=O)N[C@@H]1CCCCC1C(=O)N[C@H](CC(=O)N[C@@H](CCC(=O)O)CC(=O)O)Cc1ccccc1)C(C)C)NC(=O)C1CCCC[C@H]1N	4.4	2	0.5
CHEMBL1531070	CCC/C=C(\CCC)C(NS(=O)(=O)c1ccc(C(F)(F)F)cc1)c1ccccc1	5.1	1	0.5
CHEMBL1552133	NCCC[C@@H](CC(=O)N[C@@H]1CCNCC1C(=O)N[C@H](CC(=O)N[C@@H](CCC(=O)O)CC(=O)O)Cc1ccccc1)NC(=O)C[C@H](CO)NC(=O)C1CNCC[C@H]1N	4.8	5	0.5
CHEMBL1554547	CC(C)C[C@@H](CC(=O)N[C@@H](CCC(=O)O)CC(=O)O)NC(=O)C1CNCC[C@H]1NC(=O)C[C@H](CCCN)NC(=O)C[C@H](CC(C)C)NC(=O)[C@@H]1CNCC[C@H]1N	4.4	1	0.5
CHEMBL1554851	CCC=CC(CCC)C(NC(=O)c1ccco1)c1ccc(C(=O)OC)cc1	5.6	1	0.5
CHEMBL1555369	CCC/C=C(\CCC)C(NS(=O)(=O)c1ccc(Cl)cc1)c1ccc(C(=O)OC)cc1	5.5	1	0.5
CHEMBL1559279	O=c1c(-c2cc(F)cc(F)c2)nc2cnc(N3CCNCC3)nc2n1CCc1ccccc1	6.1	37	0.5
CHEMBL1590968	O=C(c1csnn1)N1CCC2(CC1)CN(Cc1ccncc1)C2	5	1	0.5
CHEMBL1591219	CC(C)C[C@@H](CC(=O)N[C@@H](CCC(=O)O)CC(=O)O)NC(=O)C1CNCC[C@H]1NC(=O)C[C@@H](NC(=O)C[C@H](CC(C)C)NC(=O)[C@@H]1CCCC[C@H]1N)C(C)C	4.4	1	0.5
CHEMBL1593918	CC(C)C[C@@H](CC(=O)N[C@@H](CCC(=O)O)CC(=O)O)NC(=O)C1CNCC[C@H]1NC(=O)C[C@@H](NC(=O)C[C@H](CC(C)C)NC(=O)[C@@H]1CNCC[C@H]1N)C(C)C	4.4	1	0.5
CHEMBL251230	CCOC(=O)C1=C(C)N=C(C)C(C(=O)OC)[C@@H]1c1cccc([N+](=O)[O-])c1	6.5	1	0.5
CHEMBL254609	CCOC(=O)C1=C(C)N=C(C)C(C(=O)OC)[C@H]1c1cccc(Cl)c1Cl	5.9	1	0.5
CHEMBL268609	CCOC(=O)C1=C(C)N=C(C)C(C(=O)OC)[C@H]1c1cccc([N+](=O)[O-])c1	6.3	1	0.5
CHEMBL428768	CCOC(=O)C1=C(C)N=C(C)C(C(=O)OC)[C@@H]1c1cccc(Cl)c1Cl	6.6	1	0.5
CHEMBL1316760	COc1ncc2nc(CCc3ccccc3)c(=O)n(Cc3cccs3)c2n1	4.6	32	0.49
CHEMBL1452850	COC(=O)[C@@]1(Cc2ccccc2)[C@H]2c3cc(C(=O)N(C)C)n(CCO)c3C[C@H]2CN1C(=O)c1ccccc1	5.7	30	0.49
CHEMBL1514416	COc1ccc(Oc2ncc3nc(-c4ccc(F)cc4)c(=O)n(C4CC4)c3n2)cc1	5.7	34	0.49
CHEMBL1531294	COC(=O)[C@@]1(Cc2ccc(OC)cc2)[C@H]2c3cc(C(=O)N(C)C)n(Cc4ccsc4Br)c3C[C@H]2CN1C(=O)c1ccccc1	5.5	47	0.49
CHEMBL1533537	O=C(c1ccco1)N1CCC2(CCCN(c3ccccn3)C2)CC1	4.9	8	0.49
CHEMBL1395997	O=C(c1ccncc1)N1CCC2(CCCN(c3cccc(-c4ccccc4)c3)C2)CC1	6.4	5	0.48
CHEMBL1488179	O=C(c1cccc(F)c1)N1CCC2(CCCN(c3cccc(-c4ccccc4)c3)C2)CC1	4.9	5	0.48
CHEMBL1524001	O=c1c(-c2cccs2)nc2cnc(N3CCOCC3)nc2n1-c1ccccc1	5	5	0.48
CHEMBL1565724	COC(=O)[C@@]1(Cc2ccccc2)[C@H]2c3cc(C(=O)N4CCCC4)n(CCO)c3C[C@H]2CN1C(=O)c1ccccc1	5.6	27	0.48
CHEMBL1592557	COCCn1c(=O)c(-c2ccc(OC)cc2)nc2cnc(Oc3cccc(Cl)c3)nc21	6.2	32	0.48
CHEMBL1354287	O=c1c(-c2ccccc2)nc2cnc(Oc3cccc(Cl)c3)nc2n1C1CC1	6.6	39	0.47
CHEMBL1395620	COc1ncc2nc(-c3cccs3)c(=O)n(Cc3cccs3)c2n1	5.5	34	0.47
CHEMBL1411201	COC(=O)[C@@]1(Cc2ccc(OC)cc2)[C@H]2c3cc(C(=O)N(C)C)n(CCF)c3C[C@H]2CN1C(=O)c1ccccc1	4.7	39	0.47
CHEMBL1518338	O=c1c(-c2ccc(F)cc2)nc2cncnc2n1Cc1ccc(F)cc1	5.5	27	0.47
CHEMBL1527209	COC(=O)[C@@]1(Cc2ccccc2)[C@H]2c3cc(C(=O)N(C)C)n(Cc4ccc(S(C)(=O)=O)cc4)c3C[C@H]2CN1C(=O)c1ccccc1	4.6	30	0.47
CHEMBL1594058	N#CCCn1c(=O)c(CCc2ccccc2)nc2cnc(OCc3ccccc3)nc21	4.8	19	0.47
CHEMBL1315382	COc1ccc(-c2nc3cnc(Oc4ccccc4)nc3n(Cc3cccs3)c2=O)cc1	5.9	20	0.46
CHEMBL1357520	COc1cccc(Cn2c(=O)c(-c3cccs3)nc3cnc(OCc4ccccc4)nc32)c1	6.2	5	0.46
CHEMBL1439631	O=c1c(-c2ccccc2)nc2cncnc2n1Cc1ccccc1Cl	5.5	32	0.46
CHEMBL1591757	COc1ccc(Oc2ncc3nc(-c4cccs4)c(=O)n(C)c3n2)cc1	5.5	19	0.46
CHEMBL1334959	COc1ccccc1CCn1c(=O)c(-c2cccc(Cl)c2)nc2cncnc21	6	44	0.45
CHEMBL1356256	COc1ccc(-n2c(=O)c(C)nc3c[nH]c(=Nc4ccccc4)nc32)cc1	4.7	2	0.45
CHEMBL1399481	COC(=O)[C@@]1(Cc2ccc(OC)cc2)[C@H]2c3cc(C(=O)N4CCCC4)n(CCc4c[nH]c5ccc(OC)cc45)c3C[C@H]2CN1C(=O)c1ccccc1	5.4	2	0.45
CHEMBL1436521	COc1cccc(Cn2c(=O)c(-c3cc(F)cc(F)c3)nc3cnc(OC)nc32)c1	5.5	40	0.45
CHEMBL1448839	COCCn1c(=O)c(C)nc2cncnc21	4.5	21	0.45
CHEMBL1457544	COc1ccc(-n2c(=O)c(C)nc3c[nH]c(=Nc4cccc(OC)c4)nc32)cc1	4.4	2	0.45
CHEMBL1603371	COc1ccc(Oc2ncc3nc(-c4ccccc4)c(=O)n(Cc4cccs4)c3n2)cc1	5.7	37	0.45
CHEMBL1607885	COc1ccc(CN=c2[nH]c(-c3ccc4c(c3)OCO4)nc3ccccc23)c(OC)c1	6.3	6	0.45
CHEMBL1317056	COC(=O)[C@@]1(Cc2ccc(OC)cc2)[C@H]2c3cc(C(=O)N4CCCC4)n(Cc4ccccn4)c3C[C@H]2CN1C(=O)c1ccccc1	4.9	42	0.44
CHEMBL1317498	COCCn1c(=O)c(-c2ccc(OC)cc2)nc2cnc(N3CCNCC3)nc21	4.8	46	0.44
CHEMBL1404703	O=c1c(-c2ccccc2)nc2cnc(Oc3cccc(Cl)c3)nc2n1C[C@H]1CCCO1	5.1	25	0.44
CHEMBL1554170	COC(=O)[C@@]1(Cc2ccc(F)cc2)[C@H]2c3cc(C(=O)N(C)C)n(CCF)c3C[C@H]2CN1C(=O)c1ccccc1	5.2	36	0.44
CHEMBL1336787	COc1cccc(Cn2c(=O)c(-c3cccc(Cl)c3)nc3cncnc32)c1	5	40	0.43
CHEMBL1398137	O=c1c(CCc2ccccc2)nc2cnc(N3CCNCC3)nc2n1CCc1ccccc1	4.8	45	0.43
CHEMBL1440157	COc1ccccc1CN=c1[nH]cncc1-c1ccc2c(c1)OCO2	6.4	3	0.43
CHEMBL1476043	COc1ccc(Oc2ncc3nc(-c4ccc(Cl)cc4)c(=O)n(C4CC4)c3n2)cc1	5.5	20	0.43
CHEMBL1486808	Cn1c(=O)c(CCc2ccccc2)nc2cnc(OCc3ccccc3)nc21	5.1	9	0.43
CHEMBL1515526	N#CCCn1c(=O)c(-c2cccs2)nc2cnc(OCc3ccccc3)nc21	5.8	12	0.43
CHEMBL1527132	COC(=O)[C@@]1(Cc2ccc(OC)cc2)[C@H]2c3cc(C(=O)N4CCCC4)n(Cc4ccc(S(C)(=O)=O)cc4)c3C[C@H]2CN1C(=O)c1ccccc1	5	32	0.43
CHEMBL1569592	COC(=O)[C@@]1(Cc2ccc(F)cc2)[C@H]2c3cc(C(=O)N4CCCC4)n(CCc4c[nH]c5ccc(OC)cc45)c3C[C@H]2CN1C(=O)c1ccccc1	5.1	3	0.43
CHEMBL566899	COc1cccc(-c2ccc3[nH]cnc(=NCc4cccnc4)c3c2)c1	5.8	4	0.43
CHEMBL1331004	COC(=O)Cn1c(C(=O)N(C)C)cc2c1C[C@H]1CN(C(=O)c3ccccc3)[C@@](Cc3ccc(F)cc3)(C(=O)OC)[C@@H]21	4.7	33	0.42
CHEMBL1437414	CC(C(=O)NCc1ccccc1)[C@@H]1C[C@@]1(C)[C@@H](NC(=O)OCc1ccccc1)c1ccccc1	5.1	12	0.42
CHEMBL1441981	COC(=O)[C@@]1(Cc2ccc(F)cc2)[C@H]2c3cc(C(=O)N(C)C)n(Cc4nc5ccccc5[nH]4)c3C[C@H]2CN1C(=O)c1ccccc1	5.3	29	0.42
CHEMBL1442987	CC(C(=O)NCc1ccccc1)[C@H]1C[C@]1(C)[C@H](NC(=O)OCc1ccccc1)c1ccccc1	5	12	0.42
CHEMBL1472880	COc1ncc2nc(CCc3ccccc3)c(=O)n(CCc3ccccc3)c2n1	5.7	48	0.42
CHEMBL1479817	COc1cccc(Cn2c(=O)c(-c3cccc(F)c3)nc3cncnc32)c1	5.3	39	0.42
CHEMBL1516342	COC(=O)[C@@]1(Cc2ccc(F)cc2)[C@H]2c3cc(C(=O)N4CCCC4)n(CCF)c3C[C@H]2CN1C(=O)c1ccccc1	5.1	27	0.42
CHEMBL1520727	COC(=O)[C@@]1(Cc2ccc(F)cc2)[C@H]2c3cc(C(=O)N4CCCC4)n(CCc4c[nH]c5cc(F)ccc45)c3C[C@H]2CN1C(=O)c1ccccc1	5.4	8	0.42
CHEMBL1533232	COC(=O)[C@@]1(Cc2ccc(OC)cc2)[C@H]2c3cc(C(=O)N4CCCC4)n(CCc4c[nH]c5cc(F)ccc45)c3C[C@H]2CN1C(=O)c1ccccc1	5.5	8	0.42
CHEMBL1551749	COCCn1c(=O)cnc2cnc(Oc3cccc(Cl)c3)nc21	4.8	13	0.42
CHEMBL1554569	O=c1c(CCc2ccccc2)nc2cncnc2n1Cc1ccccc1Cl	4.8	36	0.42
CHEMBL1555368	COC(=O)[C@@]1(Cc2ccccc2)[C@H]2c3cc(C(=O)N4CCCC4)n(Cc4ccc(S(C)(=O)=O)cc4)c3C[C@H]2CN1C(=O)c1ccccc1	4.9	26	0.42
CHEMBL565856	Cc1cccc(CN=c2[nH]cnc3ccc(-c4ccc5c(c4)OCO5)cc23)c1	6.5	5	0.42
CHEMBL1328979	COC(=O)[C@@]1(Cc2ccc(OC)cc2)[C@H]2c3cc(C(=O)N(C)C)n(CCc4ccc(O)c(OC)c4)c3C[C@H]2CN1C(=O)c1ccccc1	5.1	7	0.41
CHEMBL1355431	O=c1c(CCc2ccccc2)nc2cnc(N3CCOCC3)nc2n1Cc1cccs1	5.5	14	0.41
CHEMBL1373610	COC(=O)[C@@]1(Cc2ccc(OC)cc2)[C@H]2c3cc(C(=O)N4CCCC4)n(CCc4ccc(O)c(OC)c4)c3C[C@H]2CN1C(=O)c1ccccc1	5.6	7	0.41
CHEMBL1523959	N#CCCn1c(=O)c(-c2ccc(F)cc2)nc2cnc(N3CCNCC3)nc21	5.2	14	0.41
CHEMBL1558384	Cc1nc2cnc(Oc3cccc(Cl)c3)nc2n(C2CC2)c1=O	4.9	32	0.41
CHEMBL1593001	O=c1c(-c2ccccc2)nc2cncnc2n1Cc1ccccc1	4.8	39	0.41
CHEMBL1328910	CC(C(=O)NCCc1c[nH]c2ccccc12)[C@@H]1C[C@@]1(C)[C@@H](NC(=O)OCc1ccccc1)c1ccccc1	5.6	1	0.4
CHEMBL1330272	CCCC[C@@H]1C[C@H]1C(NC(=O)c1cccnc1)c1ccc(-c2ccccc2)cc1	5.3	3	0.4
CHEMBL1331634	CC(C(=O)NCCc1c[nH]c2ccccc12)[C@H]1C[C@]1(C)[C@H](NC(=O)OCc1ccccc1)c1ccccc1	6.2	1	0.4
CHEMBL1354841	O=C(c1cccc(F)c1)N1CCC[C@@]2(CCN(Cc3ccncc3)C2)C1	4.7	1	0.4
CHEMBL1361839	N#Cc1ccc(CN2CCCC3(CCN(C(=O)c4ccco4)CC3)C2)cc1	4.8	7	0.4
CHEMBL1374913	O=C(c1ccncc1)N1CCC[C@@]2(CCN(Cc3ccncc3)C2)C1	4.5	1	0.4
CHEMBL1396559	O=C(c1cccc(F)c1)N1CCC[C@@]2(CCN(Cc3nccs3)C2)C1	5	1	0.4
CHEMBL1396615	O=C(c1csnn1)N1CCC2(CCCN(c3ccncc3)C2)CC1	4.4	8	0.4
CHEMBL1433725	CN1CCN(c2ncc3nc(-c4cn(C)c5ccccc45)c(=O)n(C[C@H]4CCCO4)c3n2)CC1	5.5	1	0.4
CHEMBL1435647	COC(=O)C1(CC(C)C)C=C2C(C)C(=O)C(c3ccccc3)C2C=N1	5	2	0.4
CHEMBL1437776	O=C(c1ccncc1)N1CCC[C@@]2(CCN(Cc3nccs3)C2)C1	4.4	1	0.4
CHEMBL1439893	COc1ccc(CN=c2[nH]c(-c3ccc(N(C)C)cc3)nc3ccccc23)c(OC)c1	5.8	10	0.4
CHEMBL1440487	COc1ccccc1CN=c1cc[nH]c(-c2ccoc2)n1	5.9	1	0.4
CHEMBL1486734	Cc1ccccc1-c1ccc2[nH]cnc(=NCc3cccnc3)c2c1	6.1	3	0.4
CHEMBL1496576	COC(=O)[C@@]1(Cc2ccc(F)cc2)[C@H]2c3cc(C(=O)N(C)C)n(CCc4c[nH]c5ccc(OC)cc45)c3C[C@H]2CN1C(=O)c1ccccc1	5	1	0.4
CHEMBL1516005	COc1ccccc1CN=c1cc[nH]c(-c2c(C)noc2C)n1	6.3	1	0.4
CHEMBL1533335	COc1ccc(CN=c2cc[nH]c(-c3ccoc3)n2)c(OC)c1	6	1	0.4
CHEMBL1551295	CN(C)c1ncc2nc(-c3cc(F)cc(F)c3)c(=O)n(CCC#N)c2n1	5.5	9	0.4
CHEMBL1553173	COc1ccc(CN=c2cc[nH]c(-c3c(C)noc3C)n2)c(OC)c1	6	1	0.4
CHEMBL1557564	CCCC[C@@H]1C[C@H]1C(NC(=O)c1cccnc1)c1ccc(Cl)cc1	4.9	3	0.4
CHEMBL1574196	Cn1c(=O)c(CCc2ccccc2)nc2c[nH]c(=Nc3ccccc3)nc21	5	2	0.4
CHEMBL1593068	N#CCCn1c(=O)c(-c2cccs2)nc2cnc(Oc3cccc(Cl)c3)nc21	5.2	32	0.4
CHEMBL1595576	Cc1ccccc1-c1ccc2[nH]cnc(=NCc3cccs3)c2c1	5.9	3	0.4
CHEMBL1605426	COC(=O)C1(CC(C)C)C=C2C(C)C(=O)C(C(C)C)C2C=N1	4.9	2	0.4
CHEMBL1405909	COc1ncc2nc(-c3ccccc3)c(=O)n(C3CC3)c2n1	4.6	33	0.39
CHEMBL1437007	COc1cccc(Cn2c(=O)c(-c3cccs3)nc3cnc(N4CCNCC4)nc32)c1	4.9	62	0.39
CHEMBL1484944	COc1cccc(N=c2nc3c(c[nH]2)ncc(=O)n3C[C@H]2CCCO2)c1	4.7	7	0.39
CHEMBL1513241	N#Cc1cccc(-c2nc3cnc(N4CCNCC4)nc3n(C3CC3)c2=O)c1	6.2	10	0.39
CHEMBL1326100	Cc1nc2cnc(N(C)C)nc2n(C2CC2)c1=O	4.8	23	0.38
CHEMBL1354941	O=c1c(-c2cccc(F)c2)nc2cncnc2n1Cc1ccccc1	4.9	39	0.38
CHEMBL1394638	Cc1nc2cnc(Oc3ccccc3)nc2n(-c2ccccc2)c1=O	4.6	4	0.38
CHEMBL1437176	CCN=c1nc2c(c[nH]1)nc(-c1cccs1)c(=O)n2Cc1cccs1	4.4	4	0.38
CHEMBL1555156	COc1cccc(Cn2c(=O)c(C)nc3cnc(N(C)C)nc32)c1	4.9	24	0.38
CHEMBL1590191	CN(C)c1ncc2nc(-c3cccc(C#N)c3)c(=O)n(CCC#N)c2n1	5.1	6	0.38
CHEMBL1316775	CN1CCN(c2ncc3nc(-c4cccc(C#N)c4)c(=O)n(C)c3n2)CC1	4.4	3	0.37
CHEMBL1371944	COC(=O)[C@@]1(Cc2ccccc2)[C@H]2c3cc(C(=O)N4CCCC4)n(Cc4ccc(C(F)(F)F)nc4)c3C[C@H]2CN1C(=O)c1ccccc1	5.3	16	0.37
CHEMBL1404882	O=C(c1ccncc1)N1CCC2(CCCN(c3ccc(-c4ccccc4)cc3)C2)CC1	5.5	4	0.37
CHEMBL1405001	COc1ccc(C(=O)N2CCC3(CCCN(c4ccc(-c5ccccc5)cc4)C3)CC2)cc1	5.4	4	0.37
CHEMBL1436272	N#Cc1cccc(-c2ccc3[nH]cnc(=NCc4ccccc4)c3c2)c1	6.2	3	0.37
CHEMBL1454049	COc1ccc(CN=c2[nH]c(-c3cccnc3)nc3ccccc23)c(OC)c1	6.3	7	0.37
CHEMBL1483625	O=C(c1cccc(F)c1)N1CCC2(CCCN(c3ccc(-c4ccccc4)cc3)C2)CC1	4.8	4	0.37
CHEMBL1512802	O=C(c1cccc(F)c1)N1CCC2(CCCN(c3ncccn3)C2)CC1	4.8	9	0.37
CHEMBL1515858	O=c1c(-c2ccc(Cl)cc2)nc2cnc(N3CCNCC3)nc2n1-c1ccccc1	4.8	9	0.37
CHEMBL1554983	O=c1c(-c2cc(F)cc(F)c2)nc2cnc(Oc3ccccc3)nc2n1C1CC1	5	35	0.37
CHEMBL1593601	COC(=O)[C@@]1(Cc2ccc(F)cc2)[C@H]2c3cc(C(=O)N4CCCC4)n(Cc4ccc(S(C)(=O)=O)cc4)c3C[C@H]2CN1C(=O)c1ccccc1	4.6	29	0.37
CHEMBL1598717	COC(=O)[C@@]1(Cc2ccc(OC)cc2)[C@H]2c3cc(C(=O)N(C)C)n(Cc4cccc5ccccc45)c3C[C@H]2CN1C(=O)c1ccccc1	5.2	14	0.37
CHEMBL1603446	CCCC[C@@H]1C[C@H]1C(NC(=O)c1cccs1)c1ccc(-c2ccccc2)cc1	5.8	4	0.37
CHEMBL1317451	COc1ccc(-c2nc3cnc(N4CCNCC4)nc3n(Cc3cccc(OC)c3)c2=O)cc1	4.6	37	0.36
CHEMBL1355262	Cn1cccc1C(=O)N1CCC2(CCCN(c3cccc(-c4ccccc4)c3)C2)CC1	5.4	5	0.36
CHEMBL1396203	COc1ccccc1CN=c1[nH]c(-c2ccc(N(C)C)cc2)nc2ccccc12	6.1	10	0.36
CHEMBL1405464	COc1cccc(Cn2c(=O)c(-c3cccs3)nc3cncnc32)c1	5.6	64	0.36
CHEMBL1435886	Cc1nc2cnc(N3CCOCC3)nc2n(Cc2ccc(F)cc2)c1=O	4.5	21	0.36
CHEMBL1457317	COc1cccc(Cn2c(=O)c(-c3ccc(F)cc3)nc3cnc(OC)nc32)c1	4.7	14	0.36
CHEMBL1494408	COC(=O)[C@@]1(Cc2ccc(OC)cc2)[C@H]2c3cc(C(=O)N4CCCC4)n(Cc4ccc(C(F)(F)F)nc4)c3C[C@H]2CN1C(=O)c1ccccc1	4.9	28	0.36
CHEMBL1515417	O=c1c(-c2cccs2)nc2cncnc2n1Cc1ccccc1	5.9	39	0.36
CHEMBL1568080	COC(=O)[C@@]1(Cc2ccccc2)[C@H]2c3cc(C(=O)N(C)C)n(C[C@H](O)CO)c3C[C@H]2CN1C(=O)c1ccccc1	5.3	14	0.36
CHEMBL1572988	COC(=O)[C@@]1(Cc2ccc(OC)cc2)[C@H]2c3cc(C(=O)N(C)C)n(Cc4ccc(C(F)(F)F)nc4)c3C[C@H]2CN1C(=O)c1ccccc1	4.4	27	0.36
CHEMBL1315794	N#CCCn1c(=O)c(-c2ccccc2)nc2cnc(Oc3cccc(Cl)c3)nc21	5.1	36	0.35
CHEMBL1316979	COc1ccccc1CN=c1[nH]c(-c2ccc3c(c2)OCO3)nc2ccccc12	5.9	6	0.35
CHEMBL1368566	Cc1nc2cncnc2n(Cc2ccc(F)cc2)c1=O	4.6	54	0.35
CHEMBL1403488	O=c1c(-c2cccs2)nc2cnc(N3CCNCC3)nc2n1Cc1cccs1	4.9	47	0.35
CHEMBL1415180	COC(=O)[C@@]1(Cc2ccc(F)cc2)[C@H]2c3cc(C(=O)N(C)C)n(Cc4ccc(S(C)(=O)=O)cc4)c3C[C@H]2CN1C(=O)c1ccccc1	4.8	37	0.35
CHEMBL1437447	O=c1c(CCc2ccccc2)nc2cnc(N3CCOCC3)nc2n1CCc1ccccc1	5.7	22	0.35
CHEMBL1442106	COc1ncc2nc(-c3ccc(F)cc3)c(=O)n(C[C@H]3CCCO3)c2n1	4.5	2	0.35
CHEMBL1451097	CCCC1(C(=O)OC)C=C2C(C)C(=O)C(C(C)C)C2C=N1	4.7	2	0.35
CHEMBL1488845	CCCC1(C(=O)OC)C=C2C(C)C(=O)C(c3ccccc3)C2C=N1	5.3	2	0.35
CHEMBL1515449	COc1cccc(-c2c[nH]cnc2=NCCc2c[nH]cn2)c1	6.6	2	0.35
CHEMBL1552161	O=c1c(-c2ccc(Cl)cc2)nc2cnc(Oc3ccccc3)nc2n1C1CC1	5.2	11	0.35
CHEMBL1333445	COC(=O)[C@@]1(Cc2ccccc2)[C@H]2c3cc(C(=O)N(C)C)n(CCF)c3C[C@H]2CN1C(=O)c1ccccc1	5.7	20	0.34
CHEMBL1396049	NCCC[C@@H](CC(=O)N[C@@H]1CCCCC1C(=O)N[C@H](CC(=O)N[C@@H](CCC(=O)O)CC(=O)O)Cc1ccccc1)NC(=O)C[C@H](CO)NC(=O)C1CNCC[C@H]1N	4.4	8	0.34
CHEMBL1397892	CC(C)[C@@H](CC(=O)N[C@@H]1CCNCC1C(=O)N[C@H](CC(=O)N[C@@H](CCC(=O)O)CC(=O)O)Cc1ccccc1)NC(=O)C[C@H](CO)NC(=O)C1CNCC[C@H]1N	4.6	5	0.34
CHEMBL1404317	COc1cccc(Cn2c(=O)c(-c3cccc(C#N)c3)nc3cnc(OC)nc32)c1	4.9	9	0.34
CHEMBL1440650	COc1cccc(Cn2c(=O)c(-c3ccccc3)nc3cnc(N(C)C)nc32)c1	4.8	22	0.34
CHEMBL1457043	CC(C)C[C@@H](CC(=O)N[C@@H](CCC(=O)O)CC(=O)O)NC(=O)C1CNCC[C@H]1NC(=O)C[C@H](CCCN)NC(=O)C[C@H](CO)NC(=O)C1CNCC[C@H]1N	4.6	5	0.34
CHEMBL1482575	COC(=O)[C@@]1(Cc2ccc(F)cc2)[C@H]2c3cc(C(=O)N(C)C)n(Cc4ccc(C)c(F)c4F)c3C[C@H]2CN1C(=O)c1ccccc1	4.6	34	0.34
CHEMBL1554982	COC(=O)[C@@]1(Cc2ccc(OC)cc2)[C@H]2c3cc(C(=O)N(C)C)n(Cc4ccc(C)o4)c3C[C@H]2CN1C(=O)c1ccccc1	4.8	33	0.34
CHEMBL1596743	CN(C)c1ncc2nc(CCc3ccccc3)c(=O)n(-c3ccccc3)c2n1	4.9	9	0.34
CHEMBL1603394	O=c1cnc2cnc(Oc3ccccc3)nc2n1CCc1ccccc1	5.5	9	0.34
CHEMBL1358313	N#CCCn1c(=O)c(-c2cccc(C#N)c2)nc2cnc(Oc3ccccc3)nc21	4.4	16	0.33
CHEMBL1433898	COCCn1c(=O)c(-c2cc(F)cc(F)c2)nc2cnc(Oc3cccc(Cl)c3)nc21	5.4	45	0.33
CHEMBL1435028	CCN=c1nc2c(c[nH]1)nc(-c1cn(C)c3ccccc13)c(=O)n2Cc1cccs1	4.7	4	0.33
CHEMBL1442992	CC(C)C[C@@H](CC(=O)N[C@@H](CCC(=O)O)CC(=O)O)NC(=O)C1CCCC[C@H]1NC(=O)C[C@@H](NC(=O)C[C@H](CO)NC(=O)C1CNCC[C@H]1N)C(C)C	4.5	7	0.33
CHEMBL1476139	CN(C)c1ncc2nc(-c3ccccc3)c(=O)n(C[C@H]3CCCO3)c2n1	4.7	17	0.33
CHEMBL1479088	COC(=O)[C@@]1(Cc2ccc(F)cc2)[C@H]2c3cc(C(=O)N4CCCC4)n(Cc4ccc(OC(F)(F)F)cc4)c3C[C@H]2CN1C(=O)c1ccccc1	5.2	4	0.33
CHEMBL1489493	CCCC[C@@H]1C[C@H]1C(NC(=O)c1ccccc1)c1ccccc1C(F)(F)F	5.9	4	0.33
CHEMBL1516787	COC(=O)[C@@]1(Cc2ccccc2)[C@H]2c3cc(C(=O)N(C)C)n(Cc4nc5ccccc5[nH]4)c3C[C@H]2CN1C(=O)c1ccccc1	5.3	38	0.33
CHEMBL1592452	CCN=c1nc2c(c[nH]1)nc(-c1cn(C)c3ccccc13)c(=O)n2Cc1ccc(F)cc1	4.6	6	0.33
CHEMBL1331410	COC(=O)[C@@]1(Cc2ccc(F)cc2)[C@H]2c3cc(C(=O)N4CCCC4)n(Cc4c(CO)[nH]cc(C)c4=O)c3C[C@H]2CN1C(=O)c1ccccc1	5	27	0.32
CHEMBL1398543	COc1ccc(Oc2ncc3nc(-c4ccccc4)c(=O)n(C[C@H]4CCCO4)c3n2)cc1	4.6	33	0.32
CHEMBL1411049	COC(=O)[C@@]1(Cc2ccc(OC)cc2)[C@H]2c3cc(C(=O)N(C)C)n(Cc4c(CO)[nH]cc(C)c4=O)c3C[C@H]2CN1C(=O)c1ccccc1	4.9	39	0.32
CHEMBL1445578	COc1ccc(Oc2ncc3nc(-c4ccc(Cl)cc4)c(=O)n(CCC#N)c3n2)cc1	5.1	22	0.32
CHEMBL1446324	COCCn1c(=O)c(C)nc2cnc(Oc3ccc(OC)cc3)nc21	4.7	35	0.32
CHEMBL1448288	COC(=O)Cn1c(C(=O)N2CCCC2)cc2c1C[C@H]1CN(C(=O)c3ccccc3)[C@@](Cc3ccccc3)(C(=O)OC)[C@@H]21	6.1	13	0.32
CHEMBL1513740	COc1ccc(-n2c(=O)c(CCc3ccccc3)nc3cnc(OC)nc32)cc1	5.1	4	0.32
CHEMBL1590397	COc1ccccc1CCn1c(=O)c(-c2cccc(F)c2)nc2cncnc21	5.6	43	0.32
CHEMBL1318222	CN(C)c1ncc2nc(-c3cc(F)cc(F)c3)c(=O)n(Cc3ccc(F)cc3)c2n1	5.4	9	0.31
CHEMBL1366296	Cn1c(=O)c(CCc2ccccc2)nc2cnc(N3CCNCC3)nc21	4.6	41	0.31
CHEMBL1367222	COC(=O)[C@@]1(Cc2ccc(OC)cc2)[C@H]2c3cc(C(=O)N4CCCC4)n(Cc4ccc(C)o4)c3C[C@H]2CN1C(=O)c1ccccc1	5.3	41	0.31
CHEMBL1490528	COCCn1c(=O)c(-c2cccs2)nc2cnc(N3CCNCC3)nc21	5.7	67	0.31
CHEMBL1513347	O=c1c(-c2ccccc2)nc2cncnc2n1Cc1ccc(F)cc1	4.9	46	0.31
CHEMBL1556431	COc1cccc(Cn2c(=O)c(-c3ccc(Cl)cc3)nc3cnc(N4CCNCC4)nc32)c1	4.9	49	0.31
CHEMBL1566428	COc1ccc(-c2nc3cnc(Oc4cccc(Cl)c4)nc3n(C3CC3)c2=O)cc1	6.3	23	0.31
CHEMBL1593269	COc1cccc(Cn2c(=O)c(C)nc3cnc(Oc4cccc(Cl)c4)nc32)c1	5.3	18	0.31
CHEMBL1329227	COC(=O)C1C[C@@H]1[C@H](NP(=O)(c1ccccc1)c1ccccc1)c1ccccc1	4.4	5	0.3
CHEMBL1338095	COc1ccc(CN=c2[nH]c(-c3ccc(C(=O)N(C)C)cc3)nc3ccccc23)c(OC)c1	6	2	0.3
CHEMBL1355139	c1ccc(CN=c2[nH]cncc2-c2ccc3c(c2)OCO3)cc1	6.5	2	0.3
CHEMBL1358092	Cc1cccc(CN=c2[nH]c(-c3c(C)noc3C)nc3ccccc23)c1	6.2	2	0.3
CHEMBL1359291	Cn1cccc1C(=O)N1CCC2(CC1)CCN(c1ccccn1)CC2	4.5	2	0.3
CHEMBL1361977	COc1ccc(C(=O)N2CCC3(CCN(Cc4nccs4)CC3)CC2)cc1	4.6	1	0.3
CHEMBL1372627	O=C(c1cccc(F)c1)N1CCC2(CCN(Cc3nccs3)CC2)CC1	4.8	1	0.3
CHEMBL1373773	COC(=O)[C@@]1(Cc2ccc(OC)cc2)[C@H]2c3cc(C(=O)N4CCCC4)n(Cc4ccc(OC(F)(F)F)cc4)c3C[C@H]2CN1C(=O)c1ccccc1	4.9	3	0.3
CHEMBL1395974	CCN=c1nc2c(c[nH]1)nc(-c1ccccc1)c(=O)n2CCOC	4.7	1	0.3
CHEMBL1396010	Cn1cccc1C(=O)N1CCC2(CCCN(c3ccccn3)C2)CC1	4.6	13	0.3
CHEMBL1396374	Cc1cccc(CN=c2[nH]c(-c3ccc4c(c3)OCO4)nc3ccccc23)c1	6	2	0.3
CHEMBL1397192	O=c1c(-c2cccs2)nc2cnc(Oc3ccccc3)nc2n1Cc1cccs1	5.8	28	0.3
CHEMBL1400050	COC(=O)C1C[C@@H]1[C@H](NS(=O)(=O)c1ccc2ccccc2c1)c1ccccc1	5	1	0.3
CHEMBL1403280	COc1ccc(C(=O)N2CCC3(CCN(Cc4ccncc4)CC3)CC2)cc1	5.1	3	0.3
CHEMBL1406410	Cn1c(=O)c(-c2cccs2)nc2cnc(Oc3ccccc3)nc21	4.7	26	0.3
CHEMBL1407670	O=c1c(-c2ccc(F)c(F)c2)nc2cncnc2n1Cc1ccccc1	4.8	39	0.3
CHEMBL1409830	c1ccc(CN=c2[nH]cncc2-c2ccoc2)cc1	6.3	2	0.3
CHEMBL1437906	Cn1cccc1C(=O)N1CCC2(CCN(Cc3ccncc3)CC2)CC1	5	2	0.3
CHEMBL1438566	COC(=O)C1C[C@H]1[C@@H](NP(=O)(c1ccccc1)c1ccccc1)c1ccccc1	4.4	5	0.3
CHEMBL1452894	COC(=O)[C@@]1(Cc2ccc(OC)cc2)[C@H]2c3cc(C(=O)N4CCCC4)n(CCc4ccc(O)c(O)c4)c3C[C@H]2CN1C(=O)c1ccccc1	4.9	13	0.3
CHEMBL1473705	CC(C)C[C@@H](CC(=O)N[C@@H](CCC(=O)O)CC(=O)O)NC(=O)C1CCCC[C@H]1NC(=O)C[C@@H](NC(=O)C[C@H](CO)NC(=O)C1CCCC[C@H]1N)C(C)C	4.7	3	0.3
CHEMBL1484196	COC(=O)[C@@]1(Cc2ccc(F)cc2)[C@H]2c3cc(C(=O)N4CCCC4)n(Cc4cc(C)n(C)n4)c3C[C@H]2CN1C(=O)c1ccccc1	5.4	30	0.3
CHEMBL1490024	O=c1c(-c2ccc(F)c(F)c2)nc2cncnc2n1Cc1ccccc1Cl	5.3	32	0.3
CHEMBL1524851	O=c1c(-c2ccccc2)nc2cnc(N3CCOCC3)nc2n1Cc1cccs1	4.7	24	0.3
CHEMBL1531602	COC(=O)C1C[C@H]1[C@@H](NS(=O)(=O)c1ccc2ccccc2c1)c1ccccc1	4.9	1	0.3
CHEMBL1551090	O=C(c1csnn1)N1CCC2(CCCN(c3ccccn3)C2)CC1	4.7	11	0.3
CHEMBL1552150	CCN=c1nc2c(c[nH]1)nc(C)c(=O)n2Cc1cccc(OC)c1	4.8	2	0.3
CHEMBL1552362	Cn1cccc1C(=O)N1CCC2(CCCN(c3ncccn3)C2)CC1	4.5	7	0.3
CHEMBL1566780	COc1ccccc1CN=c1[nH]cncc1-c1ccoc1	5.8	2	0.3
CHEMBL1590270	CCN=c1nc2c(c[nH]1)nc(CCc1ccccc1)c(=O)n2CCC#N	5.2	2	0.3
CHEMBL1591198	NCCC[C@@H](CC(=O)N[C@@H]1CCNCC1C(=O)N[C@H](CC(=O)N[C@@H](CCC(=O)O)CC(=O)O)Cc1c[nH]c2ccccc12)NC(=O)C[C@H](CO)NC(=O)C1CNCC[C@H]1N	4.4	5	0.3
CHEMBL1611646	CCN=c1nc2c(c[nH]1)nc(-c1cccs1)c(=O)n2CCC#N	4.9	2	0.3
CHEMBL1613347	COc1cccc(N=c2nc3c(c[nH]2)nc(CCc2ccccc2)c(=O)n3C[C@H]2CCCO2)c1	4.9	5	0.3
CHEMBL475376	COc1ccccc1CN=c1[nH]cnc2ccc(-c3ccccc3OC)cc12	6.1	3	0.3
CHEMBL490706	COc1ccc(CN=c2[nH]cnc3ccc(-c4ccccc4OC)cc23)c(OC)c1	6.4	3	0.3
CHEMBL1357381	N#Cc1cccc(-c2nc3cnc(Oc4cccc(Cl)c4)nc3n(C3CC3)c2=O)c1	5.5	14	0.29
CHEMBL1560502	COC(=O)[C@@]1(Cc2ccc(F)cc2)[C@H]2c3cc(C(=O)N(C)C)n(CCc4ccc(OC)c(Br)c4)c3C[C@H]2CN1C(=O)c1ccccc1	5	11	0.29
CHEMBL1400043	COc1ncc2ncc(=O)n(CCc3ccccc3)c2n1	4.8	15	0.28
CHEMBL1434022	Cn1cc(-c2nc3cnc(N4CCNCC4)nc3n(CCC#N)c2=O)c2ccccc21	4.7	26	0.28
CHEMBL1445094	COc1ccc(CN=c2[nH]c(-c3ccoc3)nc3ccccc23)c(OC)c1	5.9	5	0.28
CHEMBL1474890	COc1ccccc1CN=c1[nH]c(-c2ccoc2)nc2ccccc12	6.1	5	0.28
CHEMBL1574106	O=c1c(CCc2ccccc2)nc2cnc(Oc3cccc(Cl)c3)nc2n1C[C@H]1CCCO1	5.2	19	0.28
CHEMBL1591384	COCCn1c(=O)c(C)nc2cnc(N3CCN(C)CC3)nc21	4.8	6	0.28
CHEMBL1373723	COC(=O)[C@@]1(Cc2ccccc2)[C@H]2c3cc(C(=O)N4CCCC4)n(Cc4nc5ccccc5[nH]4)c3C[C@H]2CN1C(=O)c1ccccc1	6	24	0.27
CHEMBL1406879	COc1cccc(Cn2c(=O)c(CCc3ccccc3)nc3cnc(N4CCN(C)CC4)nc32)c1	4.6	18	0.27
CHEMBL1433805	O=c1c(-c2cccc(Cl)c2)nc2cncnc2n1Cc1ccc(F)cc1	5.3	40	0.27
CHEMBL1473760	CN=c1[nH]c(-c2cccnc2)nc2ccccc12	6.1	4	0.27
CHEMBL1477140	COCCn1c(=O)c(CCc2ccccc2)nc2cnc(Oc3cccc(Cl)c3)nc21	6	51	0.27
CHEMBL1488918	N#CCCn1c(=O)c(CCc2ccccc2)nc2cnc(Oc3cccc(Cl)c3)nc21	5.5	30	0.27
CHEMBL1514307	COCCn1c(=O)c(-c2cccs2)nc2cnc(Oc3cccc(Cl)c3)nc21	6.2	51	0.27
CHEMBL1520681	CN1CCN(c2ncc3nc(CCc4ccccc4)c(=O)n(Cc4ccc(F)cc4)c3n2)CC1	4.9	13	0.27
CHEMBL1531299	CCCC[C@@H]1C[C@H]1C(NC(=O)c1ccco1)c1ccccc1C(F)(F)F	5.3	3	0.27
CHEMBL1574115	N#CCCn1c(=O)c(-c2cccc(C#N)c2)nc2cnc(Oc3cccc(Cl)c3)nc21	4.9	23	0.27
CHEMBL1314185	Cn1c(=O)c(-c2ccccc2)nc2cnc(OCc3ccccc3)nc21	4.7	9	0.26
CHEMBL1315091	COCCn1c(=O)c(-c2cccs2)nc2cncnc21	4.7	29	0.26
CHEMBL1317172	O=c1cnc2cnc(N3CCNCC3)nc2n1CCc1ccccc1	4.7	28	0.26
CHEMBL1358631	COC(=O)[C@@]1(Cc2ccc(F)cc2)[C@H]2c3cc(C(=O)N(C)C)n(Cc4cccc5ccccc45)c3C[C@H]2CN1C(=O)c1ccccc1	5.5	24	0.26
CHEMBL1395219	COc1cccc(Cn2c(=O)c(-c3ccc(F)cc3)nc3cnc(N4CCNCC4)nc32)c1	4.8	35	0.26
CHEMBL1409320	COC(=O)[C@@]1(Cc2ccc(OC)cc2)[C@H]2c3cc(C(=O)N(C)C)n(CCc4ccc(OC)c(Br)c4)c3C[C@H]2CN1C(=O)c1ccccc1	5.4	9	0.26
CHEMBL1493496	COC(=O)[C@@]1(Cc2ccccc2)[C@H]2c3cc(C(=O)N(C)C)n(Cc4ccsc4Br)c3C[C@H]2CN1C(=O)c1ccccc1	5.4	38	0.26
CHEMBL1496243	Cn1c(=O)c(-c2ccc(Cl)cc2)nc2cnc(N3CCNCC3)nc21	4.4	27	0.26
CHEMBL1592556	COc1ccccc1CCn1c(=O)c(-c2cn(C)c3ccccc23)nc2cncnc21	6.5	16	0.26
CHEMBL1593128	COc1ccc(Oc2ncc3nc(-c4cc(F)cc(F)c4)c(=O)n(C[C@H]4CCCO4)c3n2)cc1	4.8	14	0.26
CHEMBL1325766	COc1ccccc1CCn1c(=O)c(-c2cccs2)nc2cncnc21	5.6	43	0.25
CHEMBL1327059	N#CCCn1c(=O)c(-c2ccc(Cl)cc2)nc2cnc(N3CCNCC3)nc21	5	30	0.25
CHEMBL1333061	O=c1c(-c2ccccc2)nc2cnc(N3CCOCC3)nc2n1Cc1ccc(F)cc1	4.8	10	0.25
CHEMBL1354154	N#Cc1cccc(-c2c[nH]cnc2=NCCc2c[nH]cn2)c1	6.1	2	0.25
CHEMBL1356485	COc1ncc2nc(-c3ccccc3)c(=O)n(Cc3cccs3)c2n1	4.7	40	0.25
CHEMBL1395567	COc1ccc(Oc2ncc3nc(-c4cccc(C#N)c4)c(=O)n(Cc4cccc(OC)c4)c3n2)cc1	5.6	6	0.25
CHEMBL1434833	COc1ncc2nc(-c3cccs3)c(=O)n(CCc3ccccc3)c2n1	5.9	33	0.25
CHEMBL1443323	CN=c1[nH]c(-c2c(C)noc2C)nc2ccccc12	6.3	4	0.25
CHEMBL1450026	COCCn1c(=O)c(-c2cc(F)cc(F)c2)nc2cnc(Oc3ccccc3)nc21	4.7	53	0.25
CHEMBL1488477	O=c1c(-c2ccc(F)c(F)c2)nc2cncnc2n1-c1ccccc1	4.8	33	0.25
CHEMBL1494592	Cc1nc2cnc(Oc3cccc(Cl)c3)nc2n(CCC#N)c1=O	4.4	11	0.25
CHEMBL1519649	N#Cc1cccc(-c2nc(=Nc3ccncc3)c3ccccc3[nH]2)c1	5.8	2	0.25
CHEMBL1533214	CCN=c1nc2c(c[nH]1)nc(-c1cn(C)c3ccccc13)c(=O)n2-c1ccccc1	4.9	4	0.25
CHEMBL1552181	O=c1c(-c2cc(F)cc(F)c2)nc2cnc(N3CCNCC3)nc2n1Cc1cccs1	5.4	31	0.25
CHEMBL1552294	Cn1c(=O)c(CCc2ccccc2)nc2cncnc21	4.5	23	0.25
CHEMBL1563032	COc1ccc(-c2nc3cnc(Oc4ccccc4)nc3n(C3CC3)c2=O)cc1	5.5	24	0.25
CHEMBL1573063	N#Cc1cccc(-c2c[nH]cnc2=NCc2cccs2)c1	6.3	2	0.25
CHEMBL1592549	COc1ccc(-c2nc3cnc(N4CCOCC4)nc3n(C[C@H]3CCCO3)c2=O)cc1	5.3	2	0.25
CHEMBL1594020	CCN=c1nc2c(c[nH]1)nc(CCc1ccccc1)c(=O)n2CCOC	5	2	0.25
CHEMBL259140	N#Cc1cccc(-c2nc(=NCc3cccnc3)c3ccccc3[nH]2)c1	5.8	2	0.25
CHEMBL1357956	Cc1nc2cncnc2n(Cc2ccccc2Cl)c1=O	4.9	29	0.24
CHEMBL1395297	O=c1c(-c2ccccc2)nc2cnc(N3CCNCC3)nc2n1Cc1ccc(F)cc1	5	38	0.24
CHEMBL1398528	CN(C)c1ncc2nc(CCc3ccccc3)c(=O)n(CCC#N)c2n1	4.8	21	0.24
CHEMBL1411094	N#CCCn1c(=O)c(CCc2ccccc2)nc2cnc(Oc3ccccc3)nc21	5.1	35	0.24
CHEMBL1434783	Cc1nc2cnc(Oc3ccccc3)nc2n(C2CC2)c1=O	4.9	23	0.24
CHEMBL1455438	COc1cccc(Cn2c(=O)c(-c3cc(F)cc(F)c3)nc3cnc(N4CCNCC4)nc32)c1	5.1	52	0.24
CHEMBL1474483	O=C(c1csnn1)N1CCC2(CCCN(c3cccc(-c4ccccc4)c3)C2)CC1	5.2	5	0.24
CHEMBL1490386	COC(=O)[C@@]1(Cc2ccc(OC)cc2)[C@H]2c3cc(C(=O)N4CCCC4)n(CCF)c3C[C@H]2CN1C(=O)c1ccccc1	5	28	0.24
CHEMBL1523594	COc1cccc(N=c2nc3c(c[nH]2)ncc(=O)n3C2CC2)c1	4.8	9	0.24
CHEMBL1534573	COCCn1c(=O)c(-c2ccccc2)nc2cnc(OC)nc21	4.7	57	0.24
CHEMBL1317769	COCCn1c(=O)c(-c2cccc(C#N)c2)nc2cnc(OCc3ccccc3)nc21	5	20	0.23
CHEMBL1320206	O=c1c(-c2ccc(F)cc2)nc2cnc(Oc3cccc(Cl)c3)nc2n1C[C@H]1CCCO1	5.1	19	0.23
CHEMBL1320722	O=c1c(-c2ccccc2)nc2cnc(N3CCOCC3)nc2n1C1CC1	5	20	0.23
CHEMBL1332471	COC(=O)[C@@]1(Cc2ccc(F)cc2)[C@H]2c3cc(C(=O)N4CCCC4)n(CCc4ccc(O)c(O)c4)c3C[C@H]2CN1C(=O)c1ccccc1	5.5	26	0.23
CHEMBL1396792	COc1ccccc1CCn1c(=O)c(CCc2ccccc2)nc2cncnc21	5.1	50	0.23
CHEMBL1474169	COCCn1c(=O)c(-c2cccc(C#N)c2)nc2cnc(N3CCOCC3)nc21	4.9	7	0.23
CHEMBL1489708	COc1ccc(-n2c(=O)c(CCc3ccccc3)nc3cncnc32)cc1	4.7	13	0.23
CHEMBL1496315	COc1ccccc1CCn1c(=O)c(-c2cc(F)cc(F)c2)nc2cncnc21	5.8	45	0.23
CHEMBL1591190	CN(C)c1ncc2ncc(=O)n(Cc3cccs3)c2n1	4.4	18	0.23
CHEMBL1316317	O=c1c(-c2cccc(F)c2)nc2cncnc2n1Cc1ccc(F)cc1	5	39	0.22
CHEMBL1408528	CC(C(=O)Nc1ccc2ccccc2c1)[C@H]1C[C@]1(C)[C@H](NC(=O)c1cccnc1)c1ccccc1	5	5	0.22
CHEMBL1435254	COC(=O)[C@@]1(Cc2ccccc2)[C@H]2c3cc(C(=O)N4CCCC4)n(CCN4CNCC4=O)c3C[C@H]2CN1C(=O)c1ccccc1	5.7	17	0.22
CHEMBL1437138	CC(C(=O)Nc1ccc2ccccc2c1)[C@@H]1C[C@@]1(C)[C@@H](NC(=O)c1cccnc1)c1ccccc1	5.7	5	0.22
CHEMBL1450903	COC(=O)[C@@]1(Cc2ccc(OC)cc2)[C@H]2c3cc(C(=O)N4CCCC4)n(CCc4ccccn4)c3C[C@H]2CN1C(=O)c1ccccc1	4.8	21	0.22
CHEMBL1591380	O=c1c(-c2ccc(F)cc2)nc2cnc(N3CCNCC3)nc2n1Cc1cccs1	4.8	25	0.22
CHEMBL1324667	COC(=O)[C@@]1(Cc2ccccc2)[C@H]2c3cc(C(=O)N(C)C)n(Cc4ccc(O)c(OC)c4)c3C[C@H]2CN1C(=O)c1ccccc1	5.6	38	0.21
CHEMBL1332964	COC(=O)[C@@]1(Cc2ccc(OC)cc2)[C@H]2c3cc(C(=O)N(C)C)n(Cc4ccc(S(C)(=O)=O)cc4)c3C[C@H]2CN1C(=O)c1ccccc1	4.9	42	0.21
CHEMBL1335414	O=c1c(-c2ccc(F)cc2)nc2cnc(Oc3cccc(Cl)c3)nc2n1C1CC1	6.1	25	0.21
CHEMBL1354426	O=c1c(-c2ccc(F)cc2)nc2cnc(Oc3ccccc3)nc2n1Cc1cccs1	5.6	15	0.21
CHEMBL1358122	O=c1c(-c2cccc(Cl)c2)nc2cncnc2n1Cc1ccccc1Cl	5.4	33	0.21
CHEMBL1358807	COc1cccc(Cn2c(=O)c(CCc3ccccc3)nc3cnc(OC)nc32)c1	5.2	55	0.21
CHEMBL1364243	COc1ccc(CNC(=O)C(C)[C@@H]2C[C@@]2(C)[C@@H](NC(=O)OCc2ccccc2)c2ccccc2)cc1OC	5	7	0.21
CHEMBL1365367	COC(=O)[C@@]1(Cc2ccccc2)[C@H]2c3cc(C(=O)N4CCCC4)n(Cc4ccsc4Br)c3C[C@H]2CN1C(=O)c1ccccc1	5.7	24	0.21
CHEMBL1372330	Cc1ccc(CNC(=O)C(C)[C@H]2C[C@]2(C)[C@H](NC(=O)OCc2ccccc2)c2ccccc2)o1	5	12	0.21
CHEMBL1395899	COc1cccc(Cn2c(=O)cnc3cnc(Oc4cccc(Cl)c4)nc32)c1	5.4	17	0.21
CHEMBL1408176	COc1cccc(Cn2c(=O)c(-c3cccs3)nc3cnc(OC)nc32)c1	5.5	48	0.21
CHEMBL1433704	COCCn1c(=O)c(-c2ccccc2)nc2cnc(Oc3ccccc3)nc21	5	67	0.21
CHEMBL1435080	O=C(c1csnn1)N1CCC2(CCCN(c3ccccc3)C2)CC1	5.1	15	0.21
CHEMBL1437226	COc1ccccc1CN=c1[nH]c(-c2cccnc2)nc2ccccc12	6	7	0.21
CHEMBL1475657	N#CCCn1c(=O)c(-c2cc(F)cc(F)c2)nc2cnc(Oc3cccc(Cl)c3)nc21	5.1	28	0.21
CHEMBL1512270	Cc1ccc(CNC(=O)C(C)[C@@H]2C[C@@]2(C)[C@@H](NC(=O)OCc2ccccc2)c2ccccc2)o1	4.9	12	0.21
CHEMBL1551633	COCCn1c(=O)c(-c2cccc(C#N)c2)nc2cnc(Oc3ccccc3)nc21	5.1	37	0.21
CHEMBL1553804	COCCn1c(=O)c(-c2ccc(OC)cc2)nc2cnc(OC)nc21	4.4	38	0.21
CHEMBL1555567	CN(C)c1ncc2nc(CCc3ccccc3)c(=O)n(Cc3ccc(F)cc3)c2n1	5	34	0.21
CHEMBL1561452	CC(C)[C@@H](CC(=O)N[C@@H]1CCCCC1C(=O)N[C@H](CC(=O)N[C@@H](CCC(=O)O)CC(=O)O)Cc1ccccc1)NC(=O)C[C@H](CO)NC(=O)C1CNCC[C@H]1N	4.5	8	0.21
CHEMBL1562018	COc1ccc(CNC(=O)C(C)[C@H]2C[C@]2(C)[C@H](NC(=O)OCc2ccccc2)c2ccccc2)cc1OC	5.5	7	0.21
CHEMBL1569972	COC(=O)[C@@]1(Cc2ccc(OC)cc2)[C@H]2c3cc(C(=O)N4CCCC4)n(Cc4nc5ccccc5[nH]4)c3C[C@H]2CN1C(=O)c1ccccc1	4.9	28	0.21
CHEMBL1590975	O=c1c(-c2ccc(Cl)cc2)nc2cncnc2n1Cc1ccccc1	5.5	27	0.21
CHEMBL1603781	CCCC[C@@H]1C[C@H]1C(NC(=O)c1cccs1)c1ccc(Cl)cc1	6	7	0.21
CHEMBL1316647	COc1ccc(-n2c(=O)c(-c3cccs3)nc3cnc(N4CCOCC4)nc32)cc1	4.7	1	0.2
CHEMBL1318544	COC(=O)[C@@]1(Cc2ccc(F)cc2)[C@H]2c3cc(C(=O)N4CCCC4)n(Cc4ccc(Cl)c(C(F)(F)F)c4)c3C[C@H]2CN1C(=O)c1ccccc1	4.9	1	0.2
CHEMBL1324334	CCCC[C@@H]1C[C@H]1C(NC(=O)c1ccccc1)c1ccc(C(F)(F)F)cc1	5.4	3	0.2
CHEMBL1332591	COC(=O)[C@@]1(Cc2ccccc2)[C@H]2c3cc(C(=O)N4CCCC4)n(Cc4cccc5ccccc45)c3C[C@H]2CN1C(=O)c1ccccc1	6.6	8	0.2
CHEMBL1354563	N#Cc1cccc(-c2ccc3[nH]cnc(=NCc4cccs4)c3c2)c1	6.3	5	0.2
CHEMBL1356085	O=c1c(CCc2ccccc2)nc2c[nH]c(=Nc3ccccc3)nc2n1C[C@H]1CCCO1	4.7	3	0.2
CHEMBL1357167	COc1cccc(-c2ccc3[nH]cnc(=Nc4ccccc4)c3c2)c1	6.2	1	0.2
CHEMBL1357982	COC(=O)[C@@]1(Cc2ccc(F)cc2)[C@H]2c3cc(C(=O)N(C)C)n(Cc4ccc(Cl)c(C(F)(F)F)c4)c3C[C@H]2CN1C(=O)c1ccccc1	5.4	1	0.2
CHEMBL1365983	N#CCCn1c(=O)c(-c2ccccc2)nc2cnc(N3CCNCC3)nc21	5	38	0.2
CHEMBL1378237	COC(=O)[C@@]1(Cc2ccc(OC)cc2)[C@H]2c3cc(C(=O)N4CCCC4)n(Cc4ccc(OC)c(OC)c4)c3C[C@H]2CN1C(=O)c1ccccc1	5	22	0.2
CHEMBL1413489	COC(=O)C1C[C@@H]1[C@H](NC(=O)c1cc(C)on1)c1ccccc1	4.5	2	0.2
CHEMBL1441415	CN(C)c1ccc(-c2nc(=Nc3ccncc3)c3ccccc3[nH]2)cc1	6.1	2	0.2
CHEMBL1474468	CN(C)c1ccc(-c2nc(=NCc3cccnc3)c3ccccc3[nH]2)cc1	5.8	2	0.2
CHEMBL1476266	COC(=O)[C@@]1(Cc2ccc(OC)cc2)[C@H]2c3cc(C(=O)N4CCCC4)n(Cc4ccc(C)c(F)c4F)c3C[C@H]2CN1C(=O)c1ccccc1	4.8	30	0.2
CHEMBL1490383	CC(C)[C@@H](CC(=O)N[C@@H]1CCNCC1C(=O)N[C@H](CC(=O)N[C@@H](CCC(=O)O)CC(=O)O)Cc1c[nH]c2ccccc12)NC(=O)C[C@H](CO)NC(=O)C1CNCC[C@H]1N	4.4	5	0.2
CHEMBL1512023	CCN=c1nc2c(c[nH]1)ncc(=O)n2Cc1ccc(F)cc1	4.7	11	0.2
CHEMBL1514149	COc1ccccc1-c1ccc2[nH]cnc(=Nc3ccccc3)c2c1	5.9	1	0.2
CHEMBL1515698	CCCC[C@@H]1C[C@H]1C(NC(=O)c1cccs1)c1ccc(C(F)(F)F)cc1	5.8	3	0.2
CHEMBL1533895	NCCC[C@@H](CC(=O)N[C@@H]1CCCCC1C(=O)N[C@H](CC(=O)N[C@@H](CCC(=O)O)CC(=O)O)Cc1ccccc1)NC(=O)C[C@H](CO)NC(=O)C1CCCC[C@H]1N	4.4	6	0.2
CHEMBL1569400	O=c1cnc2cncnc2n1Cc1ccccc1	4.5	24	0.2
CHEMBL1591272	O=c1c(-c2cccs2)nc2cnc(Oc3ccccc3)nc2n1C1CC1	5.5	35	0.2
CHEMBL1596241	COc1ccccc1CN=c1[nH]cnc2ccc(-c3c(C)noc3C)cc12	6.1	2	0.2
CHEMBL1598868	COC(=O)C1C[C@H]1[C@@H](NC(=O)c1cc(C)on1)c1ccccc1	4.4	2	0.2
CHEMBL1612410	COc1ccc(-n2c(=O)c(-c3ccc(Cl)cc3)nc3cnc(N4CCOCC4)nc32)cc1	4.5	1	0.2
CHEMBL491953	COc1ccccc1-c1ccc2[nH]cnc(=NCc3ccccc3)c2c1	6.3	1	0.2
CHEMBL567332	Cc1cccc(CN=c2[nH]cnc3ccc(-c4c(C)noc4C)cc23)c1	6	2	0.2
CHEMBL1355672	CN(C)c1ncc2ncc(=O)n(CCC#N)c2n1	5	7	0.19
CHEMBL1356844	COc1ccc(Oc2ncc3ncc(=O)n(C4CC4)c3n2)cc1	4.6	19	0.19
CHEMBL1357338	COCCn1c(=O)c(-c2ccc(F)cc2)nc2cnc(OCc3ccccc3)nc21	4.7	14	0.19
CHEMBL1368965	COC(=O)[C@@]1(Cc2ccc(OC)cc2)[C@H]2c3cc(C(=O)N(C)C)n(Cc4cc(C)n(C)n4)c3C[C@H]2CN1C(=O)c1ccccc1	4.9	47	0.19
CHEMBL1369822	COC(=O)[C@@]1(Cc2ccccc2)[C@H]2c3cc(C(=O)N(C)C)n(Cc4cc(C)n(C)n4)c3C[C@H]2CN1C(=O)c1ccccc1	5.1	26	0.19
CHEMBL1398540	O=c1c(-c2cccc(F)c2)nc2cncnc2n1Cc1ccccc1Cl	5.1	32	0.19
CHEMBL1409996	COCCn1c(C(=O)N2CCCC2)cc2c1C[C@H]1CN(C(=O)c3ccccc3)[C@@](Cc3ccc(F)cc3)(C(=O)OC)[C@@H]21	5	35	0.19
CHEMBL1435912	COCCn1c(=O)c(CCc2ccccc2)nc2cnc(OC)nc21	4.7	61	0.19
CHEMBL1437650	COCCn1c(=O)c(-c2ccc(Cl)cc2)nc2cnc(Oc3ccccc3)nc21	5.1	32	0.19
CHEMBL1473554	Cn1c(=O)c(-c2cccc(Cl)c2)nc2cncnc21	4.4	11	0.19
CHEMBL1513030	Cn1c(=O)c(-c2cccs2)nc2cncnc21	4.4	24	0.19
CHEMBL1603186	O=C(c1ccncc1)N1CCC2(CCCN(c3ccccc3)C2)CC1	5.7	24	0.19
CHEMBL1609142	COc1ccc(Oc2ncc3nc(-c4ccccc4)c(=O)n(CCC#N)c3n2)cc1	5	39	0.19
CHEMBL1314516	COc1ccc(Oc2ncc3nc(-c4ccc(F)cc4)c(=O)n(Cc4cccs4)c3n2)cc1	5.5	23	0.18
CHEMBL1316808	O=c1c(-c2cccs2)nc2cnc(N3CCOCC3)nc2n1CCc1ccccc1	5.8	12	0.18
CHEMBL1332759	COC(=O)[C@@]1(Cc2ccc(F)cc2)[C@H]2c3cc(C(=O)N(C)C)n(Cc4ccc(OC)c(OC)c4)c3C[C@H]2CN1C(=O)c1ccccc1	4.9	23	0.18
CHEMBL1358033	COc1cccc(Cn2c(=O)c(-c3cc(F)cc(F)c3)nc3cncnc32)c1	5.3	57	0.18
CHEMBL1363142	COC(=O)[C@@]1(Cc2ccccc2)[C@H]2c3cc(C(=O)N4CCCC4)n(Cc4ccccc4)c3C[C@H]2CN1C(=O)c1ccccc1	5.9	25	0.18
CHEMBL1397177	CN(C)c1ncc2ncc(=O)n(Cc3ccc(F)cc3)c2n1	5	26	0.18
CHEMBL1408259	COC(=O)C1C[C@H]1[C@@H](NS(=O)(=O)c1ccccc1)c1ccccc1	4.6	5	0.18
CHEMBL1433785	COc1ncc2nc(CCc3ccccc3)c(=O)n(C3CC3)c2n1	4.8	41	0.18
CHEMBL1437263	COCCn1c(=O)c(CCc2ccccc2)nc2c[nH]c(=Nc3cccc(OC)c3)nc21	5.9	4	0.18
CHEMBL1448726	COC(=O)[C@@]1(Cc2ccc(F)cc2)[C@H]2c3cc(C(=O)N(C)C)n(Cc4cc(C)n(C)n4)c3C[C@H]2CN1C(=O)c1ccccc1	4.7	46	0.18
CHEMBL1451788	COC(=O)Cn1c(C(=O)N(C)C)cc2c1C[C@H]1CN(C(=O)c3ccccc3)[C@@](Cc3ccc(OC)cc3)(C(=O)OC)[C@@H]21	4.9	17	0.18
CHEMBL1475381	O=c1c(-c2ccc(F)cc2)nc2cnc(Oc3ccccc3)nc2n1C[C@H]1CCCO1	4.8	10	0.18
CHEMBL1491749	COC(=O)C1C[C@@H]1[C@H](NS(=O)(=O)c1ccccc1)c1ccccc1	4.4	5	0.18
CHEMBL1512693	CN(C)c1ncc2nc(-c3cccs3)c(=O)n(C3CC3)c2n1	5.5	11	0.18
CHEMBL1512744	COc1cccc(Cn2c(=O)c(C)nc3c[nH]c(=Nc4ccccc4)nc32)c1	5.7	5	0.18
CHEMBL1521391	COC(=O)[C@@]1(Cc2ccc(F)cc2)[C@H]2c3cc(C(=O)N4CCCC4)n(Cc4ccccn4)c3C[C@H]2CN1C(=O)c1ccccc1	5.7	44	0.18
CHEMBL1553941	O=c1cnc2cnc(Oc3ccccc3)nc2n1Cc1cccs1	4.6	17	0.18
CHEMBL1590259	COc1ncc2nc(CCc3ccccc3)c(=O)n(-c3ccccc3)c2n1	4.6	12	0.18
CHEMBL1592470	COCCn1c(=O)c(-c2ccccc2)nc2cnc(N(C)C)nc21	4.7	34	0.18
CHEMBL565654	COc1cccc(-c2ccc3[nH]cnc(=NCc4cccs4)c3c2)c1	6.2	5	0.18
CHEMBL1314906	Cn1cc(-c2nc3cnc(N4CCNCC4)nc3n(Cc3ccc(F)cc3)c2=O)c2ccccc21	5	26	0.17
CHEMBL1316285	CN1CCN(c2ncc3nc(-c4ccccc4)c(=O)n(CCc4ccccc4)c3n2)CC1	5.5	3	0.17
CHEMBL1326341	COc1cccc(N=c2nc3c(c[nH]2)nc(C)c(=O)n3C[C@H]2CCCO2)c1	4.4	9	0.17
CHEMBL1336932	COc1ncc2nc(-c3ccc(Cl)cc3)c(=O)n(C[C@H]3CCCO3)c2n1	4.6	3	0.17
CHEMBL1362068	COc1ccc(Oc2ncc3nc(-c4cccc(C#N)c4)c(=O)n(CCC#N)c3n2)cc1	4.6	20	0.17
CHEMBL1365616	COc1cccc(Cn2c(=O)c(C)nc3cnc(OC)nc32)c1	4.6	24	0.17
CHEMBL1394137	CN(C)c1ncc2ncc(=O)n(CCc3ccccc3)c2n1	5.2	27	0.17
CHEMBL1403626	CCCC[C@@H]1C[C@H]1C(NC(=O)c1cccs1)c1ccccc1C(F)(F)F	6	3	0.17
CHEMBL1413962	COC(=O)[C@@]1(Cc2ccc(F)cc2)[C@H]2c3cc(C(=O)N(C)C)n(CCc4ccccn4)c3C[C@H]2CN1C(=O)c1ccccc1	5	13	0.17
CHEMBL1443425	CN1CCN(c2ncc3nc(-c4cn(C)c5ccccc45)c(=O)n(C)c3n2)CC1	4.9	7	0.17
CHEMBL1454980	O=C(Nc1ccc2ccccc2c1)C1C[C@H]1[C@@H](NP(=O)(c1ccccc1)c1ccccc1)c1ccccc1	5.1	3	0.17
CHEMBL1474695	COc1cccc(Cn2c(=O)c(C)nc3cnc(Oc4ccccc4)nc32)c1	5.1	11	0.17
CHEMBL1515246	COc1cccc(Cn2c(=O)cnc3c[nH]c(=Nc4cccc(OC)c4)nc32)c1	5.7	14	0.17
CHEMBL1530832	O=C(Nc1ccc2ccccc2c1)C1C[C@@H]1[C@H](NP(=O)(c1ccccc1)c1ccccc1)c1ccccc1	5.5	3	0.17
CHEMBL1551962	COc1cccc(Cn2c(=O)c(CCc3ccccc3)nc3cnc(N(C)C)nc32)c1	5	34	0.17
CHEMBL1600620	CCN=c1nc2c(c[nH]1)nc(CCc1ccccc1)c(=O)n2-c1ccccc1	4.9	3	0.17
CHEMBL1318454	COCCn1c(=O)c(C)nc2cnc(Oc3cccc(Cl)c3)nc21	4.9	32	0.16
CHEMBL1332937	COC(=O)[C@@]1(Cc2ccccc2)[C@H]2c3cc(C(=O)N4CCCC4)n(CCc4ccccn4)c3C[C@H]2CN1C(=O)c1ccccc1	6.1	17	0.16
CHEMBL1356138	COc1ccc(Oc2ncc3ncc(=O)n(Cc4cccs4)c3n2)cc1	4.8	25	0.16
CHEMBL1356834	Cc1nc2cnc(Oc3ccccc3)nc2n(Cc2cccs2)c1=O	4.6	15	0.16
CHEMBL1363467	COc1cccc(Cn2c(=O)cnc3cnc(N4CCN(C)CC4)nc32)c1	4.6	5	0.16
CHEMBL1368942	COC(=O)[C@@]1(Cc2ccccc2)[C@H]2c3cc(C(=O)N4CCCC4)n(Cc4ccc(C)o4)c3C[C@H]2CN1C(=O)c1ccccc1	6	25	0.16
CHEMBL1370770	COCCn1c(=O)c(-c2ccccc2)nc2cnc(Oc3ccc(OC)cc3)nc21	5	63	0.16
CHEMBL1374849	COC(=O)[C@@]1(Cc2ccc(OC)cc2)[C@H]2c3cc(C(=O)N4CCCC4)n(Cc4cc(C)n(C)n4)c3C[C@H]2CN1C(=O)c1ccccc1	4.9	29	0.16
CHEMBL1436644	O=c1c(-c2ccc(F)c(F)c2)nc2cncnc2n1Cc1ccc(F)cc1	4.9	39	0.16
CHEMBL1447149	O=C(c1ccco1)N1CCC2(CCCN(Cc3ccncc3)C2)CC1	5.9	7	0.16
CHEMBL1476206	COC(=O)[C@@]1(Cc2ccc(F)cc2)[C@H]2c3cc(C(=O)N(C)C)n(C)c3C[C@H]2CN1C(=O)c1ccccc1	4.9	29	0.16
CHEMBL1479372	O=c1cnc2cnc(Oc3ccccc3)nc2n1Cc1ccc(F)cc1	4.8	11	0.16
CHEMBL1514458	CN1CCN(c2ncc3nc(CCc4ccccc4)c(=O)n(C)c3n2)CC1	4.4	14	0.16
CHEMBL1517935	COCCn1c(=O)c(CCc2ccccc2)nc2cnc(Oc3ccccc3)nc21	5.2	61	0.16
CHEMBL1551122	COC(=O)[C@@]1(Cc2ccc(F)cc2)[C@H]2c3cc(C(=O)N4CCCC4)n(CCN4CNCC4=O)c3C[C@H]2CN1C(=O)c1ccccc1	5.1	9	0.16
CHEMBL1570285	COc1ccc(Oc2ncc3nc(-c4cccs4)c(=O)n(CCC#N)c3n2)cc1	5.4	34	0.16
CHEMBL1315833	COCCn1c(=O)c(-c2ccc(Cl)cc2)nc2cnc(Oc3ccc(OC)cc3)nc21	4.9	44	0.15
CHEMBL1317039	COC(=O)[C@@]1(Cc2ccc(F)cc2)[C@H]2c3cc(C(=O)N4CCCC4)n(Cc4cccc5ccccc45)c3C[C@H]2CN1C(=O)c1ccccc1	5.8	18	0.15
CHEMBL1318045	COc1ccccc1CN=c1[nH]c(-c2ccc(C(=O)N(C)C)cc2)nc2ccccc12	6	2	0.15
CHEMBL1318400	CC(C(=O)N[C@@H](CO)Cc1ccccc1)[C@H]1C[C@]1(C)[C@H](NC(=O)OCc1ccccc1)c1ccccc1	4.9	8	0.15
CHEMBL1355881	CN=c1[nH]c(-c2ccc(C(=O)N(C)C)cc2)nc2ccccc12	6	2	0.15
CHEMBL1410635	COC(=O)[C@@]1(Cc2ccc(F)cc2)[C@H]2c3cc(C(=O)N(C)C)n(CCc4ccc(O)c(O)c4)c3C[C@H]2CN1C(=O)c1ccccc1	4.9	13	0.15
CHEMBL1439882	COCCn1c(=O)c(-c2cccs2)nc2cnc(Oc3ccc(OC)cc3)nc21	5.3	49	0.15
CHEMBL1474875	Cn1cccc1C(=O)N1CCC2(CCCN(c3ccccc3)C2)CC1	4.8	22	0.15
CHEMBL1527555	CC(C(=O)N[C@@H](CO)Cc1ccccc1)[C@@H]1C[C@@]1(C)[C@@H](NC(=O)OCc1ccccc1)c1ccccc1	4.8	8	0.15
CHEMBL1529330	COc1ccc(Oc2ncc3nc(C)c(=O)n(Cc4ccc(F)cc4)c3n2)cc1	4.7	22	0.15
CHEMBL1530982	COC(=O)[C@@]1(Cc2ccc(F)cc2)[C@H]2c3cc(C(=O)N(C)C)n(Cc4ccc(C(F)(F)F)nc4)c3C[C@H]2CN1C(=O)c1ccccc1	4.6	25	0.15
CHEMBL1551548	Cn1c(=O)c(-c2ccccc2)nc2cnc(N3CCNCC3)nc21	4.8	41	0.15
CHEMBL1590123	N#Cc1ccccc1-c1ccc2[nH]cnc(=NCc3cccs3)c2c1	6	2	0.15
CHEMBL1591459	COc1ccccc1CCn1c(=O)c(-c2ccc(Cl)cc2)nc2cncnc21	5.4	31	0.15
CHEMBL1606292	COC(=O)[C@@]1(Cc2ccc(F)cc2)[C@H]2c3cc(C(=O)N(C)C)n(Cc4ccsc4Br)c3C[C@H]2CN1C(=O)c1ccccc1	5.1	29	0.15
CHEMBL1608125	COc1ccc(CN=c2[nH]c(-c3c(C)noc3C)nc3ccccc23)c(OC)c1	6	8	0.15
CHEMBL510009	N#Cc1ccccc1-c1ccc2[nH]cnc(=NCc3ccccc3)c2c1	6.2	2	0.15
CHEMBL516075	COc1cccc(-c2ccc3[nH]cnc(=NCc4ccccc4)c3c2)c1	6.4	4	0.15
CHEMBL1314371	COc1cccc(Cn2c(=O)c(-c3ccc(Cl)cc3)nc3cnc(OC)nc32)c1	5.1	36	0.14
CHEMBL1321118	O=c1c(-c2ccccc2)nc2cncnc2n1-c1ccccc1	4.8	33	0.14
CHEMBL1328319	COC(=O)[C@@]1(Cc2ccc(OC)cc2)[C@H]2c3cc(C(=O)N(C)C)n(C[C@H](O)CO)c3C[C@H]2CN1C(=O)c1ccccc1	4.5	29	0.14
CHEMBL1356497	O=c1c(-c2cccs2)nc2cnc(Oc3cccc(Cl)c3)nc2n1C[C@H]1CCCO1	5.5	11	0.14
CHEMBL1411438	COC(=O)[C@@]1(Cc2ccc(OC)cc2)[C@H]2c3cc(C(=O)N4CCCC4)n(Cc4ccsc4Br)c3C[C@H]2CN1C(=O)c1ccccc1	5.1	28	0.14
CHEMBL1415465	COc1cccc(Cn2c(=O)c(-c3ccccc3)nc3cnc(N4CCNCC4)nc32)c1	4.9	53	0.14
CHEMBL1417789	COc1ccc(Oc2ncc3nc(-c4cccs4)c(=O)n(Cc4cccs4)c3n2)cc1	5.8	28	0.14
CHEMBL1435373	COC(=O)[C@@]1(Cc2ccc(OC)cc2)[C@H]2c3cc(C(=O)N(C)C)n(Cc4ccc(OC)c(OC)c4)c3C[C@H]2CN1C(=O)c1ccccc1	5.1	39	0.14
CHEMBL1481378	COC(=O)[C@@]1(Cc2ccc(OC)cc2)[C@H]2c3cc(C(=O)N4CCCC4)n(Cc4cc(F)c(F)c(F)c4)c3C[C@H]2CN1C(=O)c1ccccc1	4.9	16	0.14
CHEMBL1592465	COCCn1c(=O)c(-c2cccc(C#N)c2)nc2cnc(OC)nc21	4.5	35	0.14
CHEMBL1593547	COCCn1c(=O)c(-c2cccs2)nc2cnc(Oc3ccccc3)nc21	5.4	54	0.14
CHEMBL1316055	COc1ccccc1CN=c1[nH]c(-c2cccc(C#N)c2)nc2ccccc12	6	6	0.13
CHEMBL1317802	COCCn1c(=O)c(CCc2ccccc2)nc2cnc(N3CCNCC3)nc21	4.9	65	0.13
CHEMBL1334652	COc1ccc(C(=O)N2CCC3(CCCN(Cc4ccncc4)C3)CC2)cc1	5.5	13	0.13
CHEMBL1354341	COc1ccc(-n2c(=O)cnc3cnc(N4CCNCC4)nc32)cc1	4.4	3	0.13
CHEMBL1356336	FC(F)(F)c1ccccc1-c1ccc2[nH]cnc(=NCc3cccnc3)c2c1	6	3	0.13
CHEMBL1357724	FC(F)(F)c1ccccc1-c1ccc2[nH]cnc(=NCc3cccs3)c2c1	6	3	0.13
CHEMBL1396989	COCCn1c(=O)c(-c2cc(F)cc(F)c2)nc2cnc(OCc3ccccc3)nc21	4.8	25	0.13
CHEMBL1398185	O=c1c(-c2ccc(Cl)cc2)nc2cnc(N3CCOCC3)nc2n1-c1ccccc1	5	4	0.13
CHEMBL1416476	COc1ccc(CN=c2[nH]c(-c3cccc(C#N)c3)nc3ccccc23)c(OC)c1	6	6	0.13
CHEMBL1437733	NCCC[C@@H](CC(=O)N[C@@H]1CCCCC1C(=O)N[C@H](CC(=O)N[C@@H](CCC(=O)O)CC(=O)O)Cc1c[nH]c2ccccc12)NC(=O)C[C@H](CO)NC(=O)C1CCCC[C@H]1N	4.5	3	0.13
CHEMBL1442996	COc1ccc(Oc2ncc3ncc(=O)n(C[C@H]4CCCO4)c3n2)cc1	4.7	21	0.13
CHEMBL1480293	O=c1cnc2cnc(Oc3cccc(Cl)c3)nc2n1C[C@H]1CCCO1	4.8	20	0.13
CHEMBL1490139	O=c1c(-c2cccs2)nc2cncnc2n1-c1ccccc1	5	38	0.13
CHEMBL1514016	COCCn1c(=O)c(-c2ccccc2)nc2cnc(OCc3ccccc3)nc21	4.9	30	0.13
CHEMBL1526170	COC(=O)[C@@]1(Cc2ccc(F)cc2)[C@H]2c3cc(C(=O)N(C)C)n(CCO)c3C[C@H]2CN1C(=O)c1ccccc1	4.8	37	0.13
CHEMBL1532555	Cn1cccc1C(=O)N1CCC2(CCCN(c3ccc(-c4ccccc4)cc3)C2)CC1	4.8	4	0.13
CHEMBL1534710	N#CCCn1c(=O)c(-c2cccs2)nc2cnc(N3CCNCC3)nc21	5.1	38	0.13
CHEMBL1590974	COc1ccc(Oc2ncc3nc(-c4ccccc4)c(=O)n(C4CC4)c3n2)cc1	5.3	56	0.13
CHEMBL1595166	COC(=O)[C@@]1(Cc2ccc(OC)cc2)[C@H]2c3cc(C(=O)N(C)C)n(C)c3C[C@H]2CN1C(=O)c1ccccc1	5.1	31	0.13
CHEMBL475375	COc1ccc(CN=c2[nH]cnc3ccc(-c4ccc(N(C)C)cc4)cc23)c(OC)c1	6.4	4	0.13
CHEMBL521970	COc1ccccc1CN=c1[nH]cnc2ccc(-c3ccc(N(C)C)cc3)cc12	6.2	4	0.13
CHEMBL1315690	COCCn1c(=O)c(-c2cccc(C#N)c2)nc2cnc(N3CCNCC3)nc21	5.4	34	0.12
CHEMBL1316337	COc1ccc(Oc2ncc3nc(CCc4ccccc4)c(=O)n(C4CC4)c3n2)cc1	4.9	47	0.12
CHEMBL1325833	COc1ccc(Oc2ncc3ncc(=O)n(Cc4ccc(F)cc4)c3n2)cc1	4.6	18	0.12
CHEMBL1335889	COc1ccc(C(=O)N2CCC3(CCCN(c4ccncc4)C3)CC2)cc1	4.7	10	0.12
CHEMBL1358568	CC(C(=O)NCc1ccccn1)[C@@H]1C[C@@]1(C)[C@@H](NC(=O)OCc1ccccc1)c1ccccc1	4.6	12	0.12
CHEMBL1370480	CCN=c1nc2c(c[nH]1)nc(CCc1ccccc1)c(=O)n2C	4.9	5	0.12
CHEMBL1397079	O=c1c(-c2cccc(Cl)c2)nc2cncnc2n1-c1ccccc1	5	35	0.12
CHEMBL1417025	O=c1cnc2cnc(Oc3cccc(Cl)c3)nc2n1CCc1ccccc1	5.5	8	0.12
CHEMBL1436037	COc1ccc(Oc2ncc3nc(-c4cccs4)c(=O)n(Cc4cccc(OC)c4)c3n2)cc1	6	23	0.12
CHEMBL1453137	CC(C(=O)NCc1ccccn1)[C@H]1C[C@]1(C)[C@H](NC(=O)OCc1ccccc1)c1ccccc1	5	12	0.12
CHEMBL1479912	COCCn1c(=O)c(-c2cc(F)cc(F)c2)nc2cnc(Oc3ccc(OC)cc3)nc21	4.9	52	0.12
CHEMBL1483712	CNC(=O)C(C)[C@H]1C[C@]1(C)[C@H](NC(=O)OCc1ccccc1)c1ccccc1	5	12	0.12
CHEMBL1494832	COCCn1c(=O)c(-c2ccc(Cl)cc2)nc2cncnc21	4.5	19	0.12
CHEMBL1527466	CNC(=O)C(C)[C@@H]1C[C@@]1(C)[C@@H](NC(=O)OCc1ccccc1)c1ccccc1	4.6	12	0.12
CHEMBL1533932	COC(=O)[C@@]1(Cc2ccc(F)cc2)[C@H]2c3cc(C(=O)N4CCCC4)n(C[C@H](O)CO)c3C[C@H]2CN1C(=O)c1ccccc1	4.9	13	0.12
CHEMBL1551477	COc1ccc(C(=O)N2CCC3(CCCN(c4cccc(-c5ccccc5)c4)C3)CC2)cc1	5.2	5	0.12
CHEMBL1595404	COC(=O)[C@@]1(Cc2ccc(F)cc2)[C@H]2c3cc(C(=O)N(C)C)n(Cc4ccccn4)c3C[C@H]2CN1C(=O)c1ccccc1	5	47	0.12
CHEMBL1315820	Cc1nc2cnc(N3CCOCC3)nc2n(CCc2ccccc2)c1=O	4.8	25	0.11
CHEMBL1317373	COC(=O)[C@@]1(Cc2ccccc2)[C@H]2c3cc(C(=O)N4CCCC4)n(Cc4ccc(OC)c(OC)c4)c3C[C@H]2CN1C(=O)c1ccccc1	5.9	17	0.11
CHEMBL1318104	O=c1c(-c2cc(F)cc(F)c2)nc2cncnc2n1Cc1ccccc1Cl	5.4	34	0.11
CHEMBL1358197	COC(=O)[C@@]1(Cc2ccc(OC)cc2)[C@H]2c3cc(C(=O)N(C)C)n(Cc4cc(F)c(F)c(F)c4)c3C[C@H]2CN1C(=O)c1ccccc1	5	30	0.11
CHEMBL1368892	CCCC[C@@H]1C[C@H]1C(NC(=O)c1ccccc1)c1ccc(Cl)cc1	5.6	7	0.11
CHEMBL1397860	COC(=O)[C@@]1(Cc2ccc(OC)cc2)[C@H]2c3cc(C(=O)N(C)C)n(Cc4ccc(O)c(OC)c4)c3C[C@H]2CN1C(=O)c1ccccc1	5.1	47	0.11
CHEMBL1439839	COC(=O)[C@@]1(Cc2ccc(OC)cc2)[C@H]2c3cc(C(=O)N(C)C)n(Cc4ccccn4)c3C[C@H]2CN1C(=O)c1ccccc1	4.7	48	0.11
CHEMBL1515401	COc1ncc2nc(-c3ccccc3)c(=O)n(CCc3ccccc3)c2n1	5.6	33	0.11
CHEMBL1564813	COC(=O)[C@@]1(Cc2ccc(OC)cc2)[C@H]2c3cc(C(=O)N(C)C)n(CCSCCO)c3C[C@H]2CN1C(=O)c1ccccc1	4.9	40	0.11
CHEMBL1565060	O=c1c(-c2ccccc2)nc2cnc(N3CCNCC3)nc2n1Cc1cccs1	5.3	50	0.11
CHEMBL1567251	O=c1cnc2cnc(Oc3cccc(Cl)c3)nc2n1Cc1ccc(F)cc1	5.1	18	0.11
CHEMBL1595282	CN(C)c1ncc2nc(CCc3ccccc3)c(=O)n(C[C@H]3CCCO3)c2n1	4.5	16	0.11
CHEMBL1596246	Cn1c(=O)c(-c2ccccc2)nc2cnc(Oc3ccccc3)nc21	4.9	27	0.11
CHEMBL1605356	COC(=O)[C@@]1(Cc2ccc(F)cc2)[C@H]2c3cc(C(=O)N(C)C)n(Cc4ccc(C)o4)c3C[C@H]2CN1C(=O)c1ccccc1	5	34	0.11
CHEMBL1605632	COC(=O)[C@@]1(Cc2ccc(F)cc2)[C@H]2c3cc(C(=O)N4CCCC4)n(Cc4ccccc4)c3C[C@H]2CN1C(=O)c1ccccc1	5.4	31	0.11
CHEMBL1314367	Clc1ccccc1-c1c[nH]cnc1=NCCc1c[nH]cn1	6	2	0.1
CHEMBL1319049	COCCNC(=O)C(C)[C@H]1C[C@]1(C)[C@H](NC(=O)OCc1ccccc1)c1ccccc1	4.7	11	0.1
CHEMBL1324882	COC(=O)[C@@]1(Cc2ccccc2)[C@H]2c3cc(C(=O)N(C)C)n(Cc4ccccc4)c3C[C@H]2CN1C(=O)c1ccccc1	5.6	38	0.1
CHEMBL1330087	CC(C(=O)NCc1ccc(S(C)(=O)=O)cc1)[C@@H]1C[C@@]1(C)[C@@H](NC(=O)OCc1ccccc1)c1ccccc1	4.6	7	0.1
CHEMBL1330692	COc1ccccc1CCn1c(=O)c(-c2ccc(F)cc2)nc2cncnc21	5.4	20	0.1
CHEMBL1355216	O=S(=O)(c1ccccc1)N1CCC2(CCN(Cc3ccncc3)CC2)CC1	4.6	1	0.1
CHEMBL1357940	CS(=O)(=O)N1CCC2(CCN(c3ccccc3)CC2)CC1	4.4	1	0.1
CHEMBL1361406	O=c1c(-c2ccccc2)nc2cnc(Oc3ccccc3)nc2n1C[C@H]1CCCO1	4.8	22	0.1
CHEMBL1368887	COC(=O)C1C[C@@H]1[C@H](NS(=O)(=O)c1ccc(-c2ccccc2)cc1)c1ccccc1	5.3	1	0.1
CHEMBL1371710	CCC[C@@H]1C[C@@]1(CCC)C(NC(=O)c1cccs1)c1ccc(Cl)cc1	5.3	1	0.1
CHEMBL1374623	COCCNC(=O)C(C)[C@@H]1C[C@@]1(C)[C@@H](NC(=O)OCc1ccccc1)c1ccccc1	4.5	11	0.1
CHEMBL1394419	CC(C)C[C@@H](CC(=O)N[C@@H](CCC(=O)O)CC(=O)O)NC(=O)C1CCCC[C@H]1NC(=O)C[C@H](CCCN)NC(=O)C[C@H](CO)NC(=O)C1CCCC[C@H]1N	4.4	4	0.1
CHEMBL1394640	CC(C(=O)Nc1ccc2ccccc2c1)[C@H]1C[C@]1(C)[C@H](NC(=O)c1ccccc1)c1ccccc1	5.6	5	0.1
CHEMBL1396358	CCCC/C=C/C(NC(=O)c1ccco1)c1ccccc1	4.8	1	0.1
CHEMBL1417303	CC(C(=O)Nc1ccc2ccccc2c1)[C@@H]1C[C@@]1(C)[C@@H](NC(=O)c1ccccc1)c1ccccc1	6.4	5	0.1
CHEMBL1433950	Cc1nc2cnc(N3CCNCC3)nc2n(CCc2ccccc2)c1=O	4.4	23	0.1
CHEMBL1434643	Cn1cccc1C(=O)N1CCC2(CCCN(c3ccncc3)C2)CC1	4.6	9	0.1
CHEMBL1437747	CCN=c1nc2c(c[nH]1)nc(-c1cccs1)c(=O)n2-c1ccccc1	4.8	5	0.1
CHEMBL1454052	CCC[C@@H]1C[C@@]1(CCC)C(NC(=O)c1ccco1)c1ccc(Cl)cc1	4.8	1	0.1
CHEMBL1473420	COCCn1c(=O)c(-c2cccc(C#N)c2)nc2cnc(Oc3ccc(OC)cc3)nc21	5	40	0.1
CHEMBL1474681	Clc1ccccc1-c1c[nH]cnc1=NCc1cccs1	6.1	2	0.1
CHEMBL1488947	CC(C(=O)NCc1ccc(S(C)(=O)=O)cc1)[C@H]1C[C@]1(C)[C@H](NC(=O)OCc1ccccc1)c1ccccc1	5	7	0.1
CHEMBL1496744	O=c1c(-c2cc(F)cc(F)c2)nc2cncnc2n1Cc1ccc(F)cc1	5.5	51	0.1
CHEMBL1512385	COc1ncc2nc(CCc3ccccc3)c(=O)n(Cc3ccc(F)cc3)c2n1	4.9	22	0.1
CHEMBL1516054	COc1ccccc1CN=c1[nH]cnc2ccc(-c3ccc4c(c3)OCO4)cc12	6.4	5	0.1
CHEMBL1524305	CS(=O)(=O)N1CCC2(CCN(Cc3ccncc3)CC2)CC1	4.5	1	0.1
CHEMBL1551925	COc1ccc(-c2nc3cnc(Oc4cccc(Cl)c4)nc3n(C[C@H]3CCCO3)c2=O)cc1	5.3	11	0.1
CHEMBL1561137	COC(=O)C1C[C@H]1[C@@H](NS(=O)(=O)c1ccc(-c2ccccc2)cc1)c1ccccc1	5.6	1	0.1
CHEMBL1566556	CCCC/C=C/C(NC(=O)c1ccccc1)c1ccccc1	5	1	0.1
CHEMBL1567101	O=S(=O)(c1ccccc1)N1CCC2(CCN(c3ccccc3)CC2)CC1	4.4	1	0.1
CHEMBL1591860	O=C(c1cnccn1)N1CCC2(CCCN(c3ccccc3)C2)CC1	4.4	14	0.1
CHEMBL1597410	COC(=O)[C@@]1(Cc2ccc(F)cc2)[C@H]2c3cc(C(=O)N(C)C)n(Cc4ccc(O)c(OC)c4)c3C[C@H]2CN1C(=O)c1ccccc1	5	29	0.1
CHEMBL1601019	O=C(c1cccc(F)c1)N1CCC2(CCCN(c3ccncc3)C2)CC1	4.9	11	0.1
CHEMBL475198	COc1ccccc1CN=c1[nH]cnc2ccc(-c3ccccc3C#N)cc12	6.2	5	0.1
CHEMBL1357157	COc1ccccc1CCn1c(=O)cnc2cncnc21	4.9	26	0.096
CHEMBL1442250	COc1cccc(Cn2c(=O)cnc3cnc(N(C)C)nc32)c1	4.9	25	0.096
CHEMBL1358560	COC(=O)[C@@]1(Cc2ccc(OC)cc2)[C@H]2c3cc(C(=O)N4CCCC4)n(Cc4c(CO)[nH]cc(C)c4=O)c3C[C@H]2CN1C(=O)c1ccccc1	4.9	29	0.093
CHEMBL1315521	COc1ccc(C(=O)N2CCC3(CCCN(Cc4ccc(C#N)cc4)C3)CC2)cc1	4.4	12	0.092
CHEMBL1408422	COC(=O)[C@@]1(Cc2ccc(F)cc2)[C@H]2c3cc(C(=O)N4CCCC4)n(CCc4c[nH]c5ccccc45)c3C[C@H]2CN1C(=O)c1ccccc1	5.6	9	0.089
CHEMBL1448138	O=c1c(-c2ccccc2)nc2cnc(Oc3ccccc3)nc2n1C1CC1	5.4	54	0.089
CHEMBL1475924	O=c1c(CCc2ccccc2)nc2cnc(Oc3ccccc3)nc2n1C[C@H]1CCCO1	4.9	19	0.089
CHEMBL1555118	O=c1c(CCc2ccccc2)nc2cncnc2n1Cc1ccc(F)cc1	5.1	66	0.089
CHEMBL1607133	COC(=O)[C@@]1(Cc2ccc(OC)cc2)[C@H]2c3cc(C(=O)N4CCCC4)n(CCc4c[nH]c5ccccc45)c3C[C@H]2CN1C(=O)c1ccccc1	5.3	9	0.089
CHEMBL1609528	Cc1nc2cnc(OCc3ccccc3)nc2n(Cc2ccc(F)cc2)c1=O	5	9	0.089
CHEMBL1476791	COc1cccc(Cn2c(=O)c(-c3ccccc3)nc3cnc(OC)nc32)c1	4.9	42	0.088
CHEMBL1487111	COC(=O)[C@@]1(Cc2ccc(OC)cc2)[C@H]2c3cc(C(=O)N4CCCC4)n(CCc4ccc(OC)c(Br)c4)c3C[C@H]2CN1C(=O)c1ccccc1	5.5	15	0.087
CHEMBL1354864	COc1ccc(-n2c(=O)c(C)nc3cnc(Oc4cccc(Cl)c4)nc32)cc1	4.6	7	0.086
CHEMBL1447438	COC(=O)[C@@]1(Cc2ccc(OC)cc2)[C@H]2c3cc(C(=O)N4CCCC4)n(C[C@H](O)CO)c3C[C@H]2CN1C(=O)c1ccccc1	4.5	28	0.086
CHEMBL1451411	COC(=O)[C@@]1(Cc2ccc(F)cc2)[C@H]2c3cc(C(=O)N4CCCC4)n(CCO)c3C[C@H]2CN1C(=O)c1ccccc1	5.2	37	0.086
CHEMBL1512413	COCCn1c(=O)c(-c2ccc(F)cc2)nc2cnc(Oc3cccc(Cl)c3)nc21	5.6	35	0.086
CHEMBL1356262	COc1cccc(Cn2c(=O)c(-c3ccc(F)cc3)nc3cncnc32)c1	5	32	0.084
CHEMBL1478226	O=c1c(-c2cc(F)cc(F)c2)nc2cncnc2n1-c1ccccc1	5	36	0.083
CHEMBL1315380	COc1ncc2nc(-c3ccc(Cl)cc3)c(=O)n(CCc3ccccc3)c2n1	5.4	27	0.082
CHEMBL1605255	COc1cccc(Cn2c(=O)c(C)nc3cnc(OCc4ccccc4)nc32)c1	4.9	11	0.082
CHEMBL1604421	COC(=O)[C@@]1(Cc2ccc(F)cc2)[C@H]2c3cc(C(=O)N(C)C)n(CC4CC4)c3C[C@H]2CN1C(=O)c1ccccc1	5	16	0.081
CHEMBL1396108	COc1cccc(Cn2c(=O)cnc3cnc(Oc4ccccc4)nc32)c1	5	15	0.08
CHEMBL1445799	Cn1c(=O)c(-c2cc(F)cc(F)c2)nc2cnc(Oc3ccccc3)nc21	4.7	20	0.08
CHEMBL1474326	N#CCCn1c(=O)c(-c2ccccc2)nc2cnc(OCc3ccccc3)nc21	4.9	19	0.079
CHEMBL1482968	Cn1c(=O)c(-c2ccccc2)nc2cnc(N3CCOCC3)nc21	4.4	9	0.078
CHEMBL1332346	COC(=O)[C@@]1(Cc2ccc(F)cc2)[C@H]2c3cc(C(=O)N(C)C)n(Cc4ccccc4)c3C[C@H]2CN1C(=O)c1ccccc1	5	48	0.077
CHEMBL1474795	Cc1nc2cnc(N3CCNCC3)nc2n(Cc2ccc(F)cc2)c1=O	4.6	24	0.075
CHEMBL1532426	COCCn1c(=O)c(-c2cc(F)cc(F)c2)nc2cnc(OC)nc21	4.4	52	0.075
CHEMBL1317885	COCCn1c(=O)c(CCc2ccccc2)nc2cnc(N(C)C)nc21	4.6	39	0.074
CHEMBL1359843	COc1ccc(C(=O)N2CCC3(CCCN(c4ccccc4)C3)CC2)cc1	5	23	0.074
CHEMBL1515287	O=c1c(CCc2ccccc2)nc2cncnc2n1-c1ccccc1	4.6	46	0.074
CHEMBL1326152	CN1CCN(c2ncc3nc(-c4cc(F)cc(F)c4)c(=O)n(CCC#N)c3n2)CC1	4.5	11	0.073
CHEMBL1407035	COc1cccc(N=c2nc3c(c[nH]2)ncc(=O)n3CCc2ccccc2)c1	6.1	11	0.073
CHEMBL1328533	COC(=O)[C@@]1(Cc2ccccc2)[C@H]2c3cc(C(=O)N(C)C)n(Cc4cc(F)c(F)c(F)c4)c3C[C@H]2CN1C(=O)c1ccccc1	5.4	14	0.071
CHEMBL1524944	CCCC[C@@H]1C[C@H]1C(NC(=O)c1ccco1)c1ccc(Cl)cc1	5.4	7	0.071
CHEMBL1323124	COc1cccc(Cn2c(=O)c(CCc3ccccc3)nc3cnc(N4CCNCC4)nc32)c1	4.6	56	0.07
CHEMBL1484006	CC(C(=O)N[C@H](C)CO)[C@@H]1C[C@@]1(C)[C@@H](NC(=O)OCc1ccccc1)c1ccccc1	4.4	10	0.07
CHEMBL1560445	Cc1nc2cncnc2n(Cc2ccccc2)c1=O	4.8	37	0.07
CHEMBL1567477	CC(C(=O)N[C@H](C)CO)[C@H]1C[C@]1(C)[C@H](NC(=O)OCc1ccccc1)c1ccccc1	4.6	10	0.07
CHEMBL1359108	COC(=O)[C@@]1(Cc2ccc(F)cc2)[C@H]2c3cc(C(=O)N4CCCC4)n(Cc4ccc(C(F)(F)F)nc4)c3C[C@H]2CN1C(=O)c1ccccc1	5	26	0.069
CHEMBL1476298	COC(=O)[C@@]1(Cc2ccc(F)cc2)[C@H]2c3cc(C(=O)N(C)C)n(CCSCCO)c3C[C@H]2CN1C(=O)c1ccccc1	4.7	37	0.068
CHEMBL1395605	O=c1cnc2cnc(N3CCOCC3)nc2n1Cc1cccs1	4.5	21	0.067
CHEMBL1414269	CN=c1[nH]c(-c2ccc(N(C)C)cc2)nc2ccccc12	6.1	6	0.067
CHEMBL1559127	COc1ccc(Oc2ncc3nc(CCc4ccccc4)c(=O)n(C)c3n2)cc1	5	18	0.067
CHEMBL1364366	COCCn1c(=O)c(-c2ccc(OC)cc2)nc2cnc(Oc3ccccc3)nc21	5.1	31	0.065
CHEMBL1554659	N#CCCn1c(=O)c(-c2cc(F)cc(F)c2)nc2cnc(Oc3ccccc3)nc21	4.8	31	0.065
CHEMBL1558526	COc1cccc(Cn2c(=O)c(-c3ccccc3)nc3cncnc32)c1	5	54	0.065
CHEMBL1612363	N#Cc1ccc(CN2CCCC3(CCN(C(=O)c4cccc(F)c4)CC3)C2)cc1	4.4	14	0.064
CHEMBL1474302	CN(C)c1ncc2nc(CCc3ccccc3)c(=O)n(Cc3cccs3)c2n1	4.8	24	0.063
CHEMBL1363413	CC(C(=O)O)[C@@H]1C[C@@]1(C)[C@@H](NC(=O)OCc1ccccc1)c1ccccc1	4.4	8	0.062
CHEMBL1370467	COC(=O)C(C)[C@@H]1C[C@@]1(C)[C@@H](NC(=O)OCc1ccccc1)c1ccccc1	5.3	8	0.062
CHEMBL1400193	CC(C(=O)O)[C@H]1C[C@]1(C)[C@H](NC(=O)OCc1ccccc1)c1ccccc1	4.8	8	0.062
CHEMBL1401672	COc1cccc(Cn2c(=O)cnc3cnc(N4CCOCC4)nc32)c1	4.7	24	0.062
CHEMBL1408622	COC(=O)C(C)[C@H]1C[C@]1(C)[C@H](NC(=O)OCc1ccccc1)c1ccccc1	5.7	8	0.062
CHEMBL1568071	COCCn1c(C(=O)N(C)C)cc2c1C[C@H]1CN(C(=O)c3ccccc3)[C@@](Cc3ccc(F)cc3)(C(=O)OC)[C@@H]21	4.6	13	0.062
CHEMBL1524211	COCCn1c(=O)c(-c2ccc(Cl)cc2)nc2cnc(Oc3cccc(Cl)c3)nc21	5.6	36	0.061
CHEMBL1366961	CC(C)[C@@H](CC(=O)N[C@@H]1CCCCC1C(=O)N[C@H](CC(=O)N[C@@H](CCC(=O)O)CC(=O)O)Cc1ccccc1)NC(=O)C[C@H](CO)NC(=O)C1CCCC[C@H]1N	4.4	5	0.06
CHEMBL1455570	CCN=c1nc2c(c[nH]1)ncc(=O)n2Cc1cccc(OC)c1	4.9	10	0.06
CHEMBL1535635	COc1ncc2nc(C)c(=O)n(CCc3ccccc3)c2n1	4.7	30	0.06
CHEMBL1593837	CC(C)[C@@H](CC(=O)N[C@@H]1CCCCC1C(=O)N[C@H](CC(=O)N[C@@H](CCC(=O)O)CC(=O)O)Cc1c[nH]c2ccccc12)NC(=O)C[C@H](CO)NC(=O)C1CNCC[C@H]1N	4.5	5	0.06
CHEMBL1449218	COCCn1c(=O)c(-c2ccc(F)cc2)nc2cnc(Oc3ccc(OC)cc3)nc21	4.9	37	0.059
CHEMBL1475146	O=c1c(-c2cccs2)nc2cnc(Oc3cccc(Cl)c3)nc2n1C1CC1	6.3	29	0.059
CHEMBL1415569	O=c1cnc2cnc(Oc3cccc(Cl)c3)nc2n1C1CC1	5.2	19	0.058
CHEMBL1473331	O=c1c(-c2ccc(F)cc2)nc2cnc(N3CCNCC3)nc2n1C1CC1	6	35	0.057
CHEMBL1569497	COC(=O)[C@@]1(Cc2ccc(OC)cc2)[C@H]2c3cc(C(=O)N(C)C)n(CCO)c3C[C@H]2CN1C(=O)c1ccccc1	4.9	40	0.057
CHEMBL1331031	COC(=O)[C@@]1(Cc2ccccc2)[C@H]2c3cc(C(=O)N4CCCC4)n(CCSCCO)c3C[C@H]2CN1C(=O)c1ccccc1	5.8	27	0.056
CHEMBL1481127	CN(C)c1ncc2nc(CCc3ccccc3)c(=O)n(C3CC3)c2n1	4.9	50	0.056
CHEMBL1562786	COc1ccc(Oc2ncc3nc(-c4ccc(Cl)cc4)c(=O)n(C[C@H]4CCCO4)c3n2)cc1	4.9	16	0.056
CHEMBL1357551	COc1cccc(Cn2c(=O)cnc3cncnc32)c1	4.5	31	0.055
CHEMBL1490869	COC(=O)[C@@]1(Cc2ccc(OC)cc2)[C@H]2c3cc(C(=O)N4CCCC4)n(CCO)c3C[C@H]2CN1C(=O)c1ccccc1	4.9	37	0.054
CHEMBL1316557	COc1ccc(Oc2ncc3nc(C)c(=O)n(C[C@H]4CCCO4)c3n2)cc1	4.4	17	0.053
CHEMBL1397623	O=c1c(-c2ccccc2)nc2cnc(Oc3ccccc3)nc2n1Cc1cccs1	5.5	38	0.053
CHEMBL1411424	COc1ccc(-n2c(=O)c(C)nc3cncnc32)cc1	4.4	15	0.053
CHEMBL1590081	COC(=O)[C@@]1(Cc2ccccc2)[C@H]2c3cc(C(=O)N(C)C)n(Cc4ccc(OC)c(OC)c4)c3C[C@H]2CN1C(=O)c1ccccc1	5.5	29	0.052
CHEMBL1326360	COC(=O)[C@@]1(Cc2ccc(OC)cc2)[C@H]2c3cc(C(=O)N(C)C)n(Cc4ccc(OC(F)(F)F)cc4)c3C[C@H]2CN1C(=O)c1ccccc1	4.8	4	0.05
CHEMBL1335471	COC(=O)C1(Cc2ccccc2)C=C2C(C)C(=O)C(C(C)C)C2C=N1	4.5	2	0.05
CHEMBL1336793	CCN=c1nc2c(c[nH]1)nc(-c1cn(C)c3ccccc13)c(=O)n2C	4.4	6	0.05
CHEMBL1358272	COc1ccccc1CN=c1[nH]c(-c2c(C)noc2C)nc2ccccc12	6	8	0.05
CHEMBL1396936	CS(=O)(=O)Nc1cccc(-c2nc(=NCc3cccnc3)c3ccccc3[nH]2)c1	6	2	0.05
CHEMBL1397825	O=C(c1cccc(F)c1)N1CCC2(CCCN(c3ccccc3)C2)CC1	5	26	0.05
CHEMBL1404501	Cc1nc2c[nH]c(=Nc3ccccc3)nc2n(C[C@H]2CCCO2)c1=O	4.4	4	0.05
CHEMBL1437448	COC(=O)C1(Cc2ccccc2)C=C2C(C)C(=O)C(c3ccccc3)C2C=N1	4.9	2	0.05
CHEMBL1456688	O=C(c1cccc(F)c1)N1CCC2(CCCN(c3ccccn3)C2)CC1	5.1	18	0.05
CHEMBL1472955	CS(=O)(=O)Nc1cccc(-c2nc(=Nc3ccncc3)c3ccccc3[nH]2)c1	6.2	2	0.05
CHEMBL1558480	COc1ccc(Oc2ncc3ncc(=O)n(Cc4cccc(OC)c4)c3n2)cc1	5	22	0.05
CHEMBL1496246	COC(=O)[C@@]1(Cc2ccc(F)cc2)[C@H]2c3cc(C(=O)N4CCCC4)n(CCSCCO)c3C[C@H]2CN1C(=O)c1ccccc1	5.1	37	0.049
CHEMBL1396809	COc1cccc(Cn2c(=O)c(CCc3ccccc3)nc3cncnc32)c1	4.9	73	0.047
CHEMBL1417135	CN(C)c1ncc2nc(-c3ccccc3)c(=O)n(Cc3cccs3)c2n1	5	30	0.047
CHEMBL1475207	CN1CCN(c2ncc3nc(-c4ccccc4)c(=O)n(C4CC4)c3n2)CC1	4.9	17	0.047
CHEMBL1329108	COCCn1c(=O)c(-c2ccc(F)cc2)nc2cnc(N(C)C)nc21	4.9	13	0.046
CHEMBL1321459	COC(=O)[C@@]1(Cc2ccccc2)[C@H]2c3cc(C(=O)N4CCCC4)n(C)c3C[C@H]2CN1C(=O)c1ccccc1	5.9	11	0.045
CHEMBL1455767	CN1CCN(c2ncc3nc(-c4cc(F)cc(F)c4)c(=O)n(C4CC4)c3n2)CC1	5	20	0.045
CHEMBL1567236	COC(=O)[C@@]1(Cc2ccc(F)cc2)[C@H]2c3cc(C(=O)N4CCCC4)n(CC4CC4)c3C[C@H]2CN1C(=O)c1ccccc1	5.3	29	0.045
CHEMBL1356372	O=c1c(-c2cccc(F)c2)nc2cncnc2n1-c1ccccc1	4.8	33	0.042
CHEMBL1372363	COc1ccc(Oc2ncc3nc(C)c(=O)n(C4CC4)c3n2)cc1	4.6	44	0.041
CHEMBL1557234	O=c1c(CCc2ccccc2)nc2cnc(N3CCNCC3)nc2n1Cc1ccc(F)cc1	4.7	49	0.041
CHEMBL1394731	CCCC[C@@H]1C[C@H]1C(NC(=O)c1ccccc1)c1ccc(-c2ccccc2)cc1	5.7	5	0.04
CHEMBL1403905	COC(=O)[C@@]1(Cc2ccc(F)cc2)[C@H]2c3cc(C(=O)N(C)C)n(Cc4ccc(OC(F)(F)F)cc4)c3C[C@H]2CN1C(=O)c1ccccc1	4.9	5	0.04
CHEMBL1490786	COC(=O)[C@@]1(Cc2ccc(F)cc2)[C@H]2c3cc(C(=O)N(C)C)n(Cc4c(CO)[nH]cc(C)c4=O)c3C[C@H]2CN1C(=O)c1ccccc1	5	35	0.04
CHEMBL1375753	COc1cccc(N=c2nc3c(c[nH]2)ncc(=O)n3Cc2cccs2)c1	5.6	8	0.038
CHEMBL1517718	O=c1cnc2c[nH]c(=Nc3ccccc3)nc2n1Cc1cccs1	5.5	8	0.038
CHEMBL1566442	COc1cccc(Cn2c(=O)c(C)nc3cnc(N4CCOCC4)nc32)c1	4.6	22	0.036
CHEMBL1611856	COc1cccc(Cn2c(=O)c(-c3ccc(F)c(F)c3)nc3cncnc32)c1	4.8	39	0.036
CHEMBL1436507	COCCn1c(=O)c(CCc2ccccc2)nc2cnc(Oc3ccc(OC)cc3)nc21	5	61	0.034
CHEMBL1452111	COC(=O)C1C[C@@H]1[C@H](NC(=O)c1ccccc1)c1ccccc1	4.4	3	0.033
CHEMBL1526795	COC(=O)C1C[C@H]1[C@@H](NC(=O)c1ccccc1)c1ccccc1	4.4	3	0.033
CHEMBL1603393	O=c1c(CCc2ccccc2)nc2cnc(Oc3ccccc3)nc2n1C1CC1	5.1	45	0.033
CHEMBL1489659	COC(=O)[C@@]1(Cc2ccc(OC)cc2)[C@H]2c3cc(C(=O)N(C)C)n(Cc4ccccc4)c3C[C@H]2CN1C(=O)c1ccccc1	5.1	32	0.031
CHEMBL1521440	COC(=O)[C@@]1(Cc2ccccc2)[C@H]2c3cc(C(=O)N(C)C)n(C)c3C[C@H]2CN1C(=O)c1ccccc1	5.5	37	0.03
CHEMBL1398425	COc1ccc(Oc2ncc3nc(-c4cn(C)c5ccccc45)c(=O)n(C)c3n2)cc1	5.2	7	0.029
CHEMBL1400637	COCCn1c(=O)c(-c2ccc(Cl)cc2)nc2cnc(OC)nc21	4.4	45	0.029
CHEMBL1441453	N#CCCn1c(=O)c(-c2cccs2)nc2cnc(Oc3ccccc3)nc21	5.1	32	0.028
CHEMBL1330385	COC(=O)[C@@]1(Cc2ccccc2)[C@H]2c3cc(C(=O)N4CCCC4)n(Cc4c(CO)[nH]cc(C)c4=O)c3C[C@H]2CN1C(=O)c1ccccc1	6	26	0.027
CHEMBL1358756	COCCn1c(=O)c(-c2ccc(Cl)cc2)nc2cnc(N3CCNCC3)nc21	5.1	55	0.027
CHEMBL1366061	COc1cccc(Cn2c(=O)cnc3c[nH]c(=Nc4ccccc4)nc32)c1	5.6	11	0.027
CHEMBL1491574	COC(=O)[C@@]1(Cc2ccc(OC)cc2)[C@H]2c3cc(C(=O)N4CCCC4)n(CCSCCO)c3C[C@H]2CN1C(=O)c1ccccc1	4.9	37	0.027
CHEMBL1315268	O=c1cnc2cnc(N3CCOCC3)nc2n1Cc1ccc(F)cc1	4.6	23	0.026
CHEMBL1396773	Cn1c(=O)c(CCc2ccccc2)nc2cnc(Oc3ccccc3)nc21	4.9	27	0.026
CHEMBL1411743	COC(=O)[C@@]1(Cc2ccc(F)cc2)[C@H]2c3cc(C(=O)N4CCCC4)n(Cc4ccc(C)c(F)c4F)c3C[C@H]2CN1C(=O)c1ccccc1	5	31	0.026
CHEMBL1375285	Cc1ccc(CNC(=O)C2C[C@@H]2[C@H](NP(=O)(c2ccccc2)c2ccccc2)c2ccccc2)o1	5	4	0.025
CHEMBL1378208	O=c1cnc2cnc(OCc3ccccc3)nc2n1CCc1ccccc1	5	4	0.025
CHEMBL1433783	O=c1cnc2cncnc2n1Cc1ccccc1Cl	4.7	20	0.025
CHEMBL1554721	N#Cc1cccc(-c2ccc3[nH]cnc(=NCc4cccnc4)c3c2)c1	6.1	4	0.025
CHEMBL1558885	Cc1ccc(CNC(=O)C2C[C@H]2[C@@H](NP(=O)(c2ccccc2)c2ccccc2)c2ccccc2)o1	4.6	4	0.025
CHEMBL1566936	CCCC[C@@H]1C[C@H]1C(NC(=O)c1ccco1)c1ccc(-c2ccccc2)cc1	5.5	4	0.025
CHEMBL1518689	COC(=O)[C@@]1(Cc2ccc(F)cc2)[C@H]2c3cc(C(=O)N4CCCC4)n(CCc4ccc(OC)c(Br)c4)c3C[C@H]2CN1C(=O)c1ccccc1	5.5	17	0.024
CHEMBL1492205	COC(=O)[C@@]1(Cc2ccc(F)cc2)[C@H]2c3cc(C(=O)N4CCCC4)n(Cc4ccc(C)o4)c3C[C@H]2CN1C(=O)c1ccccc1	5.4	43	0.023
CHEMBL1363622	O=c1c(-c2ccc(Cl)cc2)nc2cnc(N3CCNCC3)nc2n1CCc1ccccc1	5.3	36	0.022
CHEMBL1365979	Cc1nc2cncnc2n(-c2ccccc2)c1=O	4.4	37	0.022
CHEMBL1414073	COc1ccc(Oc2ncc3nc(-c4cc(F)cc(F)c4)c(=O)n(CCC#N)c3n2)cc1	4.9	33	0.021
CHEMBL1354355	Cc1nc2cnc(Oc3cccc(Cl)c3)nc2n(Cc2ccc(F)cc2)c1=O	5.1	20	0.02
CHEMBL1369966	COC(=O)[C@@]1(Cc2ccc(OC)cc2)[C@H]2c3cc(C(=O)N4CCCC4)n(CCc4c[nH]c5ccc(O)cc45)c3C[C@H]2CN1C(=O)c1ccccc1	5.5	5	0.02
CHEMBL1478772	CCN=c1nc2c(c[nH]1)ncc(=O)n2Cc1cccs1	4.8	10	0.02
CHEMBL1602812	COC(=O)[C@@]1(Cc2ccc(OC)cc2)[C@H]2c3cc(C(=O)N(C)C)n(CCc4c[nH]c5ccc(O)cc45)c3C[C@H]2CN1C(=O)c1ccccc1	5.3	5	0.02
CHEMBL1396142	CN1CCN(c2ncc3nc(CCc4ccccc4)c(=O)n(C4CC4)c3n2)CC1	4.4	31	0.019
CHEMBL1592506	COCCn1c(=O)c(-c2ccc(F)cc2)nc2cnc(Oc3ccccc3)nc21	5	27	0.019
CHEMBL1436488	O=c1cnc2cnc(N3CCNCC3)nc2n1Cc1ccc(F)cc1	4.7	24	0.017
CHEMBL1474475	O=c1c(-c2ccc(Cl)cc2)nc2cnc(N3CCNCC3)nc2n1Cc1cccs1	4.7	30	0.017
CHEMBL1435384	COCCn1c(=O)c(CCc2ccccc2)nc2cnc(OCc3ccccc3)nc21	4.9	31	0.016
CHEMBL1476009	N#CCCn1c(=O)c(-c2ccccc2)nc2cnc(Oc3ccccc3)nc21	4.8	37	0.014
CHEMBL1551133	COc1ccccc1CCn1c(=O)c(-c2ccccc2)nc2cncnc21	5.3	43	0.014
CHEMBL1354693	COc1ccc(-c2nc3cnc(N4CCNCC4)nc3n(CCc3ccccc3)c2=O)cc1	5.4	32	0.013
CHEMBL1437018	CC(C)C[C@@H](CC(=O)N[C@@H](CCC(=O)O)CC(=O)O)NC(=O)C1CCCC[C@H]1NC(=O)C[C@H](CCCN)NC(=O)C[C@H](CO)NC(=O)C1CNCC[C@H]1N	4.5	8	0.013
CHEMBL1475788	COc1ccc(C(=O)N2CCC3(CCCN(c4ccccn4)C3)CC2)cc1	4.9	15	0.013
CHEMBL1409369	COc1ccc(Oc2ncc3nc(-c4ccc(OC)cc4)c(=O)n(Cc4cccs4)c3n2)cc1	5.5	16	0.012
CHEMBL1435788	COc1ccc(Oc2ncc3nc(C)c(=O)n(-c4ccc(OC)cc4)c3n2)cc1	4.4	8	0.012
CHEMBL1373621	O=c1cnc2cnc(N3CCOCC3)nc2n1CCc1ccccc1	5	28	0.011
CHEMBL1472898	COc1ccc(Oc2ncc3nc(-c4ccc(OC)cc4)c(=O)n(C4CC4)c3n2)cc1	5.2	19	0.011
CHEMBL1602633	COC(=O)[C@@]1(Cc2ccccc2)[C@H]2c3cc(C(=O)N(C)C)n(CCSCCO)c3C[C@H]2CN1C(=O)c1ccccc1	5.3	30	0.01
CHEMBL1435809	Cc1nc2cnc(OCc3ccccc3)nc2n(CCc2ccccc2)c1=O	4.8	11	0.0091
CHEMBL1365994	COC(=O)[C@@]1(Cc2ccc(F)cc2)[C@H]2c3cc(C(=O)N4CCCC4)n(CCc4ccccn4)c3C[C@H]2CN1C(=O)c1ccccc1	5.3	35	0.0086
CHEMBL1354281	COc1ccc(Oc2ncc3nc(CCc4ccccc4)c(=O)n(CCC#N)c3n2)cc1	5	39	0.0077
CHEMBL1602394	COc1ccccc1CCn1c(=O)c(-c2ccc(F)c(F)c2)nc2cncnc21	5.2	43	0.007
CHEMBL1415406	COc1ncc2nc(-c3cc(F)cc(F)c3)c(=O)n(Cc3cccs3)c2n1	4.9	25	0.004
CHEMBL1378440	COc1ccc(Oc2ncc3nc(C)c(=O)n(Cc4cccc(OC)c4)c3n2)cc1	4.9	28	0.0036
CHEMBL1472732	COCCn1c(=O)c(-c2ccccc2)nc2cnc(N3CCNCC3)nc21	5.5	69	0.0029
CHEMBL1397225	COC(=O)[C@@]1(Cc2ccc(OC)cc2)[C@H]2c3cc(C(=O)N(C)C)n(Cc4nc5ccccc5[nH]4)c3C[C@H]2CN1C(=O)c1ccccc1	5	47	0.0021
CHEMBL495068	COc1ccccc1CN=c1[nH]cnc2ccc(-c3cccc(NS(C)(=O)=O)c3)cc12	6.1	1	6.40E-05
CHEMBL1358796	c1ccc(CN=c2[nH]cnc3ccc(-c4ccc5c(c4)OCO5)cc23)cc1	6.3	1	4.70E-05
CHEMBL1370296	Cc1cccc(CN=c2[nH]cnc3ccc(-c4ccoc4)cc23)c1	6	1	4.70E-05
CHEMBL1552519	c1ccc(CN=c2[nH]cnc3ccc(-c4ccoc4)cc23)cc1	5.8	1	4.70E-05
CHEMBL1319286	CN1CCN(c2ncc3nc(CCc4ccccc4)c(=O)n(Cc4cccs4)c3n2)CC1	4.6	10	3.50E-05
CHEMBL1355010	COc1ccc(-n2c(=O)c(-c3cn(C)c4ccccc34)nc3cnc(N4CCNCC4)nc32)cc1	4.4	4	9.20E-06
CHEMBL1435293	COC(=O)[C@@]1(Cc2ccccc2)[C@H]2c3cc(C(=O)N4CCCC4)n(CC4CC4)c3C[C@H]2CN1C(=O)c1ccccc1	6	13	9.10E-06
CHEMBL1443713	Cn1c(=O)cnc2c[nH]c(=Nc3ccccc3)nc21	4.6	1	7.00E-06
CHEMBL1527221	c1csc(CN=c2[nH]cncc2-c2ccoc2)c1	6.1	2	6.70E-06
CHEMBL1557048	c1csc(CN=c2[nH]cncc2-c2ccc3c(c2)OCO3)c1	6.5	2	6.70E-06
CHEMBL1515194	COc1cccc(Cn2c(=O)c(-c3cn(C)c4ccccc34)nc3cnc(N4CCNCC4)nc32)c1	4.7	41	4.00E-06
CHEMBL1516262	Cc1nc2c[nH]c(=Nc3ccccc3)nc2n(C)c1=O	4.7	2	3.90E-06
CHEMBL1398066	CCCC[C@@H]1C[C@H]1C(NC(=O)c1ccccc1)c1ccccc1	5.1	4	3.30E-06
CHEMBL1486399	CCCC[C@@H]1C[C@H]1C(NC(=O)c1ccco1)c1ccccc1	4.8	4	3.30E-06
CHEMBL1551051	COc1ncc2nc(-c3ccc(Cl)cc3)c(=O)n(Cc3cccs3)c2n1	4.8	22	1.80E-06
CHEMBL1413340	O=C(c1cnccn1)N1CCC2(CCCN(c3cccc(-c4ccccc4)c3)C2)CC1	4.7	5	1.20E-06
CHEMBL1447392	COC(=O)[C@@]1(Cc2ccc(OC)cc2)[C@H]2c3cc(C(=O)N(C)C)n(Cc4ccc(Cl)c(C(F)(F)F)c4)c3C[C@H]2CN1C(=O)c1ccccc1	5	2	5.40E-07
CHEMBL1602112	COC(=O)[C@@]1(Cc2ccc(OC)cc2)[C@H]2c3cc(C(=O)N4CCCC4)n(Cc4ccc(Cl)c(C(F)(F)F)c4)c3C[C@H]2CN1C(=O)c1ccccc1	4.7	2	5.40E-07
CHEMBL1325335	CN1CCN(c2ncc3nc(-c4cn(C)c5ccccc45)c(=O)n(CCC#N)c3n2)CC1	4.4	5	3.90E-07
CHEMBL1320525	COC(=O)[C@@]1(Cc2ccc(F)cc2)C2=C(CC(=O)C(=O)N(C)C)C(=O)CC2CN1C(=O)c1ccccc1	4.6	1	0
CHEMBL1330251	COC(=O)[C@@]1(Cc2ccc(OC)cc2)C2=C(CC(=O)C(=O)N3CCCC3)C(=O)CC2CN1C(=O)c1ccccc1	5	1	0
CHEMBL1410491	COC(=O)[C@@]1(Cc2ccc(OC)cc2)C2=C(CC(=O)C(=O)N(C)C)C(=O)CC2CN1C(=O)c1ccccc1	4.6	1	0
CHEMBL1445772	COC(=O)[C@@]1(Cc2ccc(F)cc2)C2=C(CC(=O)C(=O)N3CCCC3)C(=O)CC2CN1C(=O)c1ccccc1	5	1	0
CHEMBL1596121	CC(C)C[C@@H](CC(=O)N[C@H](CC(=O)N[C@@H]1CCCCC1C(=O)N[C@H](CC(=O)N[C@@H](CCC(=O)O)CC(=O)O)Cc1ccccc1)C(C)C)NC(=O)C1CNCC[C@H]1N	4.5	1	0
CHEMBL10	C[S+]([O-])c1ccc(-c2nc(-c3ccc(F)cc3)c(-c3ccncc3)[nH]2)cc1	5.699991797
CHEMBL10009	CCCC(=O)NCCc1c2n(c3ccc(OC)cc13)Cc1ccccc1-2	5.900008766
CHEMBL100473	N#CC(C(=N)Sc1ccccc1N)C(C#N)C(=N)Sc1ccccc1N	6.100015437
CHEMBL100848	O=C(O)c1cc(N=Nc2ccc(S(=O)(=O)N=c3cccc[nH]3)cc2)ccc1O	5.099999035
CHEMBL101	CCCCc1c(O)n(-c2ccccc2)n(-c2ccccc2)c1=O	4.499999679
CHEMBL102714	Cn1cc(C2=C(c3ccc(Cl)cc3Cl)C(=O)NC2=O)c2ccccc21	4.749999839
CHEMBL102740	N=C(N)NCCCCN=C(N)N	5.399996913
CHEMBL10284	CC[C@H](NC(=O)c1c(C)c(-c2ccccc2)nc2ccccc12)c1ccccc1	4.899998417
CHEMBL1034	O=C(O)Cc1ccccc1Nc1c(Cl)cccc1Cl	5.449998585
CHEMBL103469	O=C(c1ccc2c(c1)OCO2)N1CCCCC1	5.099999035
CHEMBL104	Clc1ccccc1C(c1ccccc1)(c1ccccc1)n1ccnc1	6.250019067
CHEMBL1043	Nc1ccc(S(=O)(=O)c2ccc(N)cc2)cc1	6.100015437
CHEMBL105672	COC(=O)C1=C(C)N=C(C)C([N+](=O)[O-])[C@@H]1c1ccccc1C(F)(F)F	6.799970733
CHEMBL105739	C=c1cc(C)[nH]c1=Cc1c(O)[nH]c2ccccc12	5.599997654
CHEMBL107	COc1cc2c(c(OC)c1OC)-c1ccc(OC)c(=O)cc1[C@@H](NC(C)=O)CC2	5.499996932
CHEMBL1073	Cc1cnc(C(=O)NCCc2ccc(S(=O)(=O)NC(=O)NC3CCCCC3)cc2)cn1	4.799999357
CHEMBL107528	CCCN=C(N)NCCCC(N)C(=O)O	5.399996913
CHEMBL1078442	CC(C)=CCC/C(C)=C/COc1c2ccoc2cc2oc(=O)ccc12	7.500312917
CHEMBL1079460	O=S1(=O)N(CCN2CC=C(c3c[nH]c4cc(F)ccc34)CC2)c2cccc3c2N1CCC3	4.599999383
CHEMBL1089	NNCCc1ccccc1	5.899985367
CHEMBL1091971	O=[As](O)(O)c1ccc(Cc2ccc([As](=O)(O)O)cc2)cc1	5.099999035
CHEMBL1097940	NC(=O)COc1c(F)cc(SCCNS(=O)(=O)c2ccccc2)cc1F	4.499999679
CHEMBL110611	NCC#Cc1ccccc1	5
CHEMBL1108	O=C(CCCN1CC=C(n2c(=O)[nH]c3ccccc32)CC1)c1ccc(F)cc1	5
CHEMBL1109	Nc1ccc(S(=O)(=O)N=c2cc[nH]n2-c2ccccc2)cc1	6.850085048
CHEMBL111545	CCCOC(=O)c1c(-c2ccccc2)nc(CC)c(C(=O)SCC)c1CCC	5.099999035
CHEMBL1123	CCN(CC)CCOC(=O)C1(C2CCCCC2)CCCCC1	5.099999035
CHEMBL113142	N=c1[nH]c(=NCCc2ccc(O)cc2)nc2[nH]c(-c3ccco3)nn12	4.400000186
CHEMBL1148	Cc1cccc(N=c2cc[nH]cc2S(=O)(=O)NC(=O)NC(C)C)c1	4.899998417
CHEMBL1161520	Oc1ccc([C@@H]2CNCCc3c2cc(O)c(O)c3Cl)cc1	4.499999679
CHEMBL1161936	O=C(O)c1ccc(SSc2ccc(C(=O)O)cn2)nc1	5.799998135
CHEMBL1162521	O=C(O)C[S+]([O-])c1ccc2c3c(cccc13)C(=O)c1ccccc1-2	5.199998172
CHEMBL11684	CC1(C)Oc2ccc(C#N)cc2[C@H](N2CCCC2=O)[C@H]1O	4.400000186
CHEMBL1169388	CNCC[C@H](Oc1ccc(C(F)(F)F)cc1)c1ccccc1	4.599999383
CHEMBL1170	CCC(=O)O[C@H]1CC[C@H]2[C@@H]3CC=C4CC(=O)CC[C@]4(C)[C@H]3CC[C@]12C	4.899998417
CHEMBL1172911	O=C(O)c1ccccc1-c1ccccc1C(=O)Nc1ccc2c(c1)[nH]c(=O)c1ccccc12	5.499996932
CHEMBL1172977	O=C(O)c1ccccc1-c1ccccc1C(=O)Nc1ccc2c(c1)Cc1ccccc1-2	5.499996932
CHEMBL1173453	O=C(O)c1ccccc1-c1ccccc1C(=O)Nc1ccc2c(c1)Cc1cc(F)ccc1-2	5.599997654
CHEMBL1179	N[C@@H]1C[C@H]1c1ccccc1	4.400000186
CHEMBL1179104	Fc1ccc(C(OCCCc2c[nH]cn2)c2ccc(F)cc2)cc1	7.500312917
CHEMBL1179483	COC(=O)c1c(-c2cc(OC)c(OC)c(OC)c2)c2ccc(OCc3ccccn3)cc2c(=O)n1-c1ccc(N)cc1	5.399996913
CHEMBL1180496	CC[N+](CC)(CC)CC(=O)Nc1c(C)cccc1C	4.400000186
CHEMBL1182777	O=C(O)c1ccc2c3c1cccc3c(=O)n1c3ccccc3nc21	6.799970733
CHEMBL1183559	CCCCCCCCCCCCCCCCCC(=O)O[C@H](CC(=O)O)C[N+](C)(C)C	4.499999679
CHEMBL1188431	NCCCCCCNS(=O)(=O)c1cccc2ccccc12	6.7000571
CHEMBL1190161	COC(=O)c1c(-c2cc(OC)c(OC)c(OC)c2)c2ccnc(OCc3ncccn3)c2c(=O)n1Cc1ccnc(C)c1	4.7499989
CHEMBL1190913	c1cncc(-c2nc(=NCc3cccs3)c3ccccc3[nH]2)c1	6
CHEMBL1192517	CNCCCCOc1ccccc1Cc1ccccc1	4.400000186
CHEMBL1195032	C[C@@H]1NCCc2cc(O)c(O)cc21	4.800000875
CHEMBL1200766	Nc1ccc(S(=O)(=O)N=c2nccc[nH]2)cc1	5.900008766
CHEMBL1200806	COc1ccc2cc(C(C)C(=O)O)ccc2c1	4.400000186
CHEMBL1201039	NS(=O)(=O)c1cc2c(cc1Cl)N=C(CSCc1ccccc1)NS2(=O)=O	5.399996913
CHEMBL1201155	CN1CCN(C2=Nc3ccccc3Oc3ccc(Cl)cc32)CC1	4.899998417
CHEMBL1201217	CCCCOc1ccc(C(=O)CCN2CCCCC2)cc1	5.599997654
CHEMBL1201322	CCCCCCCCCCCCCCCC[N+](C)(C)CCN(Cc1ccc(OC)cc1)c1ncccn1	4.800000875
CHEMBL1201842	CC[C@H](C)N(C)C(=O)c1cc2ccccc2c(-c2ccccc2Cl)n1	4.650000277
CHEMBL120806	Nc1cc(S(N)(=O)=O)ccc1SSc1ccc(S(N)(=O)=O)cc1N	6.100015437
CHEMBL1213137	CCN(CC)CCOc1ccc(/C(=C(\Cl)c2ccccc2)c2ccccc2)cc1	7.100179498
CHEMBL1213138	CN1[C@H]2CC[C@@H]1CC(O[C@@H](c1ccccc1)c1ccccc1N)C2	4.400000186
CHEMBL1214274	O=C1C(=Nc2ccc(S(=O)(=O)N=c3cccc[nH]3)cc2)C(Cl)C(=O)c2ccccc21	5.699991797
CHEMBL121626	Cc1c(Cl)cccc1Nc1ccccc1C(=O)O	5.499996932
CHEMBL12208	Cc1cc(=O)oc2cc(O)ccc12	4.899998417
CHEMBL1222317	Cc1c(C(=O)c2cccc3ccccc23)c2cccc3c2n1[C@H](CN1CCOCC1)CO3	5.900008766
CHEMBL122701	O=c1c(O)c(-c2ccc(O)c(O)c2)oc2ccccc12	4.499999679
CHEMBL123	Cc1c2cc[nH]cc2c(C)c2c1nc1ccccc12	4.400000186
CHEMBL1231023	NC(C[PH](=O)(=O)O)C(=O)O	4.400000186
CHEMBL1232474	Clc1ccc(CO[C@@H](Cn2ccnc2)c2ccc(Cl)cc2Cl)cc1	6.799970733
CHEMBL123325	COC(=O)C1=CO[C@@H](C)[C@H]2CN3CCc4c([nH]c5ccccc45)[C@@H]3C[C@H]12	5
CHEMBL1233960	O=C(NCCO)c1ccc(Cl)cc1	5.299997603
CHEMBL1234071	O=C(O)CCCC[C@H]1CCSS1	4.400000186
CHEMBL123433	Ic1cncc(OC[C@@H]2CCN2)c1	4.499999679
CHEMBL1235001	CCCCc1c(O)n(-c2ccc(O)cc2)n(-c2ccccc2)c1=O	4.899998417
CHEMBL1235551	O=C(C1CCCCC1)N1CC(=O)N2CCc3ccccc3[C@@H]2C1	4.949999955
CHEMBL123904	Cc1nc(=O)c2cccc(O)c2[nH]1	5.399996913
CHEMBL1255647	N#Cc1cc2[nH]c(=O)c(=O)[nH]c2cc1[N+](=O)[O-]	4.400000186
CHEMBL1255781	O=C(OCCN1CCCCC1)c1c[nH]c2ccccc12	5.699991797
CHEMBL1256291	O=C(c1cc(O)c(O)c([N+](=O)[O-])c1)c1ccccc1F	5.900008766
CHEMBL1256364	S=C(N=c1[nH]ccs1)Nc1ccccc1	4.700000504
CHEMBL1256392	NCCCCNS(=O)(=O)c1ccc2c(Cl)cccc2c1	5.699991797
CHEMBL1256516	NC(Cc1cc(O)c(O)cc1O)C(=O)O	4.400000186
CHEMBL1256697	CC(C)(CO)Cc1cc(C(C)(C)C)c(O)c(C(C)(C)C)c1	8.102372909
CHEMBL1256718	C[C@]1(C2CCCC2)Cc2cc(OCC(=O)O)c(Cl)c(Cl)c2C1=O	4.400000186
CHEMBL1256759	O=C(O)c1cc([N+](=O)[O-])ccc1NCCCc1ccccc1	5.699993986
CHEMBL1256814	COc1ccc2c(c1)c(CC(=O)O)c(C)n2Cc1ccc(Cl)cc1	4.899998417
CHEMBL1256841	O=C(CCNNC(=O)c1ccncc1)NCc1ccccc1	4.799999692
CHEMBL1256851	O=c1ccc2c(OCCCCc3ccccc3)c3ccoc3cc2o1	7
CHEMBL1256871	CC(C)COC(=O)OCN1C(=O)CN(CCN2CC(=O)N(COC(=O)OCC(C)C)C(=O)C2)CC1=O	4.400000186
CHEMBL1256873	Cc1c[nH]c(=NC(=O)C2C(=O)c3ccccc3S(=O)(=O)N2C)s1	4.499999679
CHEMBL1256919	COc1ccc2c(c1OC)C(=O)O[C@@H]2[C@H]1c2cc3c(cc2CCN1C)OCO3	4.599999383
CHEMBL1256943	COc1ccc2c(c1)c(CC(=O)O)c(C)n2C(=O)c1ccccc1	5
CHEMBL1257003	COc1cc(C=C(C#N)C(=O)c2ccc(O)c(O)c2)cc(I)c1O	6.299988938
CHEMBL1257014	COc1ccc2c(c1)c(CC(=O)O)c(C)n2Cc1ccc(F)cc1	4.599999383
CHEMBL1257030	O=C(O)c1nn(Cc2ccc(Cl)cc2Cl)c2ccccc12	4.400000186
CHEMBL1257056	Cc1cc(N)c2ccccc2[n+]1CCCCCCCCCCCCCC[n+]1c(C)cc(N)c2ccccc21	4.400000186
CHEMBL1257123	C(=C\c1ccccc1)\CN1CCN(C(c2ccccc2)c2ccccc2)CC1	4.800000875
CHEMBL126075	COc1cc(C(=O)OCCCN2CCCN(CCCOC(=O)c3cc(OC)c(OC)c(OC)c3)CC2)cc(OC)c1OC	5
CHEMBL126077	O=Nc1c(-c2c(O)[nH]c3ccccc23)[nH]c2ccccc12	4.649999302
CHEMBL1269022	S=C(Nc1ccc2c[nH]nc2c1)Nc1ccc2c[nH]nc2c1	5.599997654
CHEMBL1270168	N=c1nc(SCc2ccccc2)c2ncn(Cc3ccccc3)c2[nH]1	5.499996932
CHEMBL1274	CC1(C)NC(=O)N(c2ccc([N+](=O)[O-])c(C(F)(F)F)c2)C1=O	4.549999531
CHEMBL127516	CCCCOC(=O)c1ccc(N)cc1	4.899998417
CHEMBL12831	O=C1CCC(c2ccc(-n3ccnc3)cc2)=NN1	4.499999679
CHEMBL12856	Nc1cc(-c2ccncc2)c[nH]c1=O	4.899998417
CHEMBL1288013	CN(CCc1ccccn1)c1ccc2c(c1)Cc1ccccc1-2	5.099999035
CHEMBL129768	O[C@H](CCCN1CCN(c2ncc(F)cn2)CC1)c1ccc(F)cc1	4.899998417
CHEMBL129795	O=C(C=Cc1ccc(O)cc1)c1ccc(O)cc1O	5.099999035
CHEMBL13045	COc1ccc2c(c[n+](C)c3c4cc5c(cc4ccc23)OCO5)c1OC	4.400000186
CHEMBL1314130	CCCCCCC[n+]1ccc(-c2cc[n+](CCCCCCC)cc2)cc1	4.400000186
CHEMBL1314211	COc1ccc2[nH]cc(CCN=c3[nH]c(-c4cccc(NS(C)(=O)=O)c4)nc4ccccc34)c2c1	6.400007822
CHEMBL1314222	CS(=O)(=O)Nc1cccc(-c2ccc3[nH]cnc(=NCc4cccs4)c3c2)c1	6.299988938
CHEMBL1314273	CC(C)CO[C@H](c1ccc2c(c1)OCO2)[C@H](C)Br	5.699991797
CHEMBL1314286	COCCCCC(=NOCCN)c1ccc(C(F)(F)F)cc1	4.899998417
CHEMBL1314388	c1csc(CN=c2[nH]c(-c3ccc4c(c3)OCO4)nc3ccccc23)c1	5.799998135
CHEMBL1314450	COC(=O)C1=C(C)N=C(C)C(C(=O)OCCN(C)Cc2ccccc2)[C@H]1c1cccc([N+](=O)[O-])c1	6.500038134
CHEMBL1314451	O=S(=O)(O)c1ccc2c(N=Nc3c(O)ccc4ccccc34)cccc2c1	6.400007822
CHEMBL1314477	COc1ccc(NC(=O)N2CC3(CCN(C(=O)c4cc(C(F)(F)F)cc(C(F)(F)F)c4)CC3)C2)cc1	4.700000504
CHEMBL1314564	CCOC(=O)OCC1OC(C#Cc2ccccc2)C=CC1Oc1cccc(N(C)C)c1	5.599997654
CHEMBL1314641	COc1ccc(/C=C/C2=CC3(C)CC2(C)C(c2ccc(OC)cc2)CC3=O)cc1	5.099999035
CHEMBL1314808	CC(C(=O)Nc1ccc2ccccc2c1)[C@@H]1C[C@@]1(C)[C@@H](NC(=O)c1ccncc1Cl)c1ccccc1	4.400000186
CHEMBL1314989	CS(=O)(=O)c1ccc(Cn2c3c(c4cc(F)cc(F)c42)CCC[C@H]3CC(=O)O)cc1	6.400007822
CHEMBL1315083	COc1ccc(CN=c2cc[nH]c(-c3cccc(C#N)c3)n2)c(OC)c1	6.299988938
CHEMBL1315184	COc1cccc(-c2cc(=NCCc3c[nH]c4ccc(OC)cc34)[nH]cn2)c1	5.799998135
CHEMBL1315313	COC(=O)C1[C@H]2C[C@H]3c4[nH]c5cc(OC)ccc5c4CCN3C[C@@H]2C[C@@H](OC(=O)c2cc(OC)c(OC)c(OC)c2)[C@@H]1OC	4.800000875
CHEMBL1315316	O=S(=O)(O)c1cc(O)c2c(N=Cc3ccccc3O)cc(S(=O)(=O)O)cc2c1	5.499996932
CHEMBL1315323	CC[C@]1(O)C[C@H]2CN(CCc3c([nH]c4ccccc34)[C@](C(=O)OC)(c3cc4c(cc3OC)N(C)[C@@H]3[C@](O)(C(=O)OC)[C@H](OC(C)=O)[C@]5(CC)C=CCN6CC[C@]43[C@@H]65)C2)C1	4.400000186
CHEMBL1315342	N=c1ccn([C@@H]2O[C@@H](CO)[C@@H](O)[C@H]2O)c(=O)[nH]1	4.400000186
CHEMBL1315417	CC[C@]1(c2ncc[nH]2)Cc2ccccc2O1	4.599999383
CHEMBL1315589	Cc1ccc2c(c1)C(=O)[C@@]1(O)CCN(c3ccccc3)C1=N2	4.899998417
CHEMBL1315743	CCCCCN(CCCCC)C(=O)C(CCC(=O)O)NC(=O)c1ccc(Cl)c(Cl)c1	5.699998457
CHEMBL1315939	CCc1cccc2c3c([nH]c12)[C@](CC)(CC(=O)O)OCC3	4.400000186
CHEMBL1316190	COc1cc2oc(-c3ccccc3)cc(=O)c2cc1OC	6
CHEMBL1316209	CC(C)[C@@]1(NC(=O)C2C[C@H]3c4cccc5[nH]cc(c45)C[C@@H]3N(C)C2)O[C@@]2(O)[C@H]3CCCN3C(=O)C(Cc3ccccc3)N2C1=O	5.900008766
CHEMBL1316213	CCCNC(=O)OC[C@@H]1O[C@H](CCON=C(C)CCC(=O)OC[C@@H]2O[C@H](c3ccccc3)C=C[C@@H]2Oc2ccc(OC)cc2)C=C[C@@H]1Oc1ccc(OC)cc1	5.399996913
CHEMBL1316219	O=C(OC[C@@H](O)CO)c1ccccc1N=c1cc[nH]c2cc(Cl)ccc12	4.800000875
CHEMBL1316265	CCCCCCCC/C=C\CCCCCCCC(=O)N[C@@H](CO)Cc1ccc(O)cc1	4.499999679
CHEMBL1316408	COc1ccc2[nH]cc(CCN=c3cc[nH]c(-c4ccccc4C)n3)c2c1	5.900008766
CHEMBL1316463	CCN=c1nc2c(c[nH]1)nc(-c1cc(F)cc(F)c1)c(=O)n2CCc1ccccc1	4.800000875
CHEMBL1316470	COc1cc2c(cc1O)-c1c(O)c(OC)cc3c1[C@H](C2)N(C)CC3	4.499999679
CHEMBL1316482	FC(F)(F)c1ccccc1-c1nccc(N2CCNCC2)n1	5.900008766
CHEMBL1316579	CN1CCc2cc3c(cc2[C@@H]1[C@H]1OC(=O)c2c1ccc1c2OCO1)OCO3	4.89999855
CHEMBL1316629	CCOC(c1cc(OC)cc([N+](=O)[O-])c1OC)C(C)C(OC)[C@@H](C)C=CCC(=O)OC	5.599997654
CHEMBL1316731	COc1ccc(NC(=O)N2CC[C@@]3(CCCN(C(=O)c4c(C)noc4C)C3)C2)cc1	4.400000186
CHEMBL1316749	C=CC[C@@H]1C=C[C@H](Oc2ccc(C)cc2)[C@H](COC(=O)NCc2cccc3ccccc23)O1	5.399996913
CHEMBL1316956	COc1ccc2[nH]cc(CCN=c3[nH]cncc3-c3ccccc3OC)c2c1	6.599980365
CHEMBL1316973	CC(C)C[C@@H](CC(=O)N[C@@H](CCCN)CC(=O)N[C@@H]1CCNCC1C(=O)N[C@H](CC(=O)N[C@@H](CCC(=O)O)CC(=O)O)Cc1c[nH]c2ccccc12)NC(=O)C1CCCC[C@H]1N	4.499999679
CHEMBL1317010	C=CC[C@@H]1C=C[C@@H](ON=C(C)CCC(=O)OC[C@@H]2O[C@H](c3ccccc3)C=C[C@@H]2Oc2ccc(OC)cc2)[C@@H](CO)O1	7.899629455
CHEMBL1317013	Oc1ccc2ccccc2c1/C=C\c1ccc2c(Br)cc(Br)c(O)c2n1	5.599997654
CHEMBL1317055	CC1CCC2C(=O)OC(Cc3ccccc3)CN2C1c1ccc(Br)cc1	5.599997654
CHEMBL1317148	C[C@@]12CC[C@@H](O)C[C@H]1CC[C@@H]1[C@@H]2CC[C@@]2(C)[C@H](O)CC[C@H]12	4.599999383
CHEMBL1317231	CC(=O)C[C@H](c1ccc([N+](=O)[O-])cc1)c1c(O)c2ccccc2oc1=O	6.199970641
CHEMBL1317232	O=C(c1ccco1)N1CCC2(CC1)CN(Cc1ccncc1)C2	5.499996932
CHEMBL1317234	CC(C)(Oc1ccc([C@@H]2CC2(Cl)Cl)cc1)C(=O)O	4.499999679
CHEMBL1317300	COc1c2ccoc2nc2c(OC)c(OC[C@H](O)C(C)(C)O)ccc12	4.699999048
CHEMBL1317335	FC(F)(F)c1ccccc1-c1ccc2[nH]cnc(=NC3CCNCC3)c2c1	6.89997427
CHEMBL1317633	NCCC[C@@H](CC(=O)N[C@@H]1CCNCC1C(=O)N[C@H](CC(=O)N[C@@H](CCC(=O)O)CC(=O)O)Cc1c[nH]c2ccccc12)NC(=O)C[C@H](Cc1c[nH]c2ccccc12)NC(=O)C1CNCC[C@H]1N	4.499999679
CHEMBL1317823	CC(C)Oc1ccc2c(=O)c3cc(C(=O)O)ccc3oc2c1	4.499999679
CHEMBL1317860	COC(=O)NC(c1cccc(F)c1)C(C(=O)OC)C(C)=NCc1ccccc1	5.199998172
CHEMBL1317916	O=C1C(=O)C(Cc2ccccc2)C(=O)c2ccccc21	5.399996913
CHEMBL1317932	OC[C@H](CCc1c[nH]c2ccccc12)c1c[nH]c2ccccc12	5.399996913
CHEMBL1317950	Clc1ccc(CC[C@H](Cn2ccnc2)Sc2c(Cl)cccc2Cl)cc1	7.899629455
CHEMBL1317986	O=C1C(Cl)=C(Sc2nnc3c4ccccc4c4ccccc4c3n2)C(=O)c2ccccc21	5.399996913
CHEMBL1318020	CC(=O)C1CC[C@H]2[C@H]3CC[C@H]4C[C@@H](O)CC[C@]4(C)C3C(=O)C[C@@]12C	4.899998417
CHEMBL1318114	COc1cccc(-c2nc(=NCCc3c[nH]c4ccc(OC)cc34)cc[nH]2)c1	6.299988938
CHEMBL1318278	Cn1cccc1C(=O)N1CCC2(CCCN(C(=O)Nc3cccc(C#N)c3)C2)CC1	4.599999383
CHEMBL1318307	CCCN(CCC)C[C@@H]1CCCCN1CCNC(=O)N1c2ccccc2C(=O)Nc2cccnc21	4.700000504
CHEMBL1318316	CN(Cc1cc(Br)cc(Br)c1O)Cc1c(O)ccc2ccccc12	5.499996932
CHEMBL1318340	CN=c1[nH]cnc2ccc(-c3cccc(OC)c3)cc12	6.299988938
CHEMBL1318341	Cc1cc2c(cc1S(N)(=O)=O)S(=O)(=O)CCC2	4.899998417
CHEMBL1318411	O=C(c1ccncc1)N1CCC2(CC1)CCN(C(c1ccccc1)c1ccccc1)CC2	4.899998417
CHEMBL1318421	CC(=O)OCC1OC(C#Cc2ccc(C)cc2C)C=CC1OC(C)=O	5.599997654
CHEMBL1318470	CC#CCOC(=O)c1c(C)[nH]c2sc3c(c2c1=N)CC[C@@H](O)C3	4.800000875
CHEMBL1318495	CN(C)c1ccc(-c2c[nH]cnc2=NCCc2c[nH]cn2)cc1	6.299988938
CHEMBL1318513	Cc1cc(=O)oc2cc(OC3C=CC(C#CC(C)(C)C)OC3CO)ccc12	5.499996932
CHEMBL1318551	C[C@@H]1CNCCN1S(=O)(=O)c1cccc2cnccc12	4.499999679
CHEMBL1318553	CC[C@@]12CCCN3CCc4c(n(c5ccccc45)C(=O)C1)[C@H]32	4.599999383
CHEMBL1318571	Cc1cc(CNC(=O)C(C)C2C[C@]2(C)[C@H](NC(=O)OCc2ccccc2)c2ccccc2)nn1C	5.199998172
CHEMBL1318622	CCC/C=C(\CCC)C(NC(=O)c1cccs1)c1ccc(C(F)(F)F)cc1	6.299988938
CHEMBL1318674	O=C1C[C@@H](O)[C@@H](O)[C@H]2c3c(c(O)n(Cc4ccccc4)c3O)CCC12	5.399996913
CHEMBL1318698	COc1cc(C=CC(=O)CC(=O)C=Cc2ccc(O)c(OC)c2)ccc1O	5.900008766
CHEMBL1318708	COc1cc(-c2ccc(N=Nc3ccc4c(S(=O)(=O)O)cc(S(=O)(=O)O)c(N)c4c3O)c(OC)c2)ccc1N=Nc1ccc2c(S(=O)(=O)O)cc(S(=O)(=O)O)c(N)c2c1O	5
CHEMBL1318799	COC(=O)C1(Cc2ccccc2)C2c3cc(C(=O)N4CCCC4)n(Cc4ccc(OC(F)(F)F)cc4)c3CC2CN1C(=O)c1ccccc1	5.399996913
CHEMBL1319093	CN(Cc1ccco1)c1ncncc1-c1ccccc1Cl	6.100015437
CHEMBL1319251	CC12C=C(/C=C/C=C/c3ccccc3)C(C)(C1)C(/C=C/c1ccccc1)CC2=O	5.499996932
CHEMBL1319303	CCOC(=O)C(O)Cc1cnc2ccccc2n1	5.399996913
CHEMBL1319373	Fc1ccc(C(c2ccc(F)cc2)N2CCN(C/C=C\c3ccccc3)CC2)cc1	4.700000504
CHEMBL1319626	O=C1CCC[C@@H](C(C(=O)OCc2ccccc2)C(=O)OCc2ccccc2)C1	5.499996932
CHEMBL1319720	COC(=O)C1C(c2ccccc2)C(=O)[C@@]2(O)c3ccccc3O[C@@]12c1ccccc1	5.199998172
CHEMBL1319783	COCC(=O)N1CCC2(CC1)CN(C(=O)Nc1ccccc1)C2	5.799998135
CHEMBL1319785	CC(C(=O)Nc1ccc2ccccc2c1)[C@H]1C[C@]1(C)[C@H](NC(=O)Oc1ccc(F)cc1)c1ccccc1	4.499999679
CHEMBL1319789	CC(C(=O)Nc1ccc2ccccc2c1)[C@H]1C[C@]1(C)[C@H](NS(=O)(=O)c1ccc(-c2ccccc2)cc1)c1ccccc1	6
CHEMBL1320034	O=C(O)C=Cc1ccc(O)c(O)c1	4.800000875
CHEMBL1320052	O=C(CCc1ccc(O)cc1)c1c(O)cc(O)cc1O[C@@H]1O[C@@H](CO)[C@@H](O)[C@@H](O)[C@H]1O	4.499999679
CHEMBL1320141	COc1cc(O)c(C(=O)/C=C\c2ccc3c(c2)OCO3)c(OC)c1	5.699991797
CHEMBL1320315	O=C(O)C[C@H]1OCC=C2CN3CC[C@]45C(=Nc6c4cc(O)c(O)c6[N+](=O)[O-])C1[C@H]2C[C@@H]35	5.499996932
CHEMBL1320406	COc1ccc(O[C@H]2C=C[C@@H](c3ccccc3)O[C@H]2COC(=O)CCC(C)=NO[C@@H](C)c2cn([C@H](CO)Cc3ccccc3)nn2)cc1	5.75000321
CHEMBL1320469	Clc1ccccc1-c1nc(=Nc2ccncc2)c2ccccc2[nH]1	5.799998135
CHEMBL1320619	O=C(c1ccco1)N1CCC2(CC1)CN(C(c1ccccc1)c1ccccc1)C2	4.599999383
CHEMBL1320662	O=C(Nc1cccc(F)c1)N1CCCC2(CCN(S(=O)(=O)c3ccccc3)CC2)C1	4.800000875
CHEMBL1320743	C[C@]12CC[C@H]3[C@H](CCC4=Cc5nc6nc7ccccc7n6cc5C[C@@]43C)[C@@H]1CC[C@@]2(O)C#N	5
CHEMBL1320913	CN(C)CCC(=O)[C@@]1(O)CC[C@H]2[C@H]3CC=C4C[C@@H](O)CC[C@]4(C)[C@H]3CC[C@]21C	5.599997654
CHEMBL1320943	C=C(C)C(O)/C=C/c1ccc(Br)cc1	5.499996932
CHEMBL1321338	Cn1cccc1C(=O)N1CCC[C@@]2(CCN(Cc3cc(C(F)(F)F)cc(C(F)(F)F)c3)C2)C1	4.400000186
CHEMBL1321470	CC1CN2C(CCC(C)C2c2ccc(Br)cc2)C(=O)O1	5.399996913
CHEMBL1321655	CN1CCc2cc3c(cc2[C@@H]1c1c(O)oc2c4c(ccc12)OCO4)OCO3	4.899998417
CHEMBL1322026	CC1=CC(C)(C)Nc2ccc(CSc3ccccc3)cc21	6.7000571
CHEMBL1322137	O=C1c2ccccc2N[C@H](c2cc(Cl)cc(Cl)c2O)N1CCc1ccccn1	5.499996932
CHEMBL1322414	COc1ccc([C@@H](C)c2cc3c(cc2O)OCO3)cc1	5.799998135
CHEMBL1322743	N#Cc1cccc(-c2nc3c[nH]c(=Nc4ccccc4)nc3n(C[C@H]3CCCO3)c2=O)c1	5
CHEMBL1322864	N=c1sc2ccccc2n1CCS	5.799998135
CHEMBL1322875	CCc1ccccc1OC[C@H](O)CN[C@@H]1CCc2ccccc2C1	4.499999679
CHEMBL1322976	CCCCCCC=C1C=C2CC(=O)C(C)(OC(C)=O)C(=O)C2=CN1CCc1ccccc1	5.199998172
CHEMBL1323204	C[C@H](NC(=O)c1ccc(Cl)c(Cl)c1)c1ccc(-c2ccccc2)cc1	5.499996932
CHEMBL1323524	COc1ccc(NC(=O)N2CCCC3(CCN(C(=O)Oc4ccccc4)CC3)C2)cc1	5.799998135
CHEMBL1323529	CCCCCCCCCCC/C=C\C(C)(C)/C=C\CCCC(=O)O	4.800000875
CHEMBL1323563	O=S(=O)(c1ccccc1)N1CCC2(CCCN(c3ncccn3)C2)CC1	6
CHEMBL1323759	CS(=O)(=O)Nc1cccc(-c2cc(=Nc3ccccc3)[nH]cn2)c1	6
CHEMBL1323836	CCOC(=O)[C@@]12CC1C(=NO)c1ccccc1O2	4.400000186
CHEMBL1323905	CCCc1cc2c(n1CCO)C(C)C1CN(C(=O)c3ccccc3)C(C)(C(=O)OC)C21	4.899998417
CHEMBL1323927	CN(C)c1ccnc(-c2cccc(NS(C)(=O)=O)c2)n1	6.799970733
CHEMBL1324032	FC(F)(F)c1cccc(-c2nc3nc(Cl)c(Cl)nc3[nH]2)c1	5.399996913
CHEMBL1324178	COC(=O)C(Cc1ccccc1)NC(=O)C(C)CO	5.399996913
CHEMBL1324201	C[C@@H]1O[C@H]1[PH](=O)(=O)O	5.499996932
CHEMBL1324405	C[C@@H](COc1ccccc1)N(CCCl)Cc1ccccc1	4.699999048
CHEMBL1324434	C[C@@H]1Cc2cc3c(cc2C(c2ccc(N)cc2)=NN1)OCO3	4.599999383
CHEMBL1324656	CCCNC(=O)OC[C@H]1O[C@@H](CCON=CC(NS(=O)(=O)c2ccc(C)cc2)C(C)C=CCC(=O)OC)C=C[C@@H]1Oc1ccc(OC)cc1	5.399996913
CHEMBL1324697	CCCC=CC1C(=O)C(C)C2CC(C)(C(=O)OC)N=CC12	4.499999679
CHEMBL1324854	COc1cc([C@@H]2c3cc4c(cc3[C@@H](O[C@@H]3O[C@H]5CO[C@@H](C)O[C@@H]5[C@@H](O)[C@H]3O)[C@@H]3COC(=O)C32)OCO4)cc(OC)c1O	5.599997654
CHEMBL1325197	CCCCC#CC1C=CC(Oc2cc(OC)c(OC)c(OC)c2)C(COC(=O)OCC)O1	5.199998172
CHEMBL1325408	O=[N+]([O-])c1cc(Cc2cc([N+](=O)[O-])c3cccnc3c2O)c(O)c2ncccc12	5.299997603
CHEMBL1325511	CC(C)(C)CC(C)(C)c1cc(O)c(O)c(CN2CCCCC2)c1	5.099999035
CHEMBL1326204	C[C@]12CC[C@H]3c4ccc(OC[C@H]5CO5)cc4CC[C@H]3[C@H]1CC[C@@H]2O	5.499996932
CHEMBL1326787	COc1ccccc1CC(Cc1nc2ccccc2[nH]1)c1nc2ccccc2[nH]1	4.899998417
CHEMBL1326815	COc1cccc(C2Oc3ccc(OC)cc3C(NOC[C@@H](O)COCc3ccco3)C2=O)c1	5.499996932
CHEMBL1326960	C=C1CC[C@H]2C(C)(C)[C@H](O)CC[C@]2(C)[C@@H]1COc1ccc2ccc(=O)oc2c1	5.399996913
CHEMBL1327203	Clc1ccc([C@H](Cn2ccnc2)OCc2c(Cl)cccc2Cl)c(Cl)c1	6.400007822
CHEMBL1327243	c1cc2cc(c1)C[n+]1ccc(c3ccccc31)NCc1ccc(cc1)CNc1cc[n+](c3ccccc13)C2	5.599997654
CHEMBL1327256	COc1cc2ccc(=O)oc2c(O)c1OCC=C(C)C	4.499999679
CHEMBL1327459	NNC(=O)Cc1cccnc1	5.199998172
CHEMBL1327466	c1cc(CSSCc2ccncc2)ccn1	5.799998135
CHEMBL1327619	Cc1c(C(=O)c2ccc3ccccc3c2)c2cccc3c2n1[C@H](CN1CCOCC1)CO3	4.599999383
CHEMBL1327697	CCC/C=C(\CCC)C(NP(=O)(c1ccccc1)c1ccccc1)c1ccc(C(F)(F)F)cc1	4.899998417
CHEMBL1327758	COC(=O)C1[C@@H](O)CC[C@H]2CN3CCc4c([nH]c5ccccc45)[C@@H]3C[C@@H]12	4.600000091
CHEMBL1327793	Cl/C(=N\c1cccc2ccccc12)N(c1ccccc1)c1ccccc1	5.499996932
CHEMBL1327945	COc1ccc(CN=c2[nH]cncc2-c2cccnc2)c(OC)c1	6.7000571
CHEMBL1328265	O=C(O)C(Cc1cc(I)c(O)c(I)c1)C1CCCCC1	5.499996932
CHEMBL1328286	NCOC(=O)Cc1ccc(Br)cc1	5.699991797
CHEMBL1328369	Oc1cc(CN2COc3ccccc32)c(O)cc1CNC1CCCCC1	5.199998172
CHEMBL1328490	COC(=O)C1CC[C@H](C)[C@@H](c2ccc(C)cc2)N1C(=O)c1ccc(/C=N\O[C@@H](C)c2cn([C@H]3COC[C@H]3O)nn2)cc1	5.499996932
CHEMBL1328536	C=CCSc1nc2ccccc2c(=O)n1Cc1ccco1	5.399996913
CHEMBL1328985	C[C@@H](/C=C\c1cccc(Oc2ccc(F)cc2)c1)N(O)C(N)=O	4.549999531
CHEMBL1329026	Cc1cc(C(=O)CSC(=S)SC(C)(C)C)ccc1Cl	5.299997603
CHEMBL1329218	C[C@@]12CC3CC(N)(C1)C[C@](C)(C3)C2	4.700000504
CHEMBL1329488	Cc1[nH]n(-c2ccccc2)c(=O)c1N=Nc1ccc([As](=O)(O)O)c(O)c1	5.499996932
CHEMBL1329499	COc1cccc(N=c2nc3c(c[nH]2)nc(-c2ccc(F)cc2)c(=O)n3CCC#N)c1	6.199970641
CHEMBL1329823	Cc1noc(C)c1-c1cc(=NCc2cccnc2)[nH]cn1	8.301029996
CHEMBL1329927	CN1CCN2c3ccccc3Cc3ccccc3[C@@H]2C1	4.800000875
CHEMBL1329939	Cc1ccc(S(=O)(=O)N[C@H]2COC(=O)C=CC[C@@H](C)COC(=O)C=CC[C@@H]2C)cc1	5.299997983
CHEMBL1329940	N#C[C@H](c1ccccc1)N1CCCN([C@@H](C#N)c2ccccc2)[C@H]1c1ccccc1O	5.499996932
CHEMBL1329957	COc1ccn(C)c(=O)c1C#N	4.899998417
CHEMBL1329968	COc1ccc(O[C@H]2C=C[C@@H](c3ccccc3)O[C@H]2COC(=O)CCC(C)=NOC[C@@H](O)[C@H]2O[C@H]3OC(C)(C)O[C@H]3[C@@H]2O)cc1	5.799998135
CHEMBL1330020	O=[N+]([O-])c1ccc([C@@H](Nc2ccccc2)c2ccc3cccnc3c2O)cc1	5.199998172
CHEMBL1330057	CC(C)(C)c1ccc(-c2nnc(SCc3ccc(Cl)cc3)n2-c2cccc(C(F)(F)F)c2)cc1	5.499996932
CHEMBL1330114	O=C(CCN1CCCCC1)c1csc2ccccc12	5.499996932
CHEMBL1330317	CN(Cc1ccco1)c1ncnc2ccc(-c3ccccc3Cl)cc12	5.799998135
CHEMBL1330323	N#CC(C=NC(=S)c1ccncc1)c1nc2ccccc2s1	5.199998172
CHEMBL1330422	CCCc1cc2c(n1Cc1cc(F)cc(F)c1)C(C)C1CN(C(=O)c3ccccc3)C(C)(C(=O)OC)C21	5.199998172
CHEMBL1330502	CC(=O)c1c(O)c(C)c(O)c(Cc2c(O)c3c(c(C(=O)/C=C\c4ccccc4)c2O)OC(C)(C)C=C3)c1O	6.199970641
CHEMBL1330587	CCCC[C@@H]1C[C@H]1C(NC(=O)Cc1ccccc1)c1ccc(Cl)cc1	5.900008766
CHEMBL1330614	O=C(Nc1cccc2ccccc12)c1ccccc1	5.599997654
CHEMBL1330659	COc1cc([C@H]2c3cc4c(cc3[C@@H](O)[C@@H]3COC(=O)C23)OCO4)cc(OC)c1OC	5.550003469
CHEMBL1331066	CC(Br)C(=O)c1ccc2cc(Br)c3ccccc3c2c1	5.900008766
CHEMBL1331105	C=C(CC1(CNP(=O)(c2ccccc2)c2ccccc2)CC1)c1ccccc1	5
CHEMBL1331112	CC(C)=C1C(=O)C(c2ccccc2)=C2CN3C(=O)N(CCc4ccccc4)C(=O)[C@]3(Cc3ccccc3)C21	5
CHEMBL1331118	COC(=O)[C@@]1(Cc2ccccc2)C2C(CC(=O)C(=O)N(C)C)C(=O)C[C@H]2CN1C(=O)c1ccccc1	4.800000875
CHEMBL1331122	O=C1/C(=C/c2ccccc2)[C@@H](NC2CCCCC2)c2ccccc21	5.399996913
CHEMBL1331148	NCCCCCCCCCCNS(=O)(=O)c1cccc2c(Cl)cccc12	7.300162274
CHEMBL1331288	C=C(CC1([C@@H](NP(=O)(c2ccccc2)c2ccccc2)[C@H]2C[C@@H]2CCCC)CC1)c1cccc(OC)c1	4.400000186
CHEMBL1331301	O=C(O)c1[nH]c2c([N+](=O)[O-])cc([N+](=O)[O-])cc2c1C(=O)O	5.499996932
CHEMBL1331363	CN(C)c1ccc(-c2cc(-n3ccnc3)ncn2)cc1	6.100015437
CHEMBL1331443	NC(C(=O)O)c1ccc(C(=O)O)c(C(=O)O)c1	4.799999461
CHEMBL1331521	COc1ccc2oc(-c3ccccc3)c(OC)c(=O)c2c1	4.599999383
CHEMBL1331525	c1cncc(CN=c2[nH]cncc2-c2ccc3c(c2)OCO3)c1	6.100015437
CHEMBL1331570	Cc1c(Cl)cccc1NC(=O)CC1Sc2ccccc2NC1=O	5.599997654
CHEMBL1331579	CCC/C=C(\CCC)C(NS(=O)(=O)c1cccc2cccnc12)c1ccc(-c2ccccc2)cc1	5.699991797
CHEMBL1331583	CC(=O)c1ccc(OC2C(O)COC2/C=C/c2ccc(Cl)cc2)cc1	5.599997654
CHEMBL1331618	CC(C)(C)c1cc(Br)c(O)c(CN(Cc2cc(C(C)(C)C)cc(Br)c2O)C2CCCCC2)c1	5.499996932
CHEMBL1331657	O=C(c1ccncc1)N1CCC2(CC1)CCN(c1cccc(-c3ccccc3)c1)CC2	4.899998417
CHEMBL1331734	COc1ccc(OC)c2c(=S)c3ccccc3[nH]c12	5.099999035
CHEMBL1331913	O=C1/C(=C/c2cccnc2)SC(=S)N1Cc1ccco1	5.199998172
CHEMBL1331980	O=S1(=O)[C@@H](c2ccccc2)[C@H](N2CCCCC2)[C@H]1[C@H]1C[C@H]2c3ccccc3[C@@H]1c1ccccc12	5.099999035
CHEMBL1332062	CCCN(CCC)CCc1c[nH]c2ccc(C(N)=O)cc12	4.400000186
CHEMBL1332270	COc1ccc(CCCOc2cc(CCn3ccnc3)ccc2OC)cc1	7.100179498
CHEMBL1332453	Cc1cc(N2CCOCC2)nc2ccc(Cc3ccc4nc(N5CCOCC5)cc(C)c4c3)cc12	5.399996913
CHEMBL1332504	NNC(=O)CCc1ccc2ccc3ccccc3c2c1	5.799998135
CHEMBL1332636	COc1ccc(O[C@H]2C=C[C@@H](c3ccccc3)O[C@@H]2CON=C(C)CCN2CCCCc3nc(C)c(C)cc32)cc1	5.199998172
CHEMBL1332726	Nc1ccccc1C#CCCCCO	4.899998417
CHEMBL1332803	Cc1c(Cl)c(S(N)(=O)=O)cc2c1N=CN=S2(=O)O	5.299997603
CHEMBL1332980	O=C(C=Cc1ccc(O)c(O)c1)O[C@@H]1C[C@](O)(C(=O)O)C[C@@H](O)[C@@H]1O	5.099999035
CHEMBL1333056	CC(C=C/C=C(C)/C=C\C1=C(C)CCCC1(C)C)=CC(=O)O	5
CHEMBL1333156	CCC/C=C(\CCC)C(NS(=O)(=O)c1cccs1)c1ccc(C(=O)OC)cc1	5.699991797
CHEMBL133342	CC[C@@H](CO)N=c1[nH]c(=NCc2ccccc2)c2ncn(C(C)C)c2[nH]1	6.500038134
CHEMBL1333556	CCc1cccc2c(-c3ccccc3)c3c(nc12)OCC3	4.899998417
CHEMBL1333783	CN(Cc1ccco1)c1ncncc1-c1cccc(NS(C)(=O)=O)c1	6.299988938
CHEMBL1334103	CS(=O)(=O)N1CCC2(CCN(c3cccc(-c4ccccc4)c3)CC2)CC1	4.499999679
CHEMBL1334104	O=C(C[C@@H](c1ccccc1)N1CCCCC1)c1ccccc1	5.499996932
CHEMBL1334255	Cc1cc(-c2cc(C)c(O)c(C(C)(C)C)c2)cc(C(C)(C)C)c1O	5.299997603
CHEMBL1334357	O=C(c1ccc([N+](=O)[O-])cc1)C(Br)[C@@H](Br)c1ccnc2ccccc12	5.499996932
CHEMBL1334465	Cc1cc(=NC(=O)Nc2ccc(N(C)C)cc2)c2cc(F)cc(F)c2[nH]1	5.199998172
CHEMBL1334687	CCOC(=O)N=c1[nH]c(-c2ccccc2)c(C)s1	5.099999035
CHEMBL1334935	Cc1[nH]c2ccccc2c1-c1cc(-c2cc(-c3c(C)[nH]c4ccccc34)on2)no1	5.599997654
CHEMBL1335140	COC(=O)C1=C(C)N(Cc2ccccc2)C2=C3C(=O)N(C)C(=O)C3[C@@](O)(C(=O)OC)C(=O)N2C1c1ccccc1	6.89997427
CHEMBL1335220	Cn1ncc2c(=Nc3cccc(Cl)c3)[nH]c(=Nc3cccc(Cl)c3)[nH]c21	5.099999035
CHEMBL1335409	O=[N+]([O-])c1ccc(C2=Nn3c(nnc3-c3ccc(Cl)cc3)SC2)o1	5.099999035
CHEMBL1335634	CC(=O)C1CC[C@@H]2[C@@H]3CC=C4CC(=O)CC[C@@]4(C)[C@H]3CC[C@@]12C	4.60000053
CHEMBL1335668	O=C(C[C@H](c1ccccc1)c1c(O)c2ccccc2oc1=O)c1ccccc1	6.199970641
CHEMBL1335826	COc1ccccc1N1CCN(C[C@@H]2CN3C(=O)N(C)c4ccccc4C3=N2)CC1	4.499999679
CHEMBL1335890	CC(C(=O)Nc1ccc2ccccc2c1)[C@H]1C[C@]1(C)[C@H](NC(=O)OCc1ccccc1)c1ccccc1	5.799998135
CHEMBL1336008	O=C1OC2(c3ccc(O)cc3Oc3cc(O)ccc32)c2c1c(-c1ccccc1)c(-c1ccccc1)c(-c1ccccc1)c2-c1ccccc1	5.599997654
CHEMBL1336124	CC(C)C1=CC2=CC[C@@H]3[C@@](C)(C(=O)O)CCC[C@@]3(C)[C@@H]2CC1	4.899998417
CHEMBL1336155	COc1cc(O)c2c(O)c3c(c4c2c1[C@@]1(C4)C(C)=CCCC1(C)C)C(=O)[C@@]1(O)CC(=O)C(C(N)=O)C(=O)[C@]1(O)C3O	5.499996932
CHEMBL1336185	C/C(=C\c1ccc(Cl)cc1)C(C)(C)C(=O)O	5.499996932
CHEMBL1336585	COC(=O)CCC(=O)N=C1CC[C@@]2(O)[C@H]3Cc4ccc(O)c5c4[C@@]2(CCN3CC2CC2)C1O5	4.499999679
CHEMBL1336985	O=c1cc(O)cc(C=Cc2ccc(O)c(O)c2)o1	4.599999383
CHEMBL1337108	O=C(Nc1ccccc1)N1CCCC2(CCN(S(=O)(=O)c3ccccc3)CC2)C1	5
CHEMBL1337541	CCCCCCCCCC(=O)N[C@@H](CN1CCOCC1)[C@@H](O)c1ccccc1	8.795880017
CHEMBL1337629	CCCC(c1cc(C(C)(C)C)c(O)cc1C)c1cc(C(C)(C)C)c(O)cc1C	5.499996932
CHEMBL1337691	Oc1ccc(Cl)cc1Cc1cc(Cl)cc(Cc2cc(Cl)ccc2O)c1O	5.599997654
CHEMBL1337713	O=C(N[C@@H](c1ccccc1)[C@@H]1CC1C(=O)NCc1ccccn1)OCc1ccccc1	4.700000504
CHEMBL1337740	COc1ccc(-c2ccc3c(n2)CCCN3C[C@H](O)CN2CCCc3nc(-c4ccc(Br)cc4)ccc32)cc1	5.449996923
CHEMBL1337781	Oc1ccc(Cc2cc(Cl)cc(Cl)c2O)cc1Cl	6.7000571
CHEMBL1337829	N#Cc1cccc(NC(=O)N2CC[C@@]3(CCCN(C(=O)c4cccc(F)c4)C3)C2)c1	4.700000504
CHEMBL1338163	CCC=CC(CCC)C(NC(=O)Cc1ccccc1)c1ccc(C(=O)OC)cc1	5
CHEMBL1338311	COC(=O)N1CCC2(CC1)CN(C(c1ccccc1)c1ccccc1)C2	5
CHEMBL1339209	COc1ccc2[nH]cc(CCN=c3cc[nH]c(-c4ccoc4)n3)c2c1	6.100015437
CHEMBL134	Clc1cccc(Cl)c1NC1=NCCN1	5.099999035
CHEMBL1354090	C[C@@H](C[N+](C)(C)C)OC(N)=O	4.400000186
CHEMBL1354145	Cc1cccc(C)c1NC(=O)C[N+](C)(C)C	4.400000186
CHEMBL1354190	Cc1c2cccc(Sc3ccccc3)c2c2c3c(cccc13)[S+](c1ccccc1)C2	5.599997654
CHEMBL1354243	COc1ccc(OC)c([C@H]2Nc3ccccc3N=C3CC(C)(C)CC(=O)C32)c1Br	4.499999679
CHEMBL1354344	CC(=O)c1ccc(C2C=CC(Oc3ccc(-c4ccccc4)cc3)C(CO)O2)cc1	5.399996913
CHEMBL1354398	Cc1ccccc1[C@@H](OCCN(C)C)c1ccccc1	5.399996913
CHEMBL1354414	CC(C)(C)c1ccc(OC2C(O)COC2/C=C/C#Cc2ccccc2)cc1	5.299997603
CHEMBL1354626	CN(CCc1ccccn1)c1ccc2c(c1)C(=O)c1ccccc1-2	5.499996932
CHEMBL1354706	COC(=O)NC(c1cccc(F)c1)[C@]1(C(C)=O)CCCC1=O	5.399996913
CHEMBL1354725	COc1ccc(C#CC2C=CC(OC(C)=O)C(COC(C)=O)O2)cc1	5.299997603
CHEMBL1354751	O=C(c1csnn1)N1CCC[C@@]2(CCN(c3cccc(-c4ccccc4)c3)C2)C1	5.399996913
CHEMBL1354777	Fc1ccc([C@H]2CCNC[C@H]2COc2ccc3c(c2)OCO3)cc1	5.699991797
CHEMBL1354913	COc1ccc(-c2cnnc(CCCn3ccnc3-c3ccccc3)n2)cc1	7.899629455
CHEMBL1354966	C[C@H]1C[C@@H]2[C@H]3CC=C4CC(=O)C=C[C@@]4(C)[C@@]3(Cl)[C@@H](O)C[C@]2(C)[C@]1(OC(=O)c1ccco1)C(=O)CCl	5.299997603
CHEMBL1355040	CC(=O)N(CC(C)C(=O)O)c1c(I)cc(I)c(N)c1I	8.494850022
CHEMBL1355066	CC1CCC(C(=O)O)NC1c1ccc(-c2ccco2)cc1	5.399996913
CHEMBL1355088	COc1ccc(/C=C/N(CCc2ccc(OC)c(OC)c2)C(=O)C(F)(F)F)cc1	5.499996932
CHEMBL1355095	CC(C)CC1C(=O)N2CCC[C@@H]2[C@]2(O)O[C@](NC(=O)C3=CC4c5cccc6[nH]cc(c56)C[C@H]4N(C)C3)(C(C)C)C(=O)N12	4.899998417
CHEMBL1355263	COc1ccc(C(=O)N2CCC3(CCCN(C(=O)Nc4cccc(C#N)c4)C3)CC2)cc1	4.400000186
CHEMBL1355351	CC(C)(C)C(=O)NC(c1ccc(Cl)cc1)[C@]1(C)C[C@H]1C1CCCCC1	4.899998417
CHEMBL1355537	N=c1[nH]c(N)ccc1N=Nc1ccccc1	4.800000875
CHEMBL1355547	CC(C)CON=C1C2CCn3c(=O)n(Cc4cc5c(cc4Cl)OCO5)c(=O)n3[C@H]2[C@H](O)[C@H]2O[C@H]12	5.499996932
CHEMBL1355708	CS(=O)(=O)N1CCC2(CC1)CN(c1ccncc1)C2	4.800000875
CHEMBL1355807	COc1ccc(C(=O)C2[C@@H]3[C@H]4COC(O4)C(=O)[C@H]3[C@H]3C=Cc4ccccc4N23)c(OC)c1	4.499999679
CHEMBL1355849	CCCCCCC1=Cc2cc(OC)c(OC)cc2C(C(C(C)=O)C(=O)OC)O1	5.399996913
CHEMBL1355935	O=C(c1ccncc1)N1CCC[C@@]2(CCN(c3ncccn3)C2)C1	4.700000504
CHEMBL1355952	CC=C(C)C(=O)O[C@@H]1C(C)=C2[C@@H]3OC(=O)[C@](C)(O)[C@@]3(O)[C@H](OC(=O)CCC)C[C@](C)(OC(C)=O)[C@H]2[C@@H]1OC(=O)CCCCCCC	4.499999679
CHEMBL1356022	COc1ccc(OC2C=CC(C#Cc3ccccc3)OC2CO)cc1	5.900008766
CHEMBL1356041	COc1ccc2[nH]cc(CCN=c3[nH]cnc4ccc(-c5ccc(C(=O)N(C)C)cc5)cc34)c2c1	6.599980365
CHEMBL1356055	CC[C@@H](c1ccc2cc(O)ccc2c1)C(C)(C)C(=O)O	5.499996932
CHEMBL1356060	c1nc(=NCCc2cnc[nH]2)c(-c2ccc3c(c2)OCO3)c[nH]1	6.100015437
CHEMBL1356106	C#C[C@]1(O)CC[C@@H]2[C@H]3CCC4=CCCC[C@@H]4[C@@H]3CC[C@@]21C	5
CHEMBL1356113	COc1ccc(O[C@H]2C=C[C@@H](c3ccccc3)O[C@H]2CON=C2C3CCn4c(=O)n(-c5ccccc5)c(=O)n4[C@H]3[C@H](O)[C@H]3O[C@H]23)cc1	5.699991797
CHEMBL1356132	Cc1noc(C)c1C(=O)N1CCC[C@@]2(CCN(c3ccccc3)C2)C1	4.700000504
CHEMBL1356292	COC(=O)CC[C@@H](C)[C@H]1CC[C@H]2[C@H]3CC[C@H]4C[C@@H]5CC[C@@]4(C)[C@@]3(O5)[C@@H](Br)[C@@H](Br)[C@]21C	5.599997654
CHEMBL1356302	Cc1noc(C)c1C(=O)N1CCC2(CCCN(C(=O)NC(C)C)C2)CC1	4.700000504
CHEMBL1356304	CCOC(=O)OCC1C=C[C@H](c2cc(-c3ccccc3)ccc2O)C(c2ccc(C(C)=O)cc2)O1	6.500038134
CHEMBL1356318	CC(C)CCN1CCc2nc(COc3ccccc3)c3c(c2C1)COC(C)C3	5.199998172
CHEMBL1356331	COC(=O)C1CC[C@H](C)[C@@H](c2ccc(C)cc2)N1C(=O)c1ccc(/C=N\O[C@@H]2O[C@H](COC(C)=O)[C@H](OC(C)=O)[C@H](OC(C)=O)[C@H]2OC(C)=O)cc1	5.799998135
CHEMBL1356381	CS(=O)(=O)c1ccc(CNC(=O)C2C[C@@H]2[C@H](NP(=O)(c2ccccc2)c2ccccc2)c2ccccc2)cc1	4.899998417
CHEMBL1356391	COC(=O)C=CCC(C)C(C=NO[C@@H](C)c1cc(-c2c(C)cc(C)cc2C)no1)NS(=O)(=O)c1ccc(C)cc1	5.599997654
CHEMBL1356395	O=[N+]([O-])c1cccc(C=NN=c2ccc3ccccc3[nH]2)c1O	6
CHEMBL1356463	CO[C@H]1COC(=O)C=CC[C@H](C)[C@@H](NS(=O)(=O)c2ccc(C)cc2)COC(=O)CCC[C@@H]1C	5.399996913
CHEMBL1356466	CC(C)CN1CCCC2(CCN(C(=O)c3ccco3)CC2)C1	4.400000186
CHEMBL1356617	CN1[C@H]2CC[C@@H]1CC(O)C2	4.899998417
CHEMBL1356628	CC(C)c1cccc2c([Si](C)(C)C)c3c(nc12)-c1cccc(=O)n1C3	5.699991797
CHEMBL1356630	COc1ccc2[nH]cc(CCN=c3[nH]cncc3-c3c(C)noc3C)c2c1	5.900008766
CHEMBL1356744	COc1cccc(-c2cncnc2-n2ccnc2)c1	6.199970641
CHEMBL1356842	O=C(c1cc(C(F)(F)F)cc(C(F)(F)F)c1)N1CCC[C@@]2(CCN(Cc3ccncc3)C2)C1	7.100179498
CHEMBL1356941	O=C(c1ccco1)N1CCC[C@@]2(CCN(c3ccncc3)C2)C1	4.800000875
CHEMBL1357044	CCCCCC(=O)c1cc(CC(C(=O)OC)C(=O)OC)cc2cc(OC)c(OC)cc12	5.499996932
CHEMBL1357085	CC(=O)OC[C@@H]1O[C@H](CCON=C(C)CCC(=O)OC[C@@H]2O[C@H](C#Cc3ccccc3)C=C[C@@H]2Oc2ccc(C)cc2)C=C[C@@H]1OC(C)=O	5.199998172
CHEMBL1357183	N=c1c2c([nH]c3ccccc13)CCC[C@H]2O	4.400000186
CHEMBL1357231	Cc1cccc(CN=c2cc[nH]c(-c3ccccc3Cl)n2)c1	6.100015437
CHEMBL1357247	CC(=O)C(C#N)C(=O)Nc1cc(Br)ccc1Br	5.099999035
CHEMBL1357252	NC(C(=O)NC1C(=O)N2C(C(=O)O)=C(Cl)CSC12)c1ccccc1	4.899998417
CHEMBL1357429	c1cncc(CN=c2cc(-c3ccc4c(c3)OCO4)[nH]cn2)c1	6.500038134
CHEMBL1357496	CC1(C)C=C2Oc3ccccc3[C@@H](C3C(=O)CC(C)(C)CC3=O)C2C(=O)C1	4.899998417
CHEMBL1357498	COCC(=O)N1CCC2(CCCN(c3ccc(-c4ccccc4)cc3)C2)CC1	4.700000504
CHEMBL1357676	O=C(c1cccc(F)c1)N1CCC[C@@]2(CCN(c3cccc(-c4ccccc4)c3)C2)C1	4.700000504
CHEMBL1357759	O=C(Oc1ccccc1)N1CCC2(CC1)CN(c1ccncc1)C2	5.499996932
CHEMBL1357770	C[C@@]12C[C@@H]3S[C@@H]3C[C@H]1CC[C@@H]1[C@@H]2CC[C@@]2(C)[C@H](O)CC[C@H]12	8.301029996
CHEMBL1357968	O=C(Oc1ccccc1)N1CCC[C@@]2(CCN(Cc3ccccc3)C2)C1	4.700000504
CHEMBL1358012	O=C1NCN(c2ccccc2)C12CCN(C[C@H]1COc3ccccc3O1)CC2	4.650000277
CHEMBL1358116	C=CCOC(=O)CC=NC(=O)C=CC=CCCCCCCCC(C)O	5.499997284
CHEMBL1358137	Cc1ccc2ccccc2c1CSc1[nH]c(=N)nc2c1ncn2CC(C)C	5.099999035
CHEMBL1358247	NCC(O)CN	5.599997654
CHEMBL1358266	CCCc1cc2c(n1Cc1ccco1)C(C)C1CN(C(=O)c3ccccc3)C(C)(C(=O)OC)C21	4.899998417
CHEMBL1358297	CC(=O)c1c(O)c2n(c1O)C(C)(C)[C@H]1Cc3cccc4[nH]cc(c34)[C@@H]21	4.499999679
CHEMBL1358359	O=C1c2cccc([N+](=O)[O-])c2C(=O)N1c1nc[nH]n1	5.099999035
CHEMBL1358390	CN(C)CCNCCN	5.099999035
CHEMBL1358449	Nc1ccc(N(S(=O)(=O)c2ccccc2)S(=O)(=O)c2ccccc2)c(Cl)c1	5.499996932
CHEMBL1358462	CCCC=CC1C(=O)C(C)C2CC(Cc3ccccc3)(C(=O)OC)N=CC12	5.299997603
CHEMBL1358487	Clc1nc(=NCCc2ccccc2)c2ncn(-c3ccccc3)c2[nH]1	5.099999035
CHEMBL1358525	CCc1ccc2c(-c3cccc(Cl)c3)nc(=O)n(CC)c2n1	4.400000186
CHEMBL1358538	CC(C)N(Cc1ccccc1)S(=O)(=O)c1n[nH]c(C(C)(C)C)n1	5.399996913
CHEMBL1358566	COC(=O)C1CC[C@H](C)[C@@H](c2ccc(C)cc2)N1C(=O)c1ccc(/C=N\O[C@@H](C)c2cc(-c3c(C)cc(C)cc3C)no2)cc1	5.799998135
CHEMBL1358570	NC1C(=O)[C@]2(I)c3ccccc3N3C(N)C(=O)C4c5ccccc5N1[C@@H]4[C@@H]32	5.099999035
CHEMBL1358583	COC(=O)N1CCC[C@@]2(CCN(C(c3ccccc3)c3ccccc3)C2)C1	4.599999383
CHEMBL1358602	CC1CCC2C(=O)OC(CN3C(=O)c4ccccc4C3=O)CN2C1c1ccc(Br)cc1	5.499996932
CHEMBL1358628	COc1cc(N)c(Cl)cc1C(=O)N[C@H]1CCN(CCCOc2ccc(F)cc2)C[C@@H]1OC	6
CHEMBL1358708	CC(C)(C)NC(=O)C1CC[C@@H]2[C@@H]3CC[C@@H]4NC(=O)C=C[C@@]4(C)[C@H]3CC[C@@]12C	6.299988938
CHEMBL1358731	FC(F)(F)c1cc(CN2CC[C@@]3(CCCNC3)C2)cc(C(F)(F)F)c1	4.499999679
CHEMBL1358898	C[N+](C)(C)CCC(=O)c1cccc2ccccc12	4.899998417
CHEMBL1359351	CC(C)[C@@]1(NC(=O)C2C[C@H]3c4cccc5[nH]cc(c45)C[C@@H]3N(C)C2)O[C@]2(O)[C@H]3CCCN3C(=O)C(Cc3ccccc3)N2C1=O	5.599997654
CHEMBL1359613	O=C(c1cc(C(F)(F)F)cc(C(F)(F)F)c1)N1CCC2(CC1)CN(Cc1ccncc1)C2	5
CHEMBL1359713	C=CCO[C@@H](Cn1ccnc1)c1ccc(Cl)cc1Cl	7
CHEMBL1359917	COC(=O)N[C@H](c1ccccc1)[C@@]1(C)C[C@@H]1C(C)C(=O)Nc1ccc2ccccc2c1	5.399996913
CHEMBL1360650	CC(C(=O)NCc1ccc(C(F)(F)F)nc1)[C@H]1C[C@]1(C)[C@H](NC(=O)OCc1ccccc1)c1ccccc1	5.299997603
CHEMBL1360942	O=[N+]([O-])c1ccc(S(=O)(=O)Cc2ccccc2)c2nonc12	6.500038134
CHEMBL1361000	C[C@@H]1[C@H]2C=C[C@@H]1C(=C1c3ccc(O)c(O)c3Oc3c1ccc(O)c3O)C2C(=O)O	5.099999035
CHEMBL1361133	Cc1cc2c(cc1C)Nc1c(oc(-c3c[nH]c4ccc(COc5ccccc5)cc34)c1O)N2	5.099999035
CHEMBL1361149	O=C(c1ccco1)N1CCC[C@@]2(CCN(C(c3ccccc3)c3ccccc3)C2)C1	4.499999679
CHEMBL1361226	C#CCCCON=C1C[C@@H](O)[C@@H](O)[C@@H]2c3c(c(O)n(-c4ccc(F)cc4F)c3O)CCC12	5.799998135
CHEMBL1361285	CC(=O)OCC1OC(C#Cc2ccccc2)C=CC1OC(C)=O	5.199998172
CHEMBL1361725	N#Cc1ccc(CN2CCCC3(CCN(S(=O)(=O)c4ccccc4)CC3)C2)cc1	4.899998417
CHEMBL1361731	C#CCOC(=O)NC(/C=C/CCCC)c1ccccc1	4.800000875
CHEMBL1361847	COc1ccc2[nH]cc(CCN=c3[nH]cnc4ccc(-c5ccccc5C#N)cc34)c2c1	6.500038134
CHEMBL1361945	NCCC[C@@H](CC(=O)N[C@@H]1CCNCC1C(=O)N[C@H](CC(=O)N[C@@H](CCC(=O)O)CC(=O)O)Cc1ccccc1)NC(=O)C[C@H](Cc1c[nH]c2ccccc12)NC(=O)C1CCCC[C@H]1N	4.400000186
CHEMBL1362501	CC(=O)OC(C)(C)/N=N\c1ccc(Br)cc1	5.299997603
CHEMBL1362562	CCC/C=C(\CCC)C(NS(=O)(=O)c1cccc2cccnc12)c1ccc(C(=O)OC)cc1	5.799998135
CHEMBL1362630	CC(C(=O)O)c1ccc(C(=O)c2ccccc2)s1	4.800000875
CHEMBL1362880	O=C(Oc1ccccc1)N1CCC2(CC1)CCN(c1ncccn1)CC2	4.800000875
CHEMBL1363367	COc1ccc2c(c1)CN([C@H](C)[C@@H]1CC[C@@H]3[C@H]4CC[C@H]5C[C@@H](O)CC[C@@]5(C)[C@H]4CC[C@]31C)CO2	5.099999035
CHEMBL1364121	CCN(CCO)CCO	5.699991797
CHEMBL1364404	COc1ccc2nc3c(cc2c1)Cc1ccccc1-3	5.199998172
CHEMBL1364601	CC(=O)c1ccc(OC2C=CC(c3ccc(Cl)cc3)OC2CO)cc1	5.299997603
CHEMBL1364717	COc1ccc(C(=O)N2CCC[C@@]3(CCN(C(=O)Nc4cccc(F)c4)C3)C2)cc1	4.499999679
CHEMBL1364776	O=C(c1cc(C(F)(F)F)cc(C(F)(F)F)c1)N1CCC2(CC1)CCN(c1ncccn1)CC2	4.599999383
CHEMBL1364808	O=C1C(c2ccccn2)=[N+]([O-])c2ccccc21	4.499999679
CHEMBL1364972	NS(=O)(=O)c1ccc(N=Nc2ccc(O)c(C(=O)O)c2)cc1	6
CHEMBL1364980	CCC[C@@H]1C[C@@]1(CCC)C(NP(=O)(c1ccccc1)c1ccccc1)c1ccc(Cl)cc1	4.700000504
CHEMBL1365082	O=C(O[C@@H](CCc1ccccc1)C1C=CCCC1=O)c1ccc(Br)cc1	5.499996932
CHEMBL1365427	N#Cc1cccc(NC(=O)N2CC[C@@]3(CCCN(S(=O)(=O)c4ccccc4)C3)C2)c1	4.400000186
CHEMBL1365537	COc1ccc(O[C@H]2C=C[C@@H](c3ccccc3)O[C@H]2COC(=O)CCC(C)=NOCC[C@@H]2C=C[C@H](OC(C)=O)[C@H](COC(C)=O)O2)cc1	5.399996913
CHEMBL1365553	Nc1c(S(=O)(=O)O)cc(N=C2C=CC(=Nc3nc(=Nc4ccc(S(=O)(=O)O)cc4)nc(Cl)[nH]3)C(S(=O)(=O)O)=C2)c2c(O)c3ccccc3c(O)c12	4.400000186
CHEMBL1365701	c1ccc(SCCc2ccncc2)cc1	5.900008766
CHEMBL1365712	COC(=O)C=CCC(C)C(OCc1cccc(Br)c1)C(C)C(OC)C1CCCCC1	5.599997654
CHEMBL1365882	C=CCC1C=CC(Oc2ccc(OC)cc2)C(COC(=O)c2ccc(Br)cc2)O1	5.399996913
CHEMBL1366297	O=S(=O)(c1ccccc1)N1CCC[C@@]2(CCN(c3cccc(-c4ccccc4)c3)C2)C1	4.899998417
CHEMBL1366393	COc1cccc(-c2nc(=NCc3ccccc3)c3ccccc3[nH]2)c1	5.900008766
CHEMBL1366413	COc1ccc2c(c1)[C@]1(C)CCC[C@](C)(CO)[C@@H]1CC2	5.099999035
CHEMBL1366754	O=C(Oc1ccccc1)N1CCC2(CCN(Cc3ccncc3)CC2)CC1	5.399996913
CHEMBL1366766	CCCNC(=O)OC[C@@H]1O[C@H](CCONC2C(=O)C(c3cccc(OC)c3)Oc3ccc(OC)cc32)C=C[C@@H]1Oc1ccc(OC)cc1	5.199998172
CHEMBL1367030	Oc1ccc2ccccc2c1CN(Cc1c(O)ccc2ccccc12)C1CCCCC1	5.099999035
CHEMBL1367656	Oc1c(C(O)(c2ccccc2)c2ccc3ccccc3c2O)ccc2ccccc12	6.100015437
CHEMBL1367984	C[C@H]1C[C@@H](C)CN(S(=O)(=O)c2cc(Cl)c(Oc3ccc([N+](=O)[O-])cc3Cl)c(Cl)c2)C1	5.199998172
CHEMBL1368062	COc1ccc(-c2coc3ccc(O[C@@H]4O[C@@H](COC(C)=O)[C@@H](OC(C)=O)[C@@H](OC(C)=O)[C@H]4OC(C)=O)cc3c2=O)cc1	4.700000504
CHEMBL1368572	Nc1ccccc1S[C@@H](C[N+](=O)[O-])c1ccc2c(c1)OCO2	5.199998172
CHEMBL1368773	S=C(S)NCCCn1ccnc1	5.699991797
CHEMBL1368893	O=C(NCCc1c[nH]c2ccccc12)C1C[C@@H]1[C@H](NP(=O)(c1ccccc1)c1ccccc1)c1ccccc1	5.699991797
CHEMBL1368895	CCCC=CC1C(=O)C(C)C2CC(CC(C)C)(C(=O)OC)N=CC12	5.499996932
CHEMBL136906	CCCCN1CSC(=S)N(Cc2ccccc2)C1	5.099999035
CHEMBL1369062	CCCC/C=C/C(NC(=O)C(C)(C)C)c1ccccc1	4.400000186
CHEMBL1369208	C=C(C)CNCC(=C)C	5.499996932
CHEMBL1369374	O=C(O)c1nc2nc(Cl)c(Cl)nc2[nH]1	6.199970641
CHEMBL1369414	CC(C)NC[C@@H](O)COc1ccc(CCOCC2CC2)cc1	6.199970641
CHEMBL1369540	C=C[C@@](C)(O)CC[C@@H]1[C@@](C)(O)CC[C@@H]2C(C)(C)CCC[C@@]12C	4.499999679
CHEMBL1369728	CCC(C)(C)c1ccc(Oc2cccc(C(=O)O)c2)cc1	5.299997603
CHEMBL1369855	CCCCCCCCCC[Si](C)(C)CCC(=O)N[C@@H](Cc1ccc(C)cc1)c1ccccc1	4.400000186
CHEMBL1369874	CC1CCC2C(=O)OC(CN=[N+]=[N-])CN2C1c1ccc(Br)cc1	5.549999517
CHEMBL1370229	c1ccc2c(CSCc3cccc4ccccc34)cccc2c1	5.499996932
CHEMBL1370553	c1ccc(N2CCC3(CCNCC3)CC2)nc1	4.499999679
CHEMBL1370622	COc1ccc2[nH]cc(CCN=c3cc[nH]c(-c4ccccc4Cl)n3)c2c1	6
CHEMBL1370805	CC(C(=O)O)=C(Cc1ccc2c(c1)OCO2)C(=O)O	5.599997654
CHEMBL1371156	CN1CCC(c2c[nH]c3ccc(O)cc23)CC1	4.499999679
CHEMBL1371160	CC(C)=NOCc1cccc(-c2cc(-c3ccccc3)no2)c1	5.399996913
CHEMBL1371311	c1ccc2nc(CC[C@@H]3CCCCN3)ccc2c1	5.399996913
CHEMBL1371444	Oc1ccc2c3c1O[C@H]1c4[nH]c5ccccc5c4C[C@]4(O)[C@H](C2)N(CC2CC2)CC[C@@]314	4.499999785
CHEMBL1371547	C[C@@H]1Oc2ccc(C(=O)CC(C(=O)O)c3ccc4c(c3)OCO4)cc2O1	5.199998172
CHEMBL1371572	CCC/C=C(\CCC)C(NS(=O)(=O)c1ccc(-c2ccccc2)cc1)c1ccc(C(=O)OC)cc1	5.499996932
CHEMBL1371604	C[C@H]1CCC2C(=O)NC(Cc3ccccc3)C(=O)N2[C@@H]1c1ccccc1	5.499996932
CHEMBL1371696	Sc1ccc2ccccc2c1CNCc1ccccc1	5.499996932
CHEMBL1371698	ON(CCc1ccncc1)Cc1ccccc1	5.399996913
CHEMBL1371781	CCCCCCC/C=C\CCCCCCCCC(=O)O	4.400000186
CHEMBL1371789	COc1ccc2oc(-c3ccc(O)cc3)cc(=O)c2c1	5.599997654
CHEMBL1371838	O=C1CN2CCN(CC2)CC(=O)Nc2ccc(cc2)S(=O)(=O)c2ccc(cc2)NC(=O)CN2CCN(CC2)CC(=O)Nc2ccc(cc2)S(=O)(=O)c2ccc(cc2)N1	6.400007822
CHEMBL1371947	CC(CO)(CO)N=Cc1cc(I)cc(I)c1O	5.199998172
CHEMBL1372088	COc1ccc(OC[C@@H](CO)OC)cc1	6.7000571
CHEMBL1372106	OCCSCc1cc(Cl)cc(Cl)c1O	5.399996913
CHEMBL1372198	CC(CCN1CCc2nc(-c3ccccc3)c(-c3ccccc3)cc2C1)=NO[C@@H](C)c1cn([C@H](CO)Cc2ccccc2)nn1	5.499996932
CHEMBL1372282	N#Cc1c(NC(=O)C(F)(F)F)sc2c3c(=O)c4ccccc4c(=O)c=3oc3ccccc3c12	7.300162274
CHEMBL137246	O=C(CSc1nc2ccccc2s1)c1sc2sc3ccccc3[n+]2c1O	5.199998172
CHEMBL1372850	CC(=NN=c1ccc2ccccc2[nH]1)c1ccccc1O	5.599997654
CHEMBL1373139	O=c1c2ccccc2[nH]c(=S)n1CCN1CCC(=C(c2ccc(F)cc2)c2ccc(F)cc2)CC1	4.499999679
CHEMBL1373151	CCCC/C=C/C(NC(=O)c1ccc(C(F)(F)F)cc1)c1ccccc1	5.699991797
CHEMBL1373326	CN(Cc1ccco1)c1ccnc(-c2cccc(C#N)c2)n1	6.199970641
CHEMBL1373464	O=C(NCc1ccccn1)C1C[C@@H]1[C@H](NP(=O)(c1ccccc1)c1ccccc1)c1ccccc1	4.400000186
CHEMBL1373523	O=C(O)C(O)(c1ccc(-c2ccccc2)cc1)c1ccc(-c2ccccc2)cc1	5.499996932
CHEMBL1373567	CN1CC[C@]2(C)c3cc(O)ccc3N(C)[C@@H]12	4.899998417
CHEMBL1373587	CN(C)S(=O)(=O)c1ccc(N=c2ccc(=O)c3c(O)c4c(=O)ccc(=[N+]([O-])O)c4c(O)c23)cc1	5.499996932
CHEMBL1373818	CCCCCCCCCCCCC(=O)N1CCCC[C@H]1CNC(=O)C(N)CCCCN	5
CHEMBL1373954	CC(=O)c1ccc(O)c(CN(C2CCCCC2)C2CCCCC2)c1O	5.399996913
CHEMBL1373998	CCCn1cnc2c(SCc3ccc(Cl)cc3)[nH]c(=N)nc21	5.199998172
CHEMBL1374334	Cc1c2cnccc2c(C)c2c1c1ccccc1n2CCOC(=O)c1ccccc1	5.499996932
CHEMBL1374501	O=C(O)NCc1ccccc1	5.399996913
CHEMBL1374544	CN(Cc1ccco1)c1ncnc2ccc(-c3ccc4c(c3)OCO4)cc12	5.900008766
CHEMBL1374610	O=c1cc(-c2ccc(O)cc2O)oc2ccccc12	5.299997603
CHEMBL1374696	CCCC/C=C/C(NC(=O)Oc1cccc(C(F)(F)F)c1)c1ccccc1	5.099999035
CHEMBL1374760	COC(=O)C=CCC(C)C(C=NOCC[C@H]1C=C[C@H](OC(C)=O)[C@@H](COC(C)=O)O1)NS(=O)(=O)c1ccc(C)cc1	5.299997603
CHEMBL1374799	C=CCOC(=O)C(C(C)=O)C(NC(=O)OC)c1ccc(Cl)cc1	5.499996932
CHEMBL1374863	CCC/C=C(\CCC)C(NC(=O)CCc1ccccc1)c1ccc(C(F)(F)F)cc1	5
CHEMBL1375127	O=C(O)C(Sc1ccc(Cl)cc1)Sc1ccc(Cl)cc1	7.698970004
CHEMBL1375214	Cc1ccc(/C=C/C2=CC3(C)CC2(C)C(c2ccc(C)cc2)CC3=O)cc1	5.399996913
CHEMBL1375469	CC(CCC(=O)OC[C@@H]1O[C@H](C#Cc2ccccc2)C=C[C@@H]1Oc1ccc(C)cc1)=NO[C@@H](C)c1cn([C@H](CO)Cc2ccccc2)nn1	5.549997293
CHEMBL1375480	CCn1c(O)c2c(c1O)[C@@H]1C(CC2)C(=NOCc2ccccc2)C[C@@H](O)[C@H]1O	5.599997654
CHEMBL1375723	COc1cccc(C2Oc3ccc(OC)cc3C(NOC[C@@H](C)[C@H](OCc3ccccc3)C(C)C)C2=O)c1	5.399996913
CHEMBL1375727	Cc1ccc(C(=O)C2[C@@H]3C(C(=O)C4OC[C@H]3O4)[C@@H]3C=Cc4ccccc4N23)cc1	5
CHEMBL1375967	COc1ccc(Cc2ccccc2C(=O)O)c2ccccc12	5.399996913
CHEMBL1376005	CC(C)[C@@H]1O[C@H](/C=C\c2ccccc2)OCC1(C)C	5.499996932
CHEMBL1376178	O=C(O)c1cccc(SSc2cccc(C(=O)O)c2)c1	5.699991797
CHEMBL1376572	COc1ccc(-n2c(=O)c(-c3cccs3)nc3cnc(Oc4ccccc4)nc32)cc1	4.899998417
CHEMBL1376723	N#CC(C#N)=CC(=N)C(C#N)c1cc(O)c(O)c(O)c1	4.499999679
CHEMBL1376736	c1ccc(-c2cccc(N3CCCC4(CCNCC4)C3)c2)cc1	4.400000186
CHEMBL1376952	NCCSCc1ccccc1Cl	5.399996913
CHEMBL1378043	O=C(O)c1cc(-c2ccc(-c3ccc(-c4cc(C(=O)O)c5cc(Cl)ccc5n4)cc3)cc2)nc2ccc(Cl)cc12	5.499996932
CHEMBL1378758	C(=N\c1ccc2c(c1)Cc1ccccc1-2)\c1ccccn1	5.399996913
CHEMBL1378800	CO[C@@H]1/C=C\O[C@]2(C)Oc3c(C)c(O)c4c(O)c(c(=CN5CCN(C)CC5)c(O)c4c3C2=O)=NC(=O)C(C)CC=C[C@@H](C)[C@@H](O)[C@H](C)[C@@H](O)[C@H](C)[C@H](OC(C)=O)[C@@H]1C	5.199998172
CHEMBL13790	N=C(N)N=C(N)Nc1cccc(Cl)c1	4.400000186
CHEMBL1380212	Cc1nn(C)c(Cl)c1S(=O)(=O)N[C@@H](c1ccccc1)[C@]1(C)C[C@H]1C(C)C(=O)Nc1ccc2ccccc2c1	5.199998172
CHEMBL13828	O=c1[nH]c2ccccc2n1CCCN1CCN(C(c2ccccc2)c2ccccc2)CC1	5.099999035
CHEMBL1393893	Cc1ccc(S(=O)(=O)OCC2CN3C(CCC(C)C3c3ccc(Br)cc3)C(=O)O2)cc1	5.499997284
CHEMBL1394048	CC1CCC2C(=O)OC(CO)CN2C1c1ccc(Br)cc1	5.399996913
CHEMBL1394095	COc1ccc(-n2c(=O)c(-c3cc(F)cc(F)c3)nc3cnc(N(C)C)nc32)cc1	4.599999383
CHEMBL1394187	CCCCCCCCCCCCC/C=C\[C@@H](O)[C@H](CO)NC(C)=O	5.499996932
CHEMBL1394199	CC(=O)OC[C@@H]1O[C@@H](ON=C2C[C@@H](O)[C@@H](O)[C@@H]3c4c(c(O)n(C(C)(C)C)c4O)CCC23)[C@H](OC(C)=O)[C@H](OC(C)=O)[C@@H]1OC(C)=O	6.89997427
CHEMBL1394594	CC(C)C1NC(=O)C(CCCCN)NC(=O)[C@H](Cc2c[nH]c3ccccc23)NC(=O)[C@H](Cc2ccc(O)cc2)NC(=O)[C@H](C)N(C)C(=O)[C@H](Cc2ccccc2)NC1=O	4.599999383
CHEMBL1394626	C[C@@H](c1ccccc1)n1c(O)c2c(c1O)[C@H]1C(CC2)C(=O)C[C@@H](O)[C@H]1O	6.89997427
CHEMBL1394719	CC(=O)N1CCC2(CC1)CCN(c1ccncc1)CC2	4.599999383
CHEMBL1394728	C#CCCCON=C1C2CCn3c(=O)n(Cc4cc5c(cc4Cl)OCO5)c(=O)n3[C@H]2[C@H](O)[C@H]2O[C@H]12	6.599980365
CHEMBL1394756	CCN(CC)CC#CCOC(=O)[C@@](O)(c1ccccc1)C1CCCCC1	4.900000437
CHEMBL1394766	COC(=O)C1CC[C@H](C)[C@@H](c2ccc(C)cc2)N1C(=O)c1ccc(/C=N\O[C@@H](C)CN2CCCCc3nc(C)c(C)cc32)cc1	5.499996932
CHEMBL1394855	COC(=O)C1CC[C@H](C)[C@@H](c2ccc(C)cc2)N1C(=O)c1ccc(/C=N\O[C@@H](C)CN2CCCc3nc(C)c(C)cc32)cc1	5.499996932
CHEMBL1394934	CN[C@@H]1C[C@H](c2ccc(Cl)c(Cl)c2)c2ccccc21	4.800000875
CHEMBL1395088	O=S(=O)(c1ccccc1)N1CCC[C@@]2(CCN(c3ccncc3)C2)C1	4.800000875
CHEMBL1395089	COc1ccc2[nH]cc(CCN=c3[nH]cncc3-c3ccc(C(=O)N(C)C)cc3)c2c1	6.400007822
CHEMBL1395107	CN=c1cc[nH]c(-c2c(C)noc2C)n1	6.199970641
CHEMBL1395138	C=COCC1CN2C(CCC(C)C2c2ccc(Br)cc2)C(=O)O1	5.499996932
CHEMBL1395165	COc1ccc(CNC(=O)C2C[C@@H]2[C@H](NP(=O)(c2ccccc2)c2ccccc2)c2ccccc2)cc1OC	4.599999383
CHEMBL1395196	C[C@@]12CC[C@@H]3c4ccc(O)cc4CC[C@H]3[C@H]1CC[C@H]2O	5.149998903
CHEMBL1395235	Cc1cc(C)cc(/C=C/C2OCC(O)C2Oc2ccc(C3CCCC3)cc2)c1	5.399996913
CHEMBL1395252	COC(=O)CN1CN(c2ccccc2)C2(CCN(Cc3ccc4ccccc4c3)CC2)C1=O	4.499999679
CHEMBL1395275	OC1c2ccccc2-c2nc3ccccc3cc21	4.599999383
CHEMBL1395421	CC1(C)CO[C@H](CC(=O)O)CN1	4.400000186
CHEMBL1395429	O=C(c1ccco1)N1CCC2(CCCN(C(c3ccccc3)c3ccccc3)C2)CC1	4.899998417
CHEMBL1395430	O=C(c1cc(C(F)(F)F)cc(C(F)(F)F)c1)N1CCC2(CC1)CN(c1ccncc1)C2	5.399996913
CHEMBL1395499	CCOc1ccccc1/C=C(\C#N)C(N)=O	5.499996932
CHEMBL1395527	CN(C)C(=O)c1ccc(-c2cc(=Nc3ccccc3)[nH]cn2)cc1	5.900008766
CHEMBL1395634	Cc1cc2c(nc1C)CCCN2C[C@H](O)CN1CCCc2nc(-c3ccc(Br)cc3)ccc21	5.499997284
CHEMBL1395839	CN(C)c1cccc(OC2C=CC(C#Cc3ccccc3)OC2CO)c1	8.102372909
CHEMBL1395869	CON=C(C)CCC(=O)OC[C@@H]1O[C@H](c2ccccc2)C=C[C@@H]1Oc1ccc(OC)cc1	5.399996913
CHEMBL1395992	C=CC[C@@H]1C=C[C@H](ONC2C(=O)C(c3cccc(OC)c3)Oc3ccc(OC)cc32)[C@H](CO)O1	6.400007822
CHEMBL1396015	CCOC(=O)OCC1OC(c2ccccc2)C=CC1OC(=O)OCC	5.499996932
CHEMBL1396090	O=C(c1ccco1)N1CCC2(CC1)CN(c1ccccc1)C2	4.599999383
CHEMBL1396236	COc1ccc2c(c1)Cc1cc(/N=[N+](\[O-])c3ccc4c(c3)Cc3cc(OC)ccc3-4)ccc1-2	5.799998135
CHEMBL1396261	COc1ccccc1-c1c[nH]cnc1=NCCc1c[nH]cn1	6.299988938
CHEMBL1396302	N=c1[nH]c(=Nc2ccccc2)[nH]c2c1ncn2[C@@H]1O[C@@H](CO)[C@H](O)[C@H]1O	6.100015437
CHEMBL1396546	CC(=O)CC(=O)[C@@]1(O)CC[C@@H]2C3=CC(C)=C4CC(=O)CCC4[C@H]3CC[C@]21C	4.899998417
CHEMBL1396577	O=S(=O)(c1ccccc1)N1CCC[C@@]2(CCN(c3ncccn3)C2)C1	5.199998172
CHEMBL1396583	O=C(c1cccc(F)c1)N1CCC2(CC1)CCN(C(c1ccccc1)c1ccccc1)CC2	4.400000186
CHEMBL1396630	C=CCC1C=CC(Oc2ccc(F)cc2C)C(CO)O1	5.399996913
CHEMBL1396759	C[C@@H]1CCC2C(=O)O[C@H](CN=[N+]=[N-])CN2[C@@H]1c1ccc(Br)cc1	5.499996932
CHEMBL1396784	O=CN1CC2C[C@H](C1)Cn1c2cccc1=O	4.499999679
CHEMBL1396791	O=C(C(O)C(O)C(O)O)[C@@H](O)c1nc2ccccc2s1	5.499996932
CHEMBL1396867	CO[C@H]1COC(=O)C(C)NC(=O)C(C)COC(=O)C2CCCN2C(=O)C=CC[C@H]1C	5.099999035
CHEMBL1396898	COc1ccccc1-c1cc(=NCc2ccccc2)[nH]cn1	5.900008766
CHEMBL1397106	COC(=O)C=CCC(C)C(C=NOC[C@@H](C)[C@H](OCc1ccccc1)C(C)C)NS(=O)(=O)c1ccc(C)cc1	5.599997654
CHEMBL1397209	COC(=O)C(CCSC)=NC(=O)CCC[C@@H](C)CO	7
CHEMBL1397218	NCC[Se][Se]CCN	6.500038134
CHEMBL1397283	CCCCOC(OCCCC)[C@H](O)CSc1ccc2ccccc2c1	5.699991797
CHEMBL1397466	CCOC(=O)O[C@]1(C(=O)COC(=O)CC)CC[C@@H]2[C@@H]3CC=C4CC(=O)C=C[C@@]4(C)[C@H]3[C@H](O)C[C@]21C	4.899998417
CHEMBL1397595	O=S(=O)(c1ccccc1)N1CCC2(CCN(C(c3ccccc3)c3ccccc3)CC2)CC1	6.299988938
CHEMBL1397596	O=C(c1ccco1)N1CCC2(CC1)CCN(C(c1ccccc1)c1ccccc1)CC2	4.400000186
CHEMBL1397634	COc1ccc(O[C@H]2C=C[C@@H](c3ccccc3)O[C@H]2CONC2C(=O)C(c3cccc(OC)c3)Oc3ccc(OC)cc32)cc1	5.499996932
CHEMBL1397711	O=C(C=Cc1ccc(O)c(O)c1)OCCc1ccccc1	4.400000186
CHEMBL1397752	O=S(=O)(c1ccccc1)N1CCC[C@@]2(CCN(C(c3ccccc3)c3ccccc3)C2)C1	5
CHEMBL1397782	CCc1cccc2nc3c(c([Si](CC)(CC)CC)c12)Cn1c-3cccc1=O	5.099999035
CHEMBL1397882	CCCC[C@]1(C2CCCC2)Cc2cc(OCC(=O)O)c(Cl)c(Cl)c2C1=O	5.599997654
CHEMBL1397902	O=C(O)/C(=C\c1ccncc1)c1cccc2ccccc12	5.499996932
CHEMBL1398022	O=S(=O)(O)c1cc(O)c2c(O)c(N=Nc3cccc4ccccc34)c(S(=O)(=O)O)cc2c1	5.099999035
CHEMBL1398138	Clc1ccc(CN2CCCN(Cc3ccc(Cl)cc3)C2c2cc3ccccc3c3ccccc23)cc1	5.799998135
CHEMBL1398216	CC(=O)OC[C@@H]1O[C@H](CC=NO[C@@H](C)c2cc(-c3c(C)cc(C)cc3C)no2)C=C[C@@H]1OC(C)=O	5.499996932
CHEMBL1398237	CN(C)C1C(=O)C(C(N)=O)C(=O)[C@]2(O)C(=O)C3C(=O)c4c(O)cccc4[C@@](C)(O)[C@H]3[C@H](O)[C@@H]12	5.299997603
CHEMBL1398319	NS(=O)(=O)c1ccc(N=Nc2ccc[nH]c2=O)cc1	5.499996932
CHEMBL1398321	CC(C)=CCC/C(C)=C/CC/C(C)=C/CC/C(C)=C/Cc1c(C)c(O)c2ccccc2c1O	5.299997603
CHEMBL1398351	CCOC(=O)c1ccc(OC(=O)CCCCCN=C(N)N)cc1	4.800000875
CHEMBL1398488	CC(C)NC(=O)N1CC[C@@]2(CCCN(S(C)(=O)=O)C2)C1	4.599999383
CHEMBL1398518	CC(C=C/C=C(C)/C=C\C1=C(C)CCCC1(C)C)=CC(=O)Nc1ccc(O)cc1	5.099999035
CHEMBL1398538	O=C(O)c1cccc(N=Nc2c(S(=O)(=O)O)ccc3c2C(=O)c2ccccc2C3=O)c1O	6.599980365
CHEMBL1398600	O=C(C[N+]12CN3CN(CN(C3)C1)C2)c1ccc(-c2ccccc2)cc1	5.499996932
CHEMBL1398608	Cc1cc(SCC(=O)c2ccc(Br)cc2)cc(C)[o+]1	5.599997654
CHEMBL1398636	CC(=O)Nc1ccc2c(c1)/C(=C/c1ccc([N+](C)(C)C)cc1)c1ccccc1-2	5.499996932
CHEMBL1398834	CS(=O)(=O)N1CCC2(CC1)CN(Cc1nccs1)C2	5
CHEMBL1398878	COc1ccc(OC2C(O)COC2/C=C/c2ccccc2)cc1	5.549997293
CHEMBL1399058	O=C(c1ccncc1)N1CCC2(CC1)CN(c1cccc(-c3ccccc3)c1)C2	5.299997603
CHEMBL1399066	O=C1CCC(c2ccccc2)(c2ccccc2)CC1	5.199998172
CHEMBL1399511	C=CCSC[C@@H]1Nc2cc(Cl)c(S(N)(=O)=O)cc2S(=O)(=O)N1	6.89997427
CHEMBL1399528	COc1cccc(-c2ccc3ncnc(N(C)Cc4ccco4)c3c2)c1	5.900008766
CHEMBL1399619	O=C1c2ccccc2C(=O)c2c1ccc(C(=O)O)c2-c1ccc2ccccc2c1	5.799998135
CHEMBL1399922	CNCC/C=C\c1cccnc1	4.400000186
CHEMBL1399994	Cc1cc(C(C)(C)C)cc(CNC2CCCCC2)c1O	5.099999035
CHEMBL1400238	CC1(C)C(=O)N(CCN2CCC(C(=O)c3ccc(F)cc3)CC2)c2ccccc21	5.799998135
CHEMBL1400521	CC(C)C[C@@H](CC(=O)N[C@H](CC(=O)N[C@@H]1CCNCC1C(=O)N[C@H](CC(=O)N[C@@H](CCC(=O)O)CC(=O)O)Cc1c[nH]c2ccccc12)C(C)C)NC(=O)C1CCCC[C@H]1N	4.599999383
CHEMBL1400667	O=C1c2ccccc2CCC1CNCCc1ccc(O)cc1	4.400000186
CHEMBL1401324	c1ccc(N2CCN(CCCOc3ccc4c(c3)OCO4)CC2)cc1	4.899998417
CHEMBL1401483	O=C(Oc1ccccc1)N1CCC2(CC1)CN(C(c1ccccc1)c1ccccc1)C2	4.400000186
CHEMBL1401520	C[C@@]1(O)CCOC(=O)C1	4.899998417
CHEMBL1401627	O=C(/C=C\c1ccc2c(c1)OCO2)c1ccc(F)cc1	5.799998135
CHEMBL1402049	NCCSc1nc2ccccc2s1	5.799998135
CHEMBL1402106	Nc1[nH]c(=S)[nH]c(=O)c1N=Nc1c(Br)cc(S(N)(=O)=O)cc1Br	5.799998135
CHEMBL140220	COc1ccc2[nH]c(C(=O)c3ccccc3)cc2c1	4.400000186
CHEMBL1402656	CC(C)c1cccc2nc3c(c([Si](C)(C)C)c12)Cn1c-3cccc1=O	4.400000186
CHEMBL1403154	C=C(C)C=Cc1c(OCC(=O)O)c(O)c2ccccc2c1O	5.399996913
CHEMBL1403333	CN(Cc1ccco1)c1ncnc2ccc(-c3cccc(NS(C)(=O)=O)c3)cc12	6.100015437
CHEMBL1403388	O=C(c1cc(Br)ccc1O)c1cc(Br)ccc1O	7
CHEMBL1403892	COc1ccc2c(c1OC)C(=O)O[C@H]2[C@H]1c2c(cc3c(c2OC)OCO3)CCN1C	5.699997894
CHEMBL1404451	COc1ccc2[nH]cc(CCN=c3cc[nH]c(-c4cccnc4)n3)c2c1	6.100015437
CHEMBL1404490	CC(=O)C1[C@@H]2[C@H]3COC(O3)C(=O)[C@@H]2[C@@H]2c3ccccc3C=CN12	4.499999679
CHEMBL1404598	Cc1ccccc1-c1c[nH]cnc1=NCCc1c[nH]cn1	6
CHEMBL1404630	COc1c(NC(C)=O)c2ccccc2c2ccccc12	5.599997654
CHEMBL1404660	O=C(c1ccncc1)N1CCC[C@@]2(CCN(c3cccc(-c4ccccc4)c3)C2)C1	5.799998135
CHEMBL1405325	Cc1ccc(-c2nnc(-c3ccc4ccccc4c3)o2)cc1	5.299997603
CHEMBL1406082	CN(C)c1nc(-c2ccccc2C(F)(F)F)nc2ccccc12	6
CHEMBL1406556	O=S1(=O)CCN(c2ccccc2CC(c2c[nH]c3ccccc23)c2c[nH]c3ccccc23)CC1	5.499996932
CHEMBL1406764	O=Cc1ccc(OC2C=CC(C#Cc3ccccc3)OC2CO)cc1	5.599997654
CHEMBL1406851	COc1ccc2[nH]cc(CCN=c3[nH]cncc3-c3cccc(NS(C)(=O)=O)c3)c2c1	6.400007822
CHEMBL1407011	CC(=O)O[C@H]1CC[C@@]2(C)C(=CC[C@H]3[C@H]4CCC(=O)[C@@]4(C)CC[C@H]32)C1	4.800000875
CHEMBL1407527	O=C(c1cnccn1)N1CCC[C@@]2(CCN(c3cccc(-c4ccccc4)c3)C2)C1	5.099999035
CHEMBL1407576	CC(=O)[C@]1(O)CC[C@@H]2[C@H]3CC(C)=C4CC(=O)CC[C@@]4(C)[C@H]3[C@@H](O)C[C@]21C	5.099999035
CHEMBL1407943	Clc1ccc(Cn2c(CN3CCCC3)nc3ccccc32)cc1	4.599999383
CHEMBL1407962	CCN(CC)COC(=S)S	5.599997654
CHEMBL1408138	Cn1c(Sc2ccc(-c3cccnc3)n2C)ccc1-c1cccnc1	5.399996913
CHEMBL1408334	CC(C(=O)Nc1ccc2ccccc2c1)[C@@H]1C[C@@]1(C)[C@@H](NC(=O)Oc1ccc(F)cc1)c1ccccc1	6.599980365
CHEMBL1408347	CN1[C@H](c2ccccc2)CC(=NO)C[C@@H]1c1ccccc1	5.799998135
CHEMBL1408520	CCC=CC(CCC)C(NC(=O)OCC(C)C)c1ccc(C(=O)OC)cc1	5.399996913
CHEMBL1408604	N=c1[nH]c(Cc2cccc(C(F)(F)F)c2)c(-c2cccc(C(F)(F)F)c2)c(=N)[nH]1	5.299997603
CHEMBL1408703	N#Cc1cccc(NC(=O)N2CCCC3(CCN(C(=O)c4cccc(F)c4)CC3)C2)c1	4.499999679
CHEMBL1408760	O=C(Oc1ccccc1)N1CCC2(CC1)CCN(c1ccncc1)CC2	4.700000504
CHEMBL1409046	CCC(Cc1c(I)cc(I)c(N)c1I)C(=O)O	5.199998172
CHEMBL1409074	COc1ccc(OC)c(-c2cc(C(=O)O)c3cc4ccccc4cc3n2)c1	5.499996932
CHEMBL1409109	CC[C@H]1C2=C3C(CC[C@H]4C(OC)OC[C@](C)([C@@H]34)N(C(=O)OC(C)(C)C)C2)C(CO)C1CO	4.599999383
CHEMBL1409261	CCCC[C@@H]1C[C@H]1C(NS(=O)(=O)c1cccc2cccnc12)c1ccc(-c2ccccc2)cc1	5.499996932
CHEMBL1409547	COc1ccc2nc3c(c(-c4ccccc4)c2c1)CCC3	4.899998417
CHEMBL1409720	COc1cccc(C2Oc3ccc(Br)cc3C(=O)C2O)c1	5.599997654
CHEMBL1409961	O=[N+]([O-])c1ccc(CSCc2ccc(Cl)cc2)cc1	5.099999035
CHEMBL1410016	C#CCCCON=C1C[C@@H](O)[C@@H](O)[C@@H]2c3c(c(O)n(-c4cccc(Oc5ccccc5)c4)c3O)CCC12	5.699991797
CHEMBL1410367	CCCCC#Cc1ccccc1CC(=O)Nc1ccccc1	5.599997654
CHEMBL1410398	C=C[C@@]1(C)C=C2CC[C@H]3[C@](C)(C(=O)O)CCC[C@]3(C)[C@H]2CC1	5.199998172
CHEMBL1410399	CN(C)CN1CSC(=S)N(CN(C)C)C1	5.499996932
CHEMBL1410420	NS(=O)(=O)c1cc(C(=O)O)c(O)c2ccccc12	5.399996913
CHEMBL1410602	Nc1cc(S(=O)(=O)O)cc2ccc(S(=O)(=O)O)cc12	5.099999035
CHEMBL1410671	C=C1C(=O)O[C@H]2C[C@@]3(C)CCCC(=C)[C@@H]3C[C@H]12	4.400000186
CHEMBL1410759	N=c1[nH]c(Cc2ccccc2)nc(Cc2ccccc2)c1-c1ccccc1	5.499996932
CHEMBL1410804	c1ccc2c(c1)OCC(C1=NCCN1)O2	4.499999679
CHEMBL1410877	Clc1ccc([C@H](Cn2ccnc2)OCc2csc3c(Cl)cccc23)c(Cl)c1	6.500038134
CHEMBL1410910	OC(Cc1ccccc1)(Cc1ccccc1)c1ccccc1	5.699991797
CHEMBL1411164	CC(C(=O)Nc1ccc2ccccc2c1)[C@H]1C[C@]1(C)[C@H](NP(=O)(c1ccccc1)c1ccccc1)c1ccccc1	5.499996932
CHEMBL1411314	O=C(O)c1ccccc1N[C@H](c1ccccc1)c1ccc2cccnc2c1O	5.299997603
CHEMBL1411360	COc1ccc2c(Cc3c4ccccc4cc4ccccc34)cncc2c1O	8.397940009
CHEMBL1411411	COC(=O)C1=C(C)N(Cc2ccccc2)C2=C3C(=O)N(c4ccccc4)C(=O)C3[C@@](O)(C(=O)OC)C(=O)N2C1c1ccccc1	6.20002345
CHEMBL1411519	COC(=O)C1CC1C(NC(=O)C1CCCCN1)c1ccccc1	4.700000504
CHEMBL1411578	C[C@H]1C2=C3C(CC[C@H]4C(OCc5ccc(F)cc5C(F)(F)F)OC[C@](C)([C@@H]34)N(C(=O)OC(C)(C)C)C2)C(CO)C1CO	4.400000186
CHEMBL1411581	COc1cc2c(cc1OC)-c1cc(=Nc3c(C)cc(C)cc3C)n(C)c(=O)n1CC2	5.900008766
CHEMBL1411808	CC(C)c1ccc(C(O)(C(=O)O)c2ccc(C(C)C)cc2)cc1	5.399996913
CHEMBL1411979	CN(C)CCN(Cc1cccs1)c1ccccn1	4.400000186
CHEMBL1412163	COc1cc2cc3c4c(cc(OC)c(OC)c4c2cc1OC)CCN3C	6.100015437
CHEMBL1412390	COc1ccc2[nH]cc(CCN=c3cc[nH]c(-c4cccc(C#N)c4)n3)c2c1	5.900008766
CHEMBL1412477	O=c1c2ccccc2c2ccccc2c(=O)n1-c1cc2c3ccccc3ccc2c2ccccc12	6.500038134
CHEMBL1412825	c1ccc2c(c1)Cc1cc3ccccc3nc1-2	5
CHEMBL1412900	O=C(NCc1nc2ccccc2[nH]1)C1C[C@@H]1[C@H](NP(=O)(c1ccccc1)c1ccccc1)c1ccccc1	4.899998417
CHEMBL1413109	N=c1[nH]c(=N)c2nc(CNc3ccc(C(=O)NC(CCC(=O)O)C(=O)O)cc3)cnc2[nH]1	4.400000186
CHEMBL1413165	CC(C(=O)NCc1cccc2ccccc12)[C@H]1C[C@]1(C)[C@H](NC(=O)OCc1ccccc1)c1ccccc1	5.499996932
CHEMBL1413343	FC(F)(F)c1ccccc1-c1nc(=NCCN2CCOCC2)cc[nH]1	6.299988938
CHEMBL1413637	CCCC/C=C/C(NC(=O)OCc1ccccc1Cl)c1ccccc1	4.800000875
CHEMBL1413701	CCC[C@@H]1C[C@@]1(CCC)C(NS(=O)(=O)c1cccc2cccnc12)c1ccc(Cl)cc1	5.099999035
CHEMBL1413858	C[Si](C)(C)C#Cc1ccccc1NC(=S)Nc1ccccc1	4.800000875
CHEMBL1414185	CC(C)=C[C@H]1C(C(=O)OCc2cc3c(cc2Cl)OCO3)C1(C)C	5.499996932
CHEMBL1414232	CC(C(=O)Nc1ccc2ccccc2c1)[C@@H]1C[C@@]1(C)[C@@H](NS(=O)(=O)c1ccc2ccccc2c1)c1ccccc1	4.400000186
CHEMBL1414452	CN(C)[C@@H]1C(=O)C(C(N)=O)C(=O)[C@]2(O)C(O)c3c(c(O)c4c(Cl)ccc(O)c4c3O)C[C@@H]12	5
CHEMBL1414477	CC(CCC(=O)OC[C@@H]1O[C@H](C#Cc2ccccc2)C=C[C@@H]1Oc1ccc(C)cc1)=NO[C@@H](C)c1cn([C@H]2COC[C@H]2O)nn1	5.799998135
CHEMBL1414993	O=C(CON1C(=O)c2ccccc2C1=O)c1ccccc1	5.199998172
CHEMBL1415053	CCn1c(O)c2c(c1O)[C@H]1C(=CC2)C2(OCCCO2)[C@H]2O[C@@H]2[C@H]1O	5.299997603
CHEMBL1415100	COc1ccc2c(Cl)cc(=NC(=S)Nc3ccccc3)[nH]c2c1	5.399996913
CHEMBL1415616	O=C1C=C/C(=N/c2cccc3c(/N=C4\C=CC(=O)O4)cccc23)O1	5.199998172
CHEMBL1415728	O=C(c1ccco1)N1CCC[C@@]2(CCN(c3cccc(-c4ccccc4)c3)C2)C1	5.299997603
CHEMBL1415777	CC(=O)C1CC[C@H]2[C@H]3CC[C@H]4C[C@@H](O)CC[C@]4(C)[C@@H]3CC[C@]12C	5.699991797
CHEMBL1416009	O=c1[nH]c2[nH]c(=S)[nH]c(=S)c2[nH]1	5.900008766
CHEMBL1416055	O[C@@H](Cc1ccncc1)C(Cl)(Cl)Cl	5
CHEMBL1416204	C[C@H](N)Cc1c[nH]c2ccc(O)cc12	5
CHEMBL1416389	N=C(N)SCc1ccc(Cl)cc1Cl	5.099999035
CHEMBL1416639	COc1ccc(-n2c(=O)c(-c3ccccc3)nc3cnc(N4CCN(C)CC4)nc32)cc1	4.499999679
CHEMBL1417140	Cc1cccc(CN=c2cc(-c3cccc(NS(C)(=O)=O)c3)[nH]cn2)c1	6.299988938
CHEMBL1417333	C=CCC1(c2ccccc2)Oc2ccccc2-c2nc3cc(Cl)c(Cl)cc3nc21	5.299997603
CHEMBL1417375	OC(Cc1cccnc1)(c1ccccc1)c1ccccc1	5.499996932
CHEMBL1417771	COc1ccc2[nH]cc(CCN=c3[nH]cncc3-c3ccc4c(c3)OCO4)c2c1	6.299988938
CHEMBL1418094	C=c1c(Nc2c(C)cc(O)cc2O)c(O)cc2oc3cc(O)c(Nc4c(C)cc(O)cc4O)c(=C)c3c12	5.499996932
CHEMBL1418097	O=[N+]([O-])c1cccc(/C=N\N=C2C=CS(=O)(=O)C2)c1	5.199998172
CHEMBL1418190	COc1ccccc1CN1CC[C@@]2(CCCN(C(=O)c3c(C)noc3C)C2)C1	4.400000186
CHEMBL142588	COc1cc2ccc(=NC(C)=O)c3c(c2c(OC)c1OC)CCC(=O)C(O)C3	4.800000875
CHEMBL14276	COc1cc2c(cc1C(F)(F)F)N(C(=O)Nc1cc(F)cc(-c3cccnc3)c1)CC2	5.550007719
CHEMBL1433276	C[C@@H](COc1ccc(/C=C\c2ccccc2)cc1)[N+](C)(C)C	4.400000186
CHEMBL1433436	CCC[C@@H]1O[C@@H]2C[C@@H]3[C@@H]4CC=C5CC(=O)C=C[C@@]5(C)[C@H]4[C@H](O)C[C@@]3(C)[C@@]2(C(=O)CO)O1	4.599999383
CHEMBL1433485	Cc1cc(F)ccc1OC1C=CC(c2ccc3c(c2)OCO3)OC1CO	5.499996932
CHEMBL1433726	CC(C)=C1C(=O)C(c2ccccc2)=C2CN3C(=O)N(CCc4ccccc4)C(=O)[C@]3(Cc3ccc(C(F)(F)F)cc3)C21	4.599999383
CHEMBL1433752	COc1ccc2[nH]cc(CCN=c3[nH]cnc4ccc(-c5ccoc5)cc34)c2c1	6.400007822
CHEMBL1433939	N=C(CSS(=O)(=O)O)N[C@@H]1C[C@H]2CC[C@@H]1C2	5.099999035
CHEMBL1434006	CS(=O)(=O)Nc1cccc(-c2cc(=NCc3cccs3)[nH]cn2)c1	6.100015437
CHEMBL1434098	COc1ccc(C(=O)N2CCC3(CC2)CN(c2ccc(-c4ccccc4)cc2)C3)cc1	4.700000504
CHEMBL1434149	S=C(Nc1ccccc1)Nc1ccccc1C#Cc1ccccc1	5.399996913
CHEMBL1434447	CC(=O)OCC1OC(c2ccc3c(c2)OCO3)C=CC1OC(C)=O	5.299997603
CHEMBL1434452	CC1CCC2C(=O)N3C(CCC(C)[C@H]3c3cccc(N4CCCC4=O)c3)C(=O)N2C1c1cccc(N2CCCC2=O)c1	5.599997654
CHEMBL1434747	Cc1noc(C)c1-c1nc(=NC2CC2)cc[nH]1	7
CHEMBL1434821	COc1cc(N=Nc2cccc(S(N)(=O)=O)c2)c2ccccc2c1N	5.499996932
CHEMBL1435200	C#C[C@@]1(OC(C)=O)CC[C@@H]2[C@@H]3CCC4=C[C@@H](OC(C)=O)CC[C@H]4[C@H]3CC[C@]21C	4.800000875
CHEMBL1435276	COC(=O)N1CCC2(CCCN(C(c3ccccc3)c3ccccc3)C2)CC1	4.499999679
CHEMBL1435288	COC(=O)C1CC[C@H](C)[C@@H](c2ccc(C)cc2)N1C(=O)c1ccc(/C=N\OC[C@@H](O)COCc2ccco2)cc1	5.399996913
CHEMBL1435381	CCCCCCCCCCCCCCCC(=O)NC[C@@H](COP(=O)([O-])OCC[N+](C)(C)C)OCC	4.800000875
CHEMBL1435409	Cc1ccccc1-c1ccc2ncnc(-n3ccnc3)c2c1	6.100015437
CHEMBL1435422	CN1CCc2cccc3c2[C@@H]1Cc1ccc(O)c(O)c1-3	4.800000875
CHEMBL1435447	Cc1cnc(CN=c2[nH]cnc3ccc(-c4cccc(NS(C)(=O)=O)c4)cc23)cn1	6.299988938
CHEMBL1435509	O=S(=O)(c1ccccc1)N1CCC2(CCCN(c3ccccc3)C2)CC1	5.900008766
CHEMBL1435604	O=C(c1cnccn1)N1CCC[C@@]2(CCN(Cc3ccncc3)C2)C1	5
CHEMBL1435638	COc1cccc(-c2nc(=NCCc3c[nH]c4ccc(OC)cc34)c3ccccc3[nH]2)c1	6.100015437
CHEMBL1435654	O=S(=O)(c1ccccc1)N1CCC[C@@]2(CCN(c3ccccc3)C2)C1	5.599997654
CHEMBL1435692	C[C@]12C=CC(=O)C=C1CC[C@@H]1[C@H]3C[C@@H](O)[C@](O)(C(=O)CO)[C@@]3(C)C[C@H](O)[C@]12F	4.800000875
CHEMBL1435727	C=CCOC(=O)C(C(C)=O)C(NC(=O)OC)c1cccc(F)c1	6
CHEMBL1435765	COc1ccc(-c2ccccc2C2NC(C(=O)O)CCC2C)cc1	5.499996932
CHEMBL1435834	CCC=CC(CCC)C(NC(=O)Oc1ccc(F)cc1)c1ccc(C(=O)OC)cc1	4.400000186
CHEMBL1435902	COCC#Cc1ccc(C2C(C)CCC3C(=O)N4C(CCC(C)C4c4ccc(C#CCOC)cc4)C(=O)N32)cc1	5.099999035
CHEMBL1435908	CC(CCN1CCCc2nc(C)c(C)cc21)=NO[C@@H](C)c1cn([C@H](CO)Cc2ccccc2)nn1	5.399996913
CHEMBL1436228	CC(=O)N1CCC2(CC1)CCN(c1ccc(-c3ccccc3)cc1)CC2	4.599999383
CHEMBL1436478	NS(=O)(=O)c1cc2c(cc1Cl)N[C@@H](CC1CCCC1)NS2(=O)=O	5.900008766
CHEMBL1436506	CC(C)[C@@]1(NC(=O)C2C[C@H]3c4cccc5[nH]cc(c45)C[C@@H]3N(C)C2)O[C@]2(O)[C@H]3CCCN3C(=O)CN2C1=O	5.199998172
CHEMBL1436578	C(#CC1C=CC2OC(c3ccccc3)OCC2O1)c1ccccc1	5.900008766
CHEMBL1436761	Cn1cccc1C(=O)N1CCC2(CC1)CN(Cc1cc(C(F)(F)F)cc(C(F)(F)F)c1)C2	4.800000875
CHEMBL1436817	CC(=O)N1CCC2(CCCN(C(c3ccccc3)c3ccccc3)C2)CC1	4.499999679
CHEMBL1436997	C=CCOC(=O)C(C(C)=O)C(NC(=O)OC)c1cccc(C)c1	5.399996913
CHEMBL1437047	CC1(C)CCC[C@]2(C)[C@@H]3CC(=O)O[C@@]3(C)CC[C@H]12	4.400000186
CHEMBL1437054	CC1=CC(=C(c2ccc(O)c(C)c2)c2ccccc2C(=O)O)C=CC1=O	8
CHEMBL1437088	c1cc(N2CCCC3(CCNCC3)C2)ccn1	4.599999383
CHEMBL1437090	CC(C)C[C@@H](CC(=O)N[C@@H](CCC(=O)O)CC(=O)O)NC(=O)C1CCCC[C@H]1NC(=O)C[C@@H](NC(=O)C[C@H](CC(C)C)NC(=O)[C@@H]1CCCC[C@H]1N)C(C)C	4.400000186
CHEMBL1437128	COc1ccc(NC(=O)CCCCC#Cc2ccccc2)cc1	5.099999035
CHEMBL1437142	C[C@@]12CC[C@@H]3c4ccc(O)cc4CC[C@H]3[C@H]1C[C@@H](O)[C@H]2O	5.399996913
CHEMBL1437325	O=C(Oc1ccccc1)N1CCC2(CCCN(c3ncccn3)C2)CC1	4.899998417
CHEMBL1437408	CCC/C=C(\CCC)C(NS(=O)(=O)CC12CCC(CC1=O)C2(C)C)c1ccc(C(=O)OC)cc1	4.800000875
CHEMBL1437436	Cn1c(=O)c2[nH]c(SCc3ccccn3)nc2n(C)c1=S	5.499996932
CHEMBL1437488	CN1CCc2cc3c(cc2[C@@H]1[C@@H]1OC(=O)c2c1ccc1c2OCO1)OCO3	4.400000186
CHEMBL1437541	CC1CCC2C(=O)N3C(CCC(C)[C@@H]3c3ccc(Br)cc3)C(=O)N2C1c1ccc(Br)cc1	5.499996932
CHEMBL1437661	CS(=O)(=O)N1CCC2(CC1)CN(c1cccc(-c3ccccc3)c1)C2	5.099999035
CHEMBL1437771	CC(C)c1ccc2c(c1)CC[C@@H]1[C@@](C)(CN)CCC[C@@]21C	4.800000875
CHEMBL1437777	CCOC(=O)NN=C1C[C@@H](O)[C@@H](O)[C@@H]2c3c(c(O)n(-c4cccc(Oc5ccccc5)c4)c3O)CCC12	5.399996913
CHEMBL1437847	Nc1ccc(S(=O)(=O)N=c2cnc3ccccc3[nH]2)cc1	5.399996913
CHEMBL1437990	N=c1nc(SCCc2ccccc2)c2[nH]cnc2[nH]1	5.399996913
CHEMBL1437996	COCOc1cc(OC)ccc1C(=O)/C=C\c1ccc2c(c1)OCO2	5.599997654
CHEMBL1438138	COC(=O)NC(c1cccs1)C(C(=O)OC)C(C)=NCc1ccccc1	5.099999035
CHEMBL1438163	COC(=O)C1CC[C@H](C)[C@@H](c2ccc(C)cc2)N1C(=O)c1ccc(/C=N\OC[C@@H](O)[C@H]2O[C@H]3OC(C)(C)O[C@H]3[C@@H]2O)cc1	5.599997654
CHEMBL1438268	CC(=O)C1CC[C@@H]2[C@H]3CC[C@H]4C[C@@H](O)CC[C@]4(C)C3C(=O)C[C@@]12C	4.400000186
CHEMBL1438313	O[C@H]1CN2CC[C@H](O)[C@@H]2[C@@H](O)[C@H]1O	4.599999383
CHEMBL1438323	COc1ccc2[nH]cc(CCN=c3[nH]cnc4ccc(-c5cccnc5)cc34)c2c1	6
CHEMBL1438440	CC(=O)O[C@]1(C(C)=O)CC[C@@H]2C3=CC(C)=C4CC(=O)CC[C@@]4(C)[C@H]3CC[C@]21C	4.899998417
CHEMBL1438690	COc1ccc2[nH]cc(CCN=c3[nH]cncc3-c3cccc(C#N)c3)c2c1	6.299988938
CHEMBL1438916	N#C/C(=C\N1CCNC1=S)C(=O)c1ccc2ccccc2c1	5.499996932
CHEMBL1439126	Cc1cc(Cl)ccc1OCC(=O)Oc1c(Cl)c(Cl)c(Cl)c(Cl)c1Cl	5.799998135
CHEMBL1439400	COc1ccc(OC2C(O)COC2/C=C/C#Cc2ccc(F)cc2F)cc1	5.599997654
CHEMBL1440145	COc1ccc(O[C@H]2C=C[C@@H](c3ccccc3)O[C@H]2COC(=O)NCc2cccc3ccccc23)cc1	5.599997654
CHEMBL1440256	CC(C)[C@]1(NC(=O)C2=CC3c4cccc5[nH]cc(c45)C[C@H]3N(C)C2)O[C@@]2(O)[C@H]3CCCN3C(=O)C(Cc3ccccc3)N2C1=O	5.099999035
CHEMBL1440376	COc1ccc(C[C@H]2NC[C@H](O)[C@@H]2OC(C)=O)cc1	4.899998417
CHEMBL1440534	O=c1n(Cc2cc3c(cc2Cl)OCO3)c(=O)n2n1CCC1C(=NOCc3ccccc3)C3O[C@@H]3[C@@H](O)[C@@H]12	6.400007822
CHEMBL1440629	NC1(C(=O)O)CC(C(=O)O)C(C(=O)O)C1	5.199998172
CHEMBL1440842	Clc1ccccc1NN(Cc1ccncc1)c1ccccc1Cl	5.799998135
CHEMBL1441136	CC(C)(C)c1ccc(S(=O)(=O)/C=C\C#N)cc1	5.349998344
CHEMBL1441222	N=c1nc(SC/C=C\c2ccccc2)c2[nH]cnc2[nH]1	5.399996913
CHEMBL1441593	Cc1cc(C)cc(C(=N)c2ccccc2Cc2cccc3ccccc23)c1	5.900008766
CHEMBL1441649	COc1ccccc1CN1CC2(CCN(S(=O)(=O)c3ccccc3)CC2)C1	4.400000186
CHEMBL1442011	CN1CCN(c2ncncc2-c2ccc(N(C)C)cc2)CC1	7.500312917
CHEMBL1442459	CC(=O)O/C(=C1/C[C@H]2[C@@H]3CC=C4C[C@@H](OC(C)=O)CC[C@]4(C)[C@@H]3CC[C@]2(C)C1=O)C(F)(F)F	5.499996932
CHEMBL1442462	C=CCN1CCc2c(cc(O)c(O)c2Cl)[C@H](c2ccccc2)C1	4.499999679
CHEMBL1442770	CC[C@H]1C2=C3C(CC[C@H]4C(OCc5ccc(F)cc5C(F)(F)F)OC[C@](C)([C@@H]34)N(C(=O)OC(C)(C)C)C2)C2COC(=O)OCC21	4.700000504
CHEMBL1442851	NC(C(=O)O)C1CC1C(=O)O	4.400000186
CHEMBL1443376	CCCCN1CCC[C@@H]1CNC(=O)c1cc(C#N)c2ccccc2c1OC	4.400000186
CHEMBL1443585	CC(C)[C@@H](CC(=O)N[C@@H]1CCCCC1C(=O)N[C@H](CC(=O)N[C@@H](CCC(=O)O)CC(=O)O)Cc1ccccc1)NC(=O)C[C@H](Cc1ccccc1)NC(=O)C1CNCC[C@H]1N	5.199998172
CHEMBL1443628	O=C(CC(=O)c1ccncc1)c1ccccc1	5.699991797
CHEMBL1444141	CC(=O)N1CCC2(CCN(Cc3ccc(C#N)cc3)CC2)CC1	5.599997654
CHEMBL1444270	COC(=O)[C@@]1(Cc2ccc(OC)cc2)[C@H]2c3cc(C(=O)N(C)C)[nH]c3CC2CN1C(=O)c1ccccc1	5.399996913
CHEMBL1444367	Cn1cccc1C(=O)N1CCC2(CC1)CN(C(c1ccccc1)c1ccccc1)C2	4.400000186
CHEMBL1444652	Cc1cc(SCC(=O)c2ccccc2)nc2ccccc12	5.699991797
CHEMBL1444997	O=C(O)C(S)C(S)C(=O)O	5.399996913
CHEMBL1445399	O=C(O)CCC/C=C\C[C@@H]1CO[C@H](C(F)(F)F)O[C@@H]1c1ccccc1O	4.700000504
CHEMBL1445440	Cc1c(C)c2c(c(C)c1O)CC[C@@](C)(CN1CCN(c3cc(N4CCCC4)nc(N4CCCC4)n3)CC1)O2	4.599999383
CHEMBL1445792	COc1ccc(OC2C=CC(C#Cc3ccc(F)cc3F)OC2CO)cc1	7.698970004
CHEMBL1445834	NC12CC3CC(CC(C3)C1)C2	4.700000504
CHEMBL1446716	Clc1ccc(CS[C@@H](Cn2ccnc2)c2ccc(Cl)cc2Cl)cc1	7.698970004
CHEMBL1446731	CN(Cc1ccccc1)Cn1ccnc1	5.599997654
CHEMBL1446743	CCO[C@H]1O[C@@H]([C@H](COCc2ccccc2)OCc2ccccc2)[C@@H](OCc2ccccc2)[C@H]1O	5
CHEMBL1446968	COc1ccccc1N1CCN(C[C@@H](O)COc2cccc3ccccc23)CC1	4.699999048
CHEMBL1447147	CC(=O)c1ccc(OCc2ccccc2)c(C)c1O	5.699991797
CHEMBL1447233	O=C1CS[C@@H](c2ccccc2Cl)c2cc(Cl)ccc2N1	4.800000875
CHEMBL1447317	CCS(=O)(=O)N1CCC[C@H]2CN3CCc4cc(OC)ccc4[C@@H]3C[C@@H]21	4.499999679
CHEMBL1447333	CCCCSCc1nc2nc(Cl)c(Cl)nc2[nH]1	6.299988938
CHEMBL1447538	COc1cccc(C2Oc3ccc(OC)cc3C(NO[C@@H](C)c3cn([C@H](CO)Cc4ccccc4)nn3)C2=O)c1	5.599997524
CHEMBL1447651	CCCCC#Cc1nc(=N)c2ncn([C@@H]3OC(C(=O)NCC)[C@H](O)[C@@H]3O)c2[nH]1	4.599999383
CHEMBL1447746	Cn1c(=O)c2[nH]c(SCCN3CCOCC3)nc2n(C)c1=S	5.199998172
CHEMBL1447946	Cc1noc(C)c1C(=O)N1CCC2(CC1)CCN(c1ccncc1)CC2	5
CHEMBL1448	O=C(Nc1ccc([N+](=O)[O-])cc1Cl)c1cc(Cl)ccc1O	5.899984147
CHEMBL1448192	OCC1OC(c2ccc3c(c2)OCO3)C=CC1Oc1cc(Cl)cc(Cl)c1	5.399996913
CHEMBL1448552	Cc1ccc(S(=O)(=O)Nc2ccccc2C=O)cc1	5.499996932
CHEMBL1448728	COCCn1c(=O)c(-c2ccccc2)nc2c[nH]c(=Nc3ccccc3)nc21	4.899998417
CHEMBL1448859	C[C@@]12C=CC(=O)C=C1CC[C@@H]1C2=CC[C@@]2(C)C(C(=O)CN3CCN(c4cc(N5CCCC5)nc(N5CCCC5)n4)CC3)CC[C@H]12	4.899998417
CHEMBL1448896	O=[N+]([O-])c1ccc(N=c2[nH]c3ccccc3s2)cc1	5.900008766
CHEMBL1448979	CO[C@]1(C2=NCCN2)COc2ccccc2O1	4.499999679
CHEMBL1449373	Oc1c(CN2CCOCC2)ccc(CN2CCOCC2)c1O	5.099999035
CHEMBL1449457	COCCN=c1[nH]cncc1-c1c(C)noc1C	6.89997427
CHEMBL1449517	CC(CCc1nc2ccccc2s1)(c1ccc(O)cc1)c1ccc(O)cc1	5.599997654
CHEMBL1449528	C=C(CC1([C@@H](NP(=O)(c2ccccc2)c2ccccc2)[C@H]2C[C@@H]2CCN(C(=O)OCC)S(=O)(=O)c2ccc(C)cc2)CC1)c1ccccc1	5.299997603
CHEMBL1449598	CC(=O)Nc1ccc(Cc2ccc3[nH]c(=O)cc(C)c3c2)cc1	5.199998172
CHEMBL1449605	NC(Cc1ncccn1)C(=O)O	6.89997427
CHEMBL1449726	CCCNC(=O)OC[C@@H]1O[C@H](CCON=C(C)CCN2CCCCc3nc(C)c(C)cc32)C=C[C@@H]1Oc1ccc(OC)cc1	5.399996913
CHEMBL1449777	N#CC(C(=O)C(=O)O)c1ccc(-c2cccc3ccccc23)cc1	5.499996932
CHEMBL1449838	Cc1c(Cl)cc(C(C)(C)C)c(O)c1Cc1c(C)c(Cl)cc(C(C)(C)C)c1O	5.499996932
CHEMBL1450162	O=C(c1cc(C(F)(F)F)cc(C(F)(F)F)c1)N1CCC2(CCN(Cc3ccncc3)CC2)CC1	4.899998417
CHEMBL1450169	CC(=O)OCC(=O)[C@]12OC(C)(C)O[C@@H]1C[C@H]1[C@H]3CC=C4C[C@@H](O)CC[C@]4(C)[C@H]3CC[C@]12C	5.099999035
CHEMBL1450395	c1ccc2c(c1)-c1nc3ccccc3cc1[C@H]2N1CCOCC1	5.199998172
CHEMBL1450521	COc1ccc2[nH]cc(CCN=c3[nH]cncc3-c3ccccc3C(F)(F)F)c2c1	7
CHEMBL1450821	Oc1c([C@H](N=c2cccc[nH]2)c2ccccc2)ccc2cccnc12	5.199998172
CHEMBL1450936	CC=C(C(=CC)c1ccc(O)cc1)c1ccc(O)cc1	6.100015437
CHEMBL1451099	N#CC(=CN=c1cccc[nH]1)C(=O)c1ccco1	5.499996932
CHEMBL1451119	CCCC/C=C/C(NC(=O)CCc1ccccc1)c1ccccc1	5.499996932
CHEMBL1451562	COC(=O)[C@@]1(Cc2ccc(OC)cc2)[C@H]2c3cc(C(=O)N4CCCC4)n(CCN4CCOCC4)c3C[C@H]2CN1C(=O)c1ccccc1	4.499999679
CHEMBL1451633	O=C(OCCOCCO)c1ccccc1Nc1cccc(C(F)(F)F)c1	4.899998417
CHEMBL1451697	COc1ccc(CC=NC(=O)Cc2ccc(OC)c(OC)c2)cc1	6
CHEMBL1451794	Oc1c(Br)cc(CN(Cc2cc(Br)c(O)c(Br)c2)C2CCCCC2)cc1Br	5.599997654
CHEMBL1451986	O=c1[nH][nH]c(=S)c(=O)[nH]1	5.599997654
CHEMBL1452250	CN(Cc1ccco1)c1ncncc1-c1ccc2c(c1)OCO2	6.100015437
CHEMBL1452561	C[C@@](N)(Cc1ccc(O)c(O)c1)C(=O)O	4.599999383
CHEMBL1452657	CN1[C@H]2CC[C@@H]1CC(OC(=O)C(O)c1ccccc1)C2	8.397940009
CHEMBL1452722	CC(=O)Nc1ccccc1C=C1c2ccccc2-c2ccccc21	6.199970641
CHEMBL1452876	CC=C1C(=O)C[C@@H]2[C@@H]3CC=C4CC(=O)CC[C@@]4(C)[C@H]3CC[C@@]12C	4.400000186
CHEMBL1452910	CC(C)c1cccc2nc3c(c(C(C)(C)C)c12)Cn1c-3cccc1=O	5
CHEMBL1453208	CCCCCCCCCCCCC/C=C\[C@@H](O)[C@@H](N)CO	4.400000186
CHEMBL1453216	CCCc1cc2c(n1CCc1ccc(Cl)cc1)C(C)C1CN(C(=O)c3ccccc3)C(C)(C(=O)OC)C21	5.499996932
CHEMBL1453240	CC(C)(C)[Si](C)(C)c1c2c(nc3ccc(OCc4ccccc4)cc13)-c1cccc(=O)n1C2	4.700000504
CHEMBL1453244	CCCc1cc2c(n1Cc1cccc(Cl)c1)C(C)C1CN(C(=O)c3ccccc3)C(C)(C(=O)OC)C21	5.299997603
CHEMBL1453542	CCCC=CC1C(=O)C(C)C2CC(CCC)(C(=O)OC)N=CC12	5
CHEMBL1453715	O=C(O)c1nnsc1-c1ccc(-c2snnc2C(=O)O)cc1	5.099999035
CHEMBL1453749	CC(C(=O)Nc1ccc2ccccc2c1)[C@@H]1C[C@@]1(C)[C@@H](N)c1ccccc1	4.599999383
CHEMBL1453991	COC(=O)C=CCC(C)C(C=NO[C@@H](C)c1cn([C@H](CO)Cc2ccccc2)nn1)NS(=O)(=O)c1ccc(C)cc1	5.499996932
CHEMBL1453992	COc1ccc([C@@H](N=c2cccc[nH]2)c2cc(C(C)(C)C)cc(C(C)(C)C)c2O)cc1	5.599997654
CHEMBL1454033	COc1ccc(OC2C=CC(C#Cc3ccc(Br)cc3)OC2CO)c(C(C)(C)C)c1	5.499996932
CHEMBL1454224	O=C(Oc1ccccc1)N1CCC2(CC1)CN(Cc1ccncc1)C2	5.499996932
CHEMBL1454512	CC(=O)OCC1OC(C#Cc2ccc(F)cc2F)C=CC1OC(C)=O	5.299997603
CHEMBL1454544	COc1ccc2[nH]cc(CCN=c3[nH]c(-c4ccc(N(C)C)cc4)nc4ccccc34)c2c1	6.400007822
CHEMBL1454730	O=C(O)c1ccc(N[C@H](c2ccccc2)c2ccc3cccnc3c2O)cc1	5.399996913
CHEMBL1454793	CCC/C=C(\CCC)C(NS(=O)(=O)c1ccccc1)c1ccc(C(F)(F)F)cc1	5
CHEMBL1454949	Cc1ccc(OP(=O)(Oc2ccc(C)cc2)N2C=Cc3ccccc3[C@H]2C#N)cc1	6.199970641
CHEMBL1455699	O=C(O)/C(=C\c1ccccc1)Cc1ccccc1	5.399996913
CHEMBL1456420	CCC/C=C(\CCC)C(NP(=O)(c1ccccc1)c1ccccc1)c1ccc(-c2ccccc2)cc1	5
CHEMBL1456609	CC#C[C@@]1(O)CC[C@@H]2C3=C(C4=C(CC3)CC(=O)CC4)C(c3ccc(N(C)C)cc3)C[C@]21C	5.099999035
CHEMBL1456660	CC(C)CON=C1C2CCn3c(=O)n(-c4ccccc4)c(=O)n3[C@H]2[C@H](O)[C@H]2O[C@H]12	5.499996932
CHEMBL1456755	Clc1ccc(Cl)c(N=c2cc[nH]c(SCc3ccccc3)n2)c1	5.199998172
CHEMBL1456805	C=C(CO)[C@H]1Cc2c(ccc3c(=O)c4c(oc23)COc2cc(OC)c(OC)cc2-4)O1	7.899629455
CHEMBL145725	CC(C)n1cnc2c(C(=O)N[C@H]3CN4CCC3CC4)cc(Cl)cc21	6.400007822
CHEMBL1457262	C(=C\c1ccccc1)\CN1CCN(CCOC(c2ccccc2)c2ccccc2)CC1	5.299997603
CHEMBL1457332	O=C(c1ccncc1)N1CCC[C@@]2(CCN(C(c3ccccc3)c3ccccc3)C2)C1	5.099999035
CHEMBL1457499	CN1CCc2nc(-c3ccccc3)c(-c3ccccc3)cc2C1	5.399996913
CHEMBL1457550	CCN(Cc1ccncc1)C(=O)C(CO)c1ccccc1	5.399996913
CHEMBL1466	O=c1c(Cc2c(O)oc3ccccc3c2=O)c(O)oc2ccccc12	7.600326279
CHEMBL146855	Cc1cccc(C)c1OC[C@H](C)N	4.400000186
CHEMBL14690	N=C(NCc1ccc(Cl)cc1)SCCCc1c[nH]cn1	4.899998417
CHEMBL1472677	Oc1c2c(c(O)n1Cc1ccccc1)[C@@H]1C(CC2)C(=NOCc2ccccc2)C[C@@H](O)[C@H]1O	5.499996932
CHEMBL1472688	COc1ccc(O[C@H]2C=C[C@@H](c3ccccc3)O[C@H]2COC(=O)CCC(C)=NO[C@@H](C)c2cn([C@H]3COC[C@H]3O)nn2)cc1	5.599997654
CHEMBL1473055	COCC(=O)N1CCC2(CCCN(c3cccc(-c4ccccc4)c3)C2)CC1	4.599999383
CHEMBL1473191	O=C1Oc2ccccc2C(=O)/C1=C\N1C(=O)N=C(Cc2ccccc2O)C1=O	6
CHEMBL1473430	Cc1cccc(CN=c2cc[nH]c(-c3cccc(C#N)c3)n2)c1	6.100015437
CHEMBL1473448	CS(=O)(=O)N1CCC2(CCCN(Cc3cc(C(F)(F)F)cc(C(F)(F)F)c3)C2)CC1	4.800000875
CHEMBL1473472	COc1ccc(CN=c2cc[nH]c(-c3cccc(NS(C)(=O)=O)c3)n2)c(OC)c1	6.7000571
CHEMBL1473679	C[C@@H](O)CC(C)(C)N	5.499996932
CHEMBL1473707	COC(=O)NC(c1ccc(F)cc1)C(C(=O)OC)C(C)=NCc1ccccc1	5.599997654
CHEMBL1473715	c1ccc(C(c2ccccc2)N2CC3(CCNCC3)C2)cc1	4.400000186
CHEMBL1473743	COC(=O)C12CC3(CCC4C5C(C(OCc6ccccc6)C41)C52)OCCO3	5.299997603
CHEMBL1473754	O=C(Oc1ccccc1)N1CCC2(CCCN(c3ccncc3)C2)CC1	5.399996913
CHEMBL1473755	CN(C)c1ccc(-c2nc(=NCCc3c[nH]cn3)c3ccccc3[nH]2)cc1	6.100015437
CHEMBL1473956	CC(C)(O)[C@H]1C2C(=O)O[C@H]1[C@H]1OC(=O)[C@@]34O[C@@H]3C[C@]2(O)[C@]14C	4.599999383
CHEMBL1473990	O=C(c1csnn1)N1CCC[C@@]2(CCN(C(c3ccccc3)c3ccccc3)C2)C1	4.400000186
CHEMBL1473996	c1cncc(-c2nc(=NCc3cccs3)cc[nH]2)c1	6.400007822
CHEMBL1474111	CS(=O)(=O)N1CCC2(CC1)CN(C(=O)Nc1cccc(F)c1)C2	5.399996913
CHEMBL1474185	CC(=O)N1CCC2(CCCN(c3ccc(-c4ccccc4)cc3)C2)CC1	4.400000186
CHEMBL1474230	CCCCCCCC1=Cc2ccccc2C(CC(C)=O)N1C(=O)OC	5.199998172
CHEMBL1474231	CC(C)C[C@@H](CC(=O)N[C@@H](CCC(=O)O)CC(=O)O)NC(=O)C1CCCC[C@H]1NC(=O)C[C@H](CCCN)NC(=O)C[C@H](CC(C)C)NC(=O)[C@@H]1CNCC[C@H]1N	4.400000186
CHEMBL1474241	O=S(=O)(c1ccccc1)N1CCC2(CC1)CN(C(c1ccccc1)c1ccccc1)C2	6
CHEMBL1474272	CN(C)c1nc(-c2cccnc2)nc2ccccc12	6.100015437
CHEMBL1474294	C[C@H](CCC(=O)NN)[C@@H]1CC[C@@H]2[C@H]3CC[C@H]4C[C@@H](O)CC[C@@]4(C)[C@@H]3CC[C@@]12C	5.399996913
CHEMBL1474479	COc1ccc(/C=C\C(=O)Nc2ccccc2C(=O)O)cc1OC	4.800000875
CHEMBL1474498	CC(=O)O[C@@H]1CC[C@]2(C)[C@H]3CC[C@]4(C)[C@H](C[C@H]5CCCC[C@@]54C(C)=O)[C@@H]3CC(=O)[C@@]2(O)C1	4.599999383
CHEMBL1474523	CC(=O)OCC(=O)[C@@]1(O)[C@H](C)C[C@@H]2[C@H]3CC=C4CC(=O)C=C[C@]4(C)[C@]3(F)[C@@H](O)C[C@@]21C	5.199998172
CHEMBL1474828	Cc1cc(C)c2nc3c(c([C@H](O)[C@@H]4CCCCN4)c2c1)CC/C3=C/c1ccc(Cl)cc1	6
CHEMBL1474876	COc1ccccc1CN1CCCC2(CCN(C(=O)c3ccncc3)CC2)C1	4.700000504
CHEMBL1474970	COC(=O)NC(c1ccccc1)[C@]1(C(C)=O)CCCC1=O	5.699991797
CHEMBL1475075	COc1cccc(C2Oc3ccc(OC)cc3C(NO[C@@H](C)c3cc(-c4c(C)cc(C)cc4C)no3)C2=O)c1	5.599997654
CHEMBL1475108	COC(=O)NC(c1ccccc1)C(C(=O)OC)C(C)=NCc1ccccc1	5.499996932
CHEMBL1475255	CN(C)c1ccc(-c2nc(-n3ccnc3)c3ccccc3n2)cc1	6.500038134
CHEMBL1475311	Cc1cnc(CN=c2[nH]cnc3ccc(-c4ccccc4CN(C)C)cc23)cn1	5.799998135
CHEMBL1475338	COc1ccc2[nH]cc(CCN=c3[nH]c(-c4cccc(C#N)c4)nc4ccccc34)c2c1	6.500038134
CHEMBL1475358	CC(=O)NCCN=c1[nH]cncc1-c1ccccc1C	8
CHEMBL1475366	COc1cccc(-c2ccc3[nH]cnc(=NCCc4c[nH]c5ccc(OC)cc45)c3c2)c1	6.400007822
CHEMBL1475375	COC(=O)c1c(C)ccc2c(O)c3c(cc12)C(=O)c1c2c(cc(O)c1C3=O)[C@@]1(C)O[C@@](C)(O2)[C@@H](O)[C@H](N(C)C)[C@H]1O	5.599997654
CHEMBL1475487	CN(C)c1ncnc2ccc(-c3cccnc3)cc12	5.900008766
CHEMBL1475507	O=C(CCCN1C=C[C@@H](n2c(=O)[nH]c3ccccc32)CC1)c1ccc(F)cc1	4.400000186
CHEMBL1475509	CC[C@@H](c1ccccc1)n1c(=O)n2n(c1=O)[C@@H]1C(CC2)C(=NOC/C=C(\C)CCC=C(C)C)C2O[C@@H]2[C@H]1O	5.499996932
CHEMBL1475620	O=C(c1cnccn1)N1CCC2(CCCN(C(c3ccccc3)c3ccccc3)C2)CC1	4.899998417
CHEMBL1475693	CC(C)c1c(CN(C)C(C)Cc2ccccc2)n(C)n(-c2ccccc2)c1=O	5.099999035
CHEMBL1475698	CC(=O)[C@@]1(O)CC[C@H]2[C@H]3CC(C)=C4CC(=O)C=C[C@]4(C)[C@@]3(F)[C@@H](O)C[C@]21C	4.899998417
CHEMBL1475860	O=C(c1csnn1)N1CCC2(CCCN(C(c3ccccc3)c3ccccc3)C2)CC1	5
CHEMBL1476084	CC(CCN1CCc2nc(-c3ccccc3)c(-c3ccccc3)cc2C1)=NO[C@@H](C)c1cc(-c2c(C)cc(C)cc2C)no1	6.500038134
CHEMBL1476108	O=C(Nc1ccccc1)[C@@]12CC1C(=NO)c1ccccc1O2	4.700000504
CHEMBL1476159	COc1cccc(C2Oc3ccc(OC)cc3C(NOCC[C@@H]3C=C[C@H](OC(C)=O)[C@H](COC(C)=O)O3)C2=O)c1	5.499996932
CHEMBL1476280	CC(C(=O)NCCF)[C@H]1C[C@]1(C)[C@H](NC(=O)OCc1ccccc1)c1ccccc1	4.599999383
CHEMBL1476329	N[C@H]1C[C@H]1c1ccccc1	4.899998417
CHEMBL1476331	CCCNC(=O)OC[C@@H]1O[C@H](CCO/N=C\c2ccc(C(=O)N3C(C(=O)OC)CC[C@H](C)[C@H]3c3ccc(C)cc3)cc2)C=C[C@@H]1Oc1ccc(OC)cc1	5.399996913
CHEMBL1476334	COCCN=c1cc(-c2ccccc2CN(C)C)[nH]cn1	6.400007822
CHEMBL1476362	C=Cc1c2[nH]c(c1C)C=c1[nH]c(c(C=CC(=O)O)c1C)=Cc1[nH]c(c(C)c1C=CC(=O)O)C=c1[nH]c(c(C)c1C=C)=C2	4.400000186
CHEMBL1476383	CCC(=O)OCC(=O)[C@@]1(OC(=O)CC)[C@H](C)C[C@@H]2[C@@H]3[C@H]([C@@H](O)C[C@@]21C)[C@]1(C)C=CC(=O)CC1=C[C@@H]3Cl	4.899998417
CHEMBL1476430	Cc1cccc(CN=c2[nH]c(-c3cccc(NS(C)(=O)=O)c3)nc3ccccc23)c1	6.299988938
CHEMBL1476511	COc1ccc(NC(=O)N2CCCC3(CCN(S(=O)(=O)c4ccccc4)CC3)C2)cc1	4.700000504
CHEMBL1476632	Cc1ccc(CNC(=O)C2C[C@@H]2[C@H](NP(=O)(c2ccccc2)c2ccccc2)c2ccccc2)c(F)c1F	6.199970641
CHEMBL1476687	Nc1ccc(N=Nc2ccc(-c3ccc(O)cc3)cc2)c2ccc(S(=O)(=O)O)cc12	5.299997603
CHEMBL1476711	Cc1noc(C)c1C(=O)N1CCC2(CCCN(CC(C)C)C2)CC1	4.400000186
CHEMBL1476714	NS(=O)(=O)c1ccc(N=Nc2c[nH]c(=O)c(O)c2)cc1	5.199998172
CHEMBL1476729	O=C(c1cc(C(F)(F)F)cc(C(F)(F)F)c1)N1CCC2(CCN(Cc3nccs3)CC2)CC1	4.899998417
CHEMBL1476958	c1ccc(C(c2ccccc2)N2CCC3(CCNCC3)CC2)cc1	4.499999679
CHEMBL1476981	COc1ccc(NC(=O)N2CC[C@@]3(CCCN(C(=O)c4ccc(OC)cc4)C3)C2)cc1	4.899998417
CHEMBL1477506	Cn1c(=S)c2[nH]c(SCc3cccnc3)nc2n(C)c1=O	5.199998172
CHEMBL1477727	O=S(=O)(c1ccccc1)N1CCC[C@@]2(CCN(Cc3nccs3)C2)C1	4.499999679
CHEMBL1477833	CNC(=O)C1C[C@H]1[C@@H](NP(=O)(c1ccccc1)c1ccccc1)c1ccccc1	4.800000875
CHEMBL1477982	Cc1cnc(CN=c2cc[nH]c(-c3cccnc3)n2)cn1	6.7000571
CHEMBL1478279	CC(C)CN1CC[C@@]2(CCCN(C(=O)Oc3ccccc3)C2)C1	4.499999679
CHEMBL1478430	CN1CCN(c2ncc3nc(-c4ccc(Cl)cc4)c(=O)n(-c4ccccc4)c3n2)CC1	7.899629455
CHEMBL1478504	CCN(Cc1cc(Cl)cc(C)c1O)Cc1c(O)ccc2ccccc12	5.299997603
CHEMBL1478530	CC[C@H](NC(C)C)[C@H](O)c1ccc(O)c2[nH]c(=O)ccc12	4.899998417
CHEMBL1479263	CNC(=O)C1O[C@@H](n2cnc3c(=NCc4ccc(I)cc4)[nH]c(Cl)nc32)[C@H](O)[C@@H]1O	4.700000504
CHEMBL1479276	Cc1ccc(S(=O)(=O)N[C@@H](CCc2ccccc2)CC(=O)C(C)(C)C)cc1	5.399996913
CHEMBL1479428	CC(=O)N1CCC2(CC1)CN(c1ccncc1)C2	4.400000186
CHEMBL1479506	COc1ccc(CN=c2[nH]c(-c3ccccc3CN(C)C)nc3ccccc23)c(OC)c1	6.7000571
CHEMBL1479727	COC(=O)c1ccc(C(NC(=O)c2ccco2)[C@]2(C)C[C@H]2C2CCCCC2)cc1	5
CHEMBL1479771	CCCC/C=C/C(NC(=O)c1ccc(C(=O)OC)cc1)c1ccccc1	5.399996913
CHEMBL1480126	C#C[C@@]1(O)CC[C@@H]2[C@@H]3CC=C4CC(=O)CCC4[C@H]3CC[C@]21C	5.299997603
CHEMBL1480806	Clc1ccccc1-c1ccc2[nH]cnc(=NCc3cccnc3)c2c1	6.100015437
CHEMBL1480903	CCCCC#Cc1nc(=NC)c2ncn([C@@H]3O[C@@H](CO)[C@H](O)[C@H]3O)c2[nH]1	6.199970641
CHEMBL1481029	Cc1cc(Cc2cc(C)cc(C(C)(C)C)c2O)c(O)c(Cc2cc(C)cc(C(C)(C)C)c2O)c1	5.499996932
CHEMBL1481258	O[C@H]1CCCC[C@H]1N1CCC(c2ccccc2)CC1	4.400000186
CHEMBL1481361	C=C(CC1([C@@H](NP(=O)(c2ccccc2)c2ccccc2)[C@H]2C[C@@H]2CCCC)CC1)c1ccccc1	5
CHEMBL1481465	C/C(=C\C1CCCCC1)C(NC(=O)c1cccnc1)c1ccc(-c2ccccc2)cc1	5
CHEMBL1481741	N#Cc1cccc(NC(=O)N2CC3(CCN(C(=O)c4cc(C(F)(F)F)cc(C(F)(F)F)c4)CC3)C2)c1	4.899998417
CHEMBL1481747	CCC=CC(CCC)C(NC(=O)c1ccc(C(=O)OC)cc1)c1ccc(C(=O)OC)cc1	5.699991797
CHEMBL1481781	COC(=O)c1ccc(C23CC2(C(NP(=O)(c2ccccc2)c2ccccc2)c2ccccc2)C3)cc1	5
CHEMBL1481847	CCC=CC(CCC)C(NC(=O)C(C)(C)C)c1ccc(C(=O)OC)cc1	5.599997654
CHEMBL1482527	NC(CC1=CS(=O)(=O)c2ccc(Cl)cc21)C(=O)O	5.199998172
CHEMBL1482582	CN(Cc1ccco1)c1ncnc2ccc(-c3ccccc3C(F)(F)F)cc12	6
CHEMBL1482790	CN(Cc1ccco1)c1cc(-c2cccc(C#N)c2)ncn1	7.199970641
CHEMBL148296	CCCCOC(=O)c1cc2c(cn1)[nH]c1ccccc12	5.099999035
CHEMBL1483672	CCCC[C@@H]1CN2C(CC[C@@H](C)[C@H]2c2ccc(Br)cc2)C(=O)O1	5.299997603
CHEMBL1483716	COC(=O)NC(c1cccc(C)c1)[C@]1(C(C)=O)CCOC1=O	5.499996932
CHEMBL1483855	COc1ccc2[nH]cc(CCN=c3[nH]cnc4ccc(-c5c(C)noc5C)cc34)c2c1	6.299988938
CHEMBL1484032	COCC1C2CC[C@H]3C(OCc4ccc(OC)cc4)OC[C@]4(C)[C@H]3C2=C(CN4C(=O)OC(C)(C)C)[C@H](C)C1COC	4.800000875
CHEMBL1484261	COc1cccc(-c2c[nH]cnc2=NCCc2c[nH]c3ccc(OC)cc23)c1	7
CHEMBL1484337	COC(=O)[C@@]1(Cc2ccc(F)cc2)[C@H]2c3cc(C(=O)N(C)C)n(CCCNc4ccc(C(F)(F)F)cc4Cl)c3C[C@H]2CN1C(=O)c1ccccc1	4.700000504
CHEMBL1484360	COc1ccc(-c2oc3cc(OC)c(OC(C)=O)c(OC)c3c(=O)c2OC)cc1OC(C)=O	4.499999679
CHEMBL1484447	CCc1c2c(nc3c(C(C)C)cccc13)-c1cccc(=O)n1C2	4.800000875
CHEMBL1484689	COC(=O)[C@@]1(Cc2ccc(OC)cc2)[C@H]2c3cc(C(=O)N4CCCC4)n(CCn4cc([N+](=O)[O-])nc4C)c3C[C@H]2CN1C(=O)c1ccccc1	4.499999679
CHEMBL1484751	N=c1[nH]cnc2c1ncn2[C@@H]1CCCO1	4.400000186
CHEMBL1484861	COC(=O)[C@@]1(Cc2ccccc2)[C@H]2c3cc(C(=O)N4CCCC4)[nH]c3CC2CN1C(=O)c1ccccc1	6.100015437
CHEMBL1484904	CC1CCC2C(=O)N3C(CCC(C)[C@H]3c3ccccc3Br)C(=O)N2C1c1ccccc1Br	5.199998172
CHEMBL1485629	CCCn1c(=O)c(C)cn2[nH]c(=N)nc12	5.099999035
CHEMBL1485850	O=C(c1csnn1)N1CCC2(CC1)CCN(c1ccncc1)CC2	4.800000875
CHEMBL1486304	c1ccc2cc(NCNc3ccc4ccccc4c3)ccc2c1	5.399996913
CHEMBL1486540	CC(C)[C@@]1(NC(=O)C2=CC3c4cccc5[nH]cc(c45)C[C@@H]3N(C)C2)O[C@]2(O)[C@H]3CCCN3C(=O)C(Cc3ccccc3)N2C1=O	5
CHEMBL1486563	NC(C=O)C(O)NNCc1ccc(O)c(O)c1O	4.899998417
CHEMBL1486638	CCCC[C@H]1C[C@@H]1[C@@H]1N(P(=O)(c2ccccc2)c2ccccc2)[C@](CO)(c2ccccc2)CC12CC2	4.800000875
CHEMBL1486659	O=C(O)C1=C(C2c3ccc(O)c(O)c3Oc3c2ccc(O)c3O)CCCC1	5.199998172
CHEMBL1486820	CC(C)(CCc1nc2ccccc2[nH]1)C(=O)O	6.199970641
CHEMBL1487003	O=C(C[N+]1(c2ccccc2)CCOCC1)c1ccccc1	5.199998172
CHEMBL1487205	O=C1NC(=S)NC(=O)C1=Cc1cccc2cc3ccccc3cc12	5.499996932
CHEMBL1487219	CC1(C)C(=O)C(c2ccccc2)=C2CN3C(=O)N(CCc4ccccc4)C(=O)C3(Cc3ccc(F)cc3)C=C21	5
CHEMBL1487318	Cc1cc(Cc2cc(Cc3cc(C)cc(C(C)(C)C)c3O)c(C)cc2C)c(O)c(C(C)(C)C)c1	5.499996932
CHEMBL1487532	C[C@H]1OC(CC(=O)O)=Cc2c1c(O)c1c(O)cc(-c3cc(O)c4c(O)c5c(c(O)c4c3O)C=C(CC(=O)O)O[C@@H]5C)c(O)c1c2O	5.099999035
CHEMBL1487561	O=C(Cc1ccccc1I)Nc1ccccc1	4.599999383
CHEMBL1487801	O=C(O)C=Cc1c2ccc(=O)c(O)c-2oc2c(O)c(O)ccc12	5.099999035
CHEMBL1487860	NC[C@@H]1O[C@H](O[C@@H]2[C@H](N)C[C@H](N)[C@@H](O[C@@H]3O[C@H](CO)[C@@H](O)[C@H](N)[C@@H]3O)[C@H]2O)[C@@H](O)[C@H](O)[C@@H]1O	5.199998172
CHEMBL1487929	CCCCC#CC1C=CC(Oc2ccc(OC)cc2)C(CO)O1	5.799998135
CHEMBL1487944	CC1(C)C(=O)C(c2ccccc2)=C2CN3C(=O)N(CCc4ccccc4)C(=O)C3(Cc3ccccc3)C=C21	4.899998417
CHEMBL1488010	COc1ccc2[nH]c(=O)c3c(c2c1)OC(C)(C)C=C3	4.599999383
CHEMBL1488167	CN(Cc1cc(Cl)cc(Cl)c1O)Cc1c(O)ccc2ccccc12	5.499996932
CHEMBL1488305	CCC/C=C(\CCC)C(NP(=O)(c1ccccc1)c1ccccc1)c1ccccc1	4.599999383
CHEMBL1488574	COC(=O)[C@@]1(Cc2ccccc2)[C@H]2c3cc(C(=O)N(C)C)[nH]c3CC2CN1C(=O)c1ccccc1	6.500038134
CHEMBL1488679	N#CC(C#N)=NNc1ccc2c[nH]nc2c1	5.599997654
CHEMBL1488873	COC(=O)C1CC[C@H](C)[C@@H](c2ccc(C)cc2)N1C(=O)c1ccc(/C=N\O[C@@H](C)c2cn([C@H](CO)Cc3ccccc3)nn2)cc1	5.549997293
CHEMBL1489212	CC1N(P(=O)(c2ccccc2)c2ccccc2)CC(O)(c2ccccc2)CC12CC2	4.599999383
CHEMBL1489353	c1ccc(-c2c3ccccc3nc3[nH]c4ccccc4c23)cc1	5
CHEMBL1489359	FC(F)(F)c1nc2nc(Cl)c(Cl)nc2n1CCCN1CCOCC1	5.599997654
CHEMBL1489424	O=[N+]([O-])c1ccc(S(=O)(=O)Cc2ccccc2)c([N+](=O)[O-])c1	5.499996932
CHEMBL1489541	CC(C(=O)Cc1ccc2ccccc2c1)[C@@H]1C[C@@]1(C)[C@@H](NP(=O)(c1ccccc1)c1ccccc1)c1ccccc1	5.499996932
CHEMBL1489705	O=C(O)CSc1cc(-c2ccccc2)nc2ccccc12	5.499996932
CHEMBL1490268	CCc1cccc2nc3c(c([Si](C)(C)C)c12)Cn1c-3cccc1=O	4.700000504
CHEMBL1490292	CN(C)C(=O)c1ccc(-c2ccc3ncnc(N4CCC(C(=O)O)CC4)c3c2)cc1	6
CHEMBL1490497	N=C(N)SCc1cccc(-c2nc3ccccc3c(=O)o2)c1	5.299997603
CHEMBL1490998	c1ccc(C(c2ccccc2)N2CC[C@@]3(CCCNC3)C2)cc1	4.499999679
CHEMBL1491009	Oc1c(Cl)cc(CN(Cc2cc(Cl)c(O)c(Cl)c2)C2CCCCC2)cc1Cl	5.399996913
CHEMBL1491065	O=C(Nc1cccc(F)c1)N1CCC2(CC1)CCN(C(=O)c1cc(C(F)(F)F)cc(C(F)(F)F)c1)CC2	4.800000875
CHEMBL1491288	COC(=O)c1ccc(CCc2cc(O)ccc2O)cc1	5.099999035
CHEMBL1491340	S=C(S)O[C@@H]1C[C@@H]2C[C@H]1[C@@H]1CCC[C@H]21	4.89999855
CHEMBL1491744	COC(=O)[C@@]1(Cc2ccccc2)[C@H]2c3cc(C(=O)N4CCCC4)n(Cc4cc(F)cc5c4OCOC5)c3C[C@H]2CN1C(=O)c1ccccc1	6.500038134
CHEMBL1491776	C=CC[C@@H]1C=C[C@H](ON=C(C)CCN2CCc3nc(-c4ccccc4)c(-c4ccccc4)cc3C2)[C@H](CO)O1	7.100179498
CHEMBL1491965	COc1ccc(-c2nc3c[nH]c(=Nc4ccccc4)nc3n(Cc3cccs3)c2=O)cc1	4.899998417
CHEMBL149223	CCc1c(C)cn(C(=O)NCCc2ccc(S(=O)(=O)NC(=O)NC3CCC(C)CC3)cc2)c1O	6.500038134
CHEMBL1492346	O=C(c1ccncc1)N1CCC2(CCCN(C(c3ccccc3)c3ccccc3)C2)CC1	5.299997603
CHEMBL1492411	O=C(c1cc(C(F)(F)F)cc(C(F)(F)F)c1)N1CCC2(CC1)CN(c1ncccn1)C2	4.599999383
CHEMBL1492577	COc1ccc(C#CC2C=CC(Oc3cc(C)cc(C)c3)C(CO)O2)cc1	5.699991797
CHEMBL1493037	c1cc2c(cc1C1CCCCC1)c1c3n2CCN[C@H]3CCC1	4.700000504
CHEMBL1493294	C#C[C@]1(O)CC[C@@H]2[C@H]3CCC4=Cc5oncc5C[C@]4(C)[C@@H]3CC[C@@]21C	5.900008766
CHEMBL1493369	C[C@@H](C1=C(CCN(C)C)Cc2ccccc21)c1ccccn1	6.299988938
CHEMBL1493707	NC(=O)/C(=C\c1ccncc1)c1cccc2ccccc12	5.599997654
CHEMBL1493810	Cc1noc(C)c1C(=O)N1CCC2(CCN(Cc3ccccc3)CC2)CC1	4.499999679
CHEMBL1493851	CC(CCC(=O)OC[C@@H]1O[C@H](C#Cc2ccccc2)C=C[C@@H]1Oc1ccc(C)cc1)=NOC[C@@H](O)COCc1ccco1	5.799998135
CHEMBL1493939	CCCC[C@@H]1C[C@H]1C(NP(=O)(c1ccccc1)c1ccccc1)c1ccc(Cl)cc1	4.800000875
CHEMBL1493945	CCC(=O)O[C@@]1(C(=O)CCl)[C@@H](C)C[C@@H]2[C@H]3CC=C4CC(=O)C=C[C@@]4(C)[C@]3(F)[C@@H](O)C[C@@]21C	4.800000875
CHEMBL1494615	Cn1c(=S)c2[nH]c(SCCN3CCCC3)nc2n(C)c1=O	5.499996932
CHEMBL1494697	CCCC/C=C/C(NC(=O)c1cccs1)c1ccccc1	6.500038134
CHEMBL1495213	O=C(c1ccncc1)N1CCC2(CC1)CCN(c1ccccc1)CC2	5
CHEMBL1495395	COC(=O)C(Cc1ccccc1)=NC(=O)CCC[C@@H](C)[C@@H](CO)OC	5.499996932
CHEMBL1495875	N#Cc1ccc(CN2CC[C@@]3(CCCN(C(=O)c4ccncc4)C3)C2)cc1	4.499999679
CHEMBL1496013	O=C(O)c1cccc(CN2CCCCC2)c1	5.900008766
CHEMBL1496125	Cc1ccc(N=c2[nH]nc(-c3ccc4c(c3)OCO4)o2)c(C)c1	5.099999035
CHEMBL1496363	CSc1ncnc2c1ncn2CC(=O)C1CC[C@H]2[C@H]3CC=C4CC(=O)CC[C@@]4(C)[C@@H]3CC[C@@]12C	5.499996932
CHEMBL1496514	CC(C)(C)[C@@]1(O)CCN2C[C@@H]3c4ccccc4CCc4cccc(c43)[C@@H]2C1	5.149998907
CHEMBL1496590	COc1cccc(N=c2nc3c(c[nH]2)nc(-c2cn(C)c4ccccc24)c(=O)n3C[C@H]2CCCO2)c1	5.299997603
CHEMBL1496898	c1cncc([C@H]2CCCCN2)c1	5.099999035
CHEMBL15060	COc1ccc2[nH]c(-c3ccccc3)c(CCNC(C)=O)c2c1	4.800000875
CHEMBL1508	CN(C)CCC[C@@]1(c2ccc(F)cc2)OCc2cc(C#N)ccc21	5.499996932
CHEMBL1511998	FC(F)(F)c1cc(NC(=S)N2c3ccccc3-n3cccc3[C@H]2c2cccnc2)cc(C(F)(F)F)c1	6.299988938
CHEMBL1512050	CC(C)CC1C(=O)N2CCC[C@@H]2[C@]2(O)O[C@](NC(=O)C3=CC4c5cccc6[nH]c(Br)c(c56)C[C@H]4N(C)C3)(C(C)C)C(=O)N12	5
CHEMBL1512171	CS(=O)(=O)N1CCC2(CC1)CN(c1ccc(-c3ccccc3)cc1)C2	4.599999383
CHEMBL1512227	C=C1CC[C@@H](O)C/C1=C/C=C1\CCC[C@]2(C)[C@@H]1CC[C@H]2[C@@H](C)/C=C\[C@@H](C)C(C)C	4.700000504
CHEMBL1512307	CC(=O)OC[C@@H]1O[C@H](CCON=C(C)CCN2CCc3nc(-c4ccccc4)c(-c4ccccc4)cc3C2)C=C[C@@H]1OC(C)=O	5.499996932
CHEMBL1512359	Clc1ccccc1/C=C\c1ccnc2ccccc12	5.599997654
[truncated: 877 more rows]
