# Supplementary material for: Nonadditivity in public and inhouse data: implications for drug design
Source: J Cheminform. 2021 Jul 2;13:47. doi: 10.1186/s13321-021-00525-z (PMC8254291; doi:10.1186/s13321-021-00525-z)
Supplement: Supplementary file 4 — Additional file 4. ChEMBL1613777 data set with obtained NA values for ML approach. [file 13321_2021_525_MOESM4_ESM.csv]

ID	SMILES	VALUE	nOccurence	Nonadd_pC
CHEMBL1518182	O=c1c(-c2ccc(F)cc2)nc2cnc(N3CCOCC3)nc2n1CCc1ccccc1	4.4	2	4.4
CHEMBL1358503	Cc1noc(C)c1-c1c[nH]cnc1=NCc1cccnc1	4.8	2	4.2
CHEMBL1551567	Cc1noc(C)c1-c1c[nH]cnc1=NCCN1CCOCC1	7.4	2	4.2
CHEMBL1335229	COC(=O)NC(CC(C)=O)c1cccc(C(F)(F)F)c1	5.8	1	3.8
CHEMBL1571391	C=CCOC(=O)C(C(C)=O)C(NC(=O)OC)c1ccc(F)cc1	6.4	1	3.8
CHEMBL1529028	C=CCOC(=O)C(C(C)=O)C(NC(=O)OC)c1cccc(C(F)(F)F)c1	7	1	3.8
CHEMBL1534735	COC(=O)NC(CC(C)=O)c1ccc(F)cc1	9	1	3.8
CHEMBL1451768	O=C(c1ccncc1)N1CCC2(CC1)CCN(c1ncccn1)CC2	5.6	1	3.4
CHEMBL1315700	O=C(c1ccncc1)N1CCC2(CC1)CCN(c1ccccn1)CC2	6	1	3.4
CHEMBL1475574	O=C(c1ccco1)N1CCC2(CC1)CCN(c1ncccn1)CC2	7.5	1	3.4
CHEMBL1476892	C[C@@H](c1ccccc1)n1c(O)c2c(c1O)[C@@H]1C(CC2)C(=NOC[C@@H](O)COCc2ccco2)C[C@@H](O)[C@H]1O	5.2	1	3.3
CHEMBL1315351	Oc1c2c(c(O)n1C[C@@H]1CCCO1)[C@@H]1C(CC2)C(=NOCc2ccccc2)C[C@@H](O)[C@H]1O	7.1	1	3.3
CHEMBL1337978	Oc1c2c(c(O)n1C[C@@H]1CCCO1)[C@@H]1C(CC2)C(=NOC[C@@H](O)COCc2ccco2)C[C@@H](O)[C@H]1O	7.6	1	3.3
CHEMBL1322126	C[C@@H](c1ccccc1)n1c(O)c2c(c1O)[C@@H]1C(CC2)C(=NOCc2ccccc2)C[C@@H](O)[C@H]1O	8	1	3.3
CHEMBL1513648	O=C(c1ccco1)N1CCC2(CCCN(c3ccncc3)C2)CC1	8.2	5	3.3
CHEMBL1593199	O=c1c(-c2cc(F)cc(F)c2)nc2cnc(N3CCOCC3)nc2n1CCc1ccccc1	4.4	5	3.1
CHEMBL1515874	O=C(c1ccncc1)N1CCC2(CC1)CN(c1ccncc1)C2	4.9	1	3.1
CHEMBL1436323	O=C(c1csnn1)N1CCC2(CC1)CN(c1ccncc1)C2	5.9	1	3.1
CHEMBL1395277	O=C(c1ccncc1)N1CCC2(CC1)CN(c1ccc(-c3ccccc3)cc1)C2	5.6	1	2.8
CHEMBL1517852	O=C(c1ccco1)N1CCC2(CC1)CN(c1ccc(-c3ccccc3)cc1)C2	6.8	1	2.8
CHEMBL1395107	CN=c1cc[nH]c(-c2c(C)noc2C)n1	7.4	8	2.8
CHEMBL1484253	Cc1noc(C)c1-c1cc(=NCc2cccs2)[nH]cn1	7.6	12	2.8
CHEMBL1565724	COC(=O)[C@@]1(Cc2ccccc2)[C@H]2c3cc(C(=O)N4CCCC4)n(CCO)c3C[C@H]2CN1C(=O)c1ccccc1	8.1	15	2.8
CHEMBL1574897	COc1ccc(-n2c(=O)c(-c3cccs3)nc3cnc(N(C)C)nc32)cc1	4.8	2	2.6
CHEMBL1512895	Cc1nc2cnc(N3CCNCC3)nc2n(C)c1=O	6.8	11	2.6
CHEMBL1484120	COc1cccc(Cn2c(=O)c(-c3ccc(F)cc3)nc3cnc(N4CCOCC4)nc32)c1	7.3	7	2.5
CHEMBL1487191	COc1ccc(-c2nc3cnc(OC)nc3n(Cc3cccs3)c2=O)cc1	7.6	7	2.5
CHEMBL1486734	Cc1ccccc1-c1ccc2[nH]cnc(=NCc3cccnc3)c2c1	5.8	10	2.4
CHEMBL1532720	COCCN=c1[nH]c(-c2ccccc2Cl)nc2ccccc12	7.5	2	2.4
CHEMBL1607616	N#CCCn1c(=O)cnc2cnc(N3CCOCC3)nc21	4.7	4	2.3
CHEMBL1533537	O=C(c1ccco1)N1CCC2(CCCN(c3ccccn3)C2)CC1	4.9	5	2.3
CHEMBL1476693	O=c1c(-c2ccc(F)cc2)nc2cnc(N3CCOCC3)nc2n1C[C@H]1CCCO1	5.3	1	2.3
CHEMBL1317805	O=C(c1ccncc1)N1CCC2(CC1)CN(c1ccccc1)C2	6.5	4	2.3
CHEMBL1514819	COc1cccc(Cn2c(=O)c(-c3cccs3)nc3cnc(N(C)C)nc32)c1	8.2	8	2.3
CHEMBL1354934	COC(=O)NC(c1ccc(Cl)cc1)C(C(=O)OC)C(C)=NCc1ccccc1	5.3	2	2.2
CHEMBL1434848	CN(Cc1ccco1)c1ncncc1-c1ccoc1	4.4	5	2.1
CHEMBL1599163	CN=c1[nH]c(-c2ccccc2Cl)nc2ccccc12	4.9	3	2.1
CHEMBL1594704	CN1CCN(c2ncncc2-c2ccoc2)CC1	5.8	5	2.1
CHEMBL1474603	N#CCCn1c(=O)cnc2cnc(OCc3ccccc3)nc21	6.1	6	2.1
CHEMBL1515918	CN=c1[nH]c(-c2ccccc2OC)nc2ccccc12	6.6	10	2.1
CHEMBL1572834	CN=c1[nH]cncc1-c1ccccc1C(F)(F)F	4.4	3	2
CHEMBL1497006	CN=c1[nH]cncc1-c1ccccc1CN(C)C	5.7	3	2
CHEMBL1552051	O=c1c(-c2ccc(F)cc2)nc2cnc(N3CCNCC3)nc2n1-c1ccccc1	6.2	7	2
CHEMBL1356844	COc1ccc(Oc2ncc3ncc(=O)n(C4CC4)c3n2)cc1	6.5	7	2
CHEMBL1527132	COC(=O)[C@@]1(Cc2ccc(OC)cc2)[C@H]2c3cc(C(=O)N4CCCC4)n(Cc4ccc(S(C)(=O)=O)cc4)c3C[C@H]2CN1C(=O)c1ccccc1	6.5	8	2
CHEMBL1553804	COCCn1c(=O)c(-c2ccc(OC)cc2)nc2cnc(OC)nc21	4.4	8	1.9
CHEMBL1314434	CS(=O)(=O)N1CCC2(CCCN(c3ccccn3)C2)CC1	4.8	2	1.9
CHEMBL1591460	O=S(=O)(c1ccccc1)N1CCC2(CCCN(c3ccccn3)C2)CC1	6.8	2	1.9
CHEMBL1525767	CC(=O)N1CCC2(CCCN(Cc3nccs3)C2)CC1	5.3	3	1.8
CHEMBL1358652	COc1ncc2ncc(=O)n(C[C@H]3CCCO3)c2n1	6.6	7	1.8
CHEMBL1475131	N#Cc1cccc(-c2cc(-n3ccnc3)ncn2)c1	6.8	9	1.8
CHEMBL1560445	Cc1nc2cncnc2n(Cc2ccccc2)c1=O	6.8	31	1.8
CHEMBL1397009	O=C(c1ccco1)N1CCC2(CC1)CCN(c1ccccn1)CC2	4.5	2	1.7
CHEMBL1513077	COc1ccccc1-c1cc(=NCc2cnc(C)cn2)[nH]cn1	4.8	4	1.7
CHEMBL1314625	COc1cccc(-c2cncnc2N(C)Cc2ccco2)c1	5.1	4	1.7
CHEMBL1399058	O=C(c1ccncc1)N1CCC2(CC1)CN(c1cccc(-c3ccccc3)c1)C2	5.3	2	1.7
CHEMBL1473753	O=S(=O)(c1ccccc1)N1CCC2(CCCN(c3ccncc3)C2)CC1	5.5	2	1.7
CHEMBL1565564	COc1ccccc1-c1nccc(N2CCN(C)CC2)n1	5.6	1	1.7
CHEMBL1553056	CS(=O)(=O)N1CCC2(CCCN(c3ccncc3)C2)CC1	5.9	2	1.7
CHEMBL1356744	COc1cccc(-c2cncnc2-n2ccnc2)c1	6.2	4	1.7
CHEMBL1514719	COc1cccc(-c2cc(=NCc3cnc(C)cn3)[nH]cn2)c1	6.4	4	1.7
CHEMBL1552985	COc1ccc(CN=c2[nH]cncc2-c2ccoc2)c(OC)c1	6.5	13	1.7
CHEMBL1323549	O=c1c(-c2cccc(Cl)c2)nc2cncnc2n1Cc1ccccc1	7.4	44	1.7
CHEMBL1438138	COC(=O)NC(c1cccs1)C(C(=O)OC)C(C)=NCc1ccccc1	7.5	2	1.7
CHEMBL1334543	O=C(c1csnn1)N1CCC2(CC1)CN(c1ccccc1)C2	4.4	3	1.6
CHEMBL1367020	Cc1noc(C)c1-c1cc(=Nc2ccc(F)cc2)[nH]cn1	4.4	11	1.6
CHEMBL1559654	N#Cc1cccc(-c2nccc(-n3ccnc3)n2)c1	5.1	8	1.6
CHEMBL1371458	Cn1cc(-c2nc3cnc(N4CCOCC4)nc3n(C3CC3)c2=O)c2ccccc21	5.7	1	1.6
CHEMBL1435912	COCCn1c(=O)c(CCc2ccccc2)nc2cnc(OC)nc21	6.1	43	1.6
CHEMBL1473834	CS(=O)(=O)Nc1cccc(-c2ccc3[nH]cnc(=NC4CC4)c3c2)c1	6.8	3	1.6
CHEMBL1438674	CC(=O)NCCN=c1[nH]c(-c2ccc3c(c2)OCO3)nc2ccccc12	4.4	1	1.5
CHEMBL1451411	COC(=O)[C@@]1(Cc2ccc(F)cc2)[C@H]2c3cc(C(=O)N4CCCC4)n(CCO)c3C[C@H]2CN1C(=O)c1ccccc1	4.4	15	1.5
CHEMBL1553001	CN=c1cc[nH]c(-c2ccccc2C)n1	4.5	7	1.5
CHEMBL1396090	O=C(c1ccco1)N1CCC2(CC1)CN(c1ccccc1)C2	4.9	3	1.5
CHEMBL1473405	CC(=O)NCCN=c1[nH]c(-c2ccccc2Cl)nc2ccccc12	5.4	1	1.5
CHEMBL1317769	COCCn1c(=O)c(-c2cccc(C#N)c2)nc2cnc(OCc3ccccc3)nc21	5.7	6	1.5
CHEMBL1409852	COc1cccc(N=c2nc3c(c[nH]2)ncc(=O)n3C)c1	5.9	5	1.5
CHEMBL1378755	FC(F)(F)c1ccccc1-c1nccc(-n2ccnc2)n1	6.3	7	1.5
CHEMBL1515401	COc1ncc2nc(-c3ccccc3)c(=O)n(CCc3ccccc3)c2n1	6.5	7	1.5
CHEMBL1407670	O=c1c(-c2ccc(F)c(F)c2)nc2cncnc2n1Cc1ccccc1	7.3	39	1.5
CHEMBL1315820	Cc1nc2cnc(N3CCOCC3)nc2n(CCc2ccccc2)c1=O	7.6	24	1.5
CHEMBL1515698	CCCC[C@@H]1C[C@H]1C(NC(=O)c1cccs1)c1ccc(C(F)(F)F)cc1	4.4	2	1.4
CHEMBL1395605	O=c1cnc2cnc(N3CCOCC3)nc2n1Cc1cccs1	4.5	7	1.4
CHEMBL1512444	COc1ncc2nc(-c3cc(F)cc(F)c3)c(=O)n(C[C@H]3CCCO3)c2n1	4.5	2	1.4
CHEMBL1571264	CS(=O)(=O)Nc1cccc(-c2ccc3[nH]cnc(=Nc4ccccc4)c3c2)c1	4.9	3	1.4
CHEMBL1324334	CCCC[C@@H]1C[C@H]1C(NC(=O)c1ccccc1)c1ccc(C(F)(F)F)cc1	5.4	2	1.4
CHEMBL1370480	CCN=c1nc2c(c[nH]1)nc(CCc1ccccc1)c(=O)n2C	5.6	5	1.4
CHEMBL1553941	O=c1cnc2cnc(Oc3ccccc3)nc2n1Cc1cccs1	5.9	13	1.4
CHEMBL1524520	CN(C)c1ccc(-c2cncnc2N(C)Cc2ccco2)cc1	6.6	9	1.4
CHEMBL1437447	O=c1c(CCc2ccccc2)nc2cnc(N3CCOCC3)nc2n1CCc1ccccc1	7.2	19	1.4
CHEMBL489738	COc1ccccc1CN=c1[nH]cncc1-c1ccc(N(C)C)cc1	7.2	13	1.4
CHEMBL1408427	c1cncc(CN=c2[nH]cnc3ccc(-c4ccoc4)cc23)c1	7.6	3	1.4
CHEMBL1590156	FC(F)(F)c1ccccc1-c1c[nH]cnc1=NCCc1c[nH]cn1	8	21	1.4
CHEMBL1355644	c1cncc(CN=c2[nH]cnc3ccc(-c4cccnc4)cc23)c1	8.5	3	1.4
CHEMBL1395564	O=c1cnc2cnc(Oc3ccccc3)nc2n1C1CC1	4.4	14	1.3
CHEMBL1488947	CC(C(=O)NCc1ccc(S(C)(=O)=O)cc1)[C@H]1C[C@]1(C)[C@H](NC(=O)OCc1ccccc1)c1ccccc1	4.4	7	1.3
CHEMBL1555610	CN=c1cc[nH]c(-c2ccccc2C(F)(F)F)n1	4.6	9	1.3
CHEMBL1590975	O=c1c(-c2ccc(Cl)cc2)nc2cncnc2n1Cc1ccccc1	4.6	29	1.3
CHEMBL1484006	CC(C(=O)N[C@H](C)CO)[C@@H]1C[C@@]1(C)[C@@H](NC(=O)OCc1ccccc1)c1ccccc1	4.9	10	1.3
CHEMBL1413340	O=C(c1cnccn1)N1CCC2(CCCN(c3cccc(-c4ccccc4)c3)C2)CC1	5.1	7	1.3
CHEMBL1593641	C#CCCCON=C1C[C@@H](O)[C@@H](O)[C@@H]2c3c(c(O)n(Cc4ccc5c(c4)OCO5)c3O)CCC12	5.3	1	1.3
CHEMBL1394456	CC(C)CON=C1C[C@@H](O)[C@@H](O)[C@@H]2c3c(c(O)n(C(C)(C)C)c3O)CCC12	5.4	1	1.3
CHEMBL1437364	O=c1cnc2c[nH]c(=Nc3ccccc3)nc2n1CCc1ccccc1	5.7	3	1.3
CHEMBL1314371	COc1cccc(Cn2c(=O)c(-c3ccc(Cl)cc3)nc3cnc(OC)nc32)c1	5.9	17	1.3
CHEMBL1330087	CC(C(=O)NCc1ccc(S(C)(=O)=O)cc1)[C@@H]1C[C@@]1(C)[C@@H](NC(=O)OCc1ccccc1)c1ccccc1	5.9	7	1.3
CHEMBL1567477	CC(C(=O)N[C@H](C)CO)[C@H]1C[C@]1(C)[C@H](NC(=O)OCc1ccccc1)c1ccccc1	6.2	10	1.3
CHEMBL1591896	c1cncc(CN=c2cc[nH]c(-c3cccnc3)n2)c1	6.5	24	1.3
CHEMBL1434199	C#CCCCON=C1C[C@@H](O)[C@@H](O)[C@@H]2c3c(c(O)n(C(C)(C)C)c3O)CCC12	6.6	1	1.3
CHEMBL1512702	O=C(c1csnn1)N1CCC[C@@]2(CCN(Cc3ccncc3)C2)C1	6.8	3	1.3
CHEMBL1357909	COc1cccc(N=c2nc3c(c[nH]2)nc(CCc2ccccc2)c(=O)n3C)c1	4.4	4	1.2
CHEMBL1402827	Cc1noc(C)c1-c1cc(=NC2CC2)[nH]cn1	4.5	3	1.2
CHEMBL1474927	COc1ccc2[nH]cc(CCN=c3cc[nH]c(-c4ccccc4C(F)(F)F)n3)c2c1	4.6	7	1.2
CHEMBL1475990	COc1ccc(CN=c2[nH]c(-c3ccccc3OC)nc3ccccc23)c(OC)c1	4.7	12	1.2
CHEMBL1435886	Cc1nc2cnc(N3CCOCC3)nc2n(Cc2ccc(F)cc2)c1=O	4.9	15	1.2
CHEMBL1434747	Cc1noc(C)c1-c1nc(=NC2CC2)cc[nH]1	5	3	1.2
CHEMBL1442011	CN1CCN(c2ncncc2-c2ccc(N(C)C)cc2)CC1	5	7	1.2
CHEMBL1562791	COc1ccc2[nH]cc(CCN=c3cc(-c4ccccc4C(F)(F)F)[nH]cn3)c2c1	5	7	1.2
CHEMBL1394640	CC(C(=O)Nc1ccc2ccccc2c1)[C@H]1C[C@]1(C)[C@H](NC(=O)c1ccccc1)c1ccccc1	5.1	4	1.2
CHEMBL1374913	O=C(c1ccncc1)N1CCC[C@@]2(CCN(Cc3ccncc3)C2)C1	5.3	3	1.2
CHEMBL1396109	CN1CCN(c2ncnc3ccc(-c4ccccc4Cl)cc23)CC1	5.4	7	1.2
CHEMBL1434801	O=c1c(CCc2ccccc2)nc2cnc(N3CCNCC3)nc2n1C1CC1	5.5	43	1.2
CHEMBL1487070	COC(=O)[C@@]1(Cc2ccc(OC)cc2)[C@H]2c3cc(C(=O)N4CCCC4)n(CCN4CNCC4=O)c3C[C@H]2CN1C(=O)c1ccccc1	5.6	30	1.2
CHEMBL1595576	Cc1ccccc1-c1ccc2[nH]cnc(=NCc3cccs3)c2c1	5.7	10	1.2
CHEMBL492127	COc1ccc(CN=c2[nH]cncc2-c2ccccc2OC)c(OC)c1	5.7	9	1.2
CHEMBL1411814	COC(=O)NC(c1ccc(Cl)cc1)C(C(C)=O)C(=O)OC	5.8	4	1.2
CHEMBL1597037	Cc1ccccc1-c1ccc2[nH]cnc(=NC3CC3)c2c1	5.9	10	1.2
CHEMBL1554982	COC(=O)[C@@]1(Cc2ccc(OC)cc2)[C@H]2c3cc(C(=O)N(C)C)n(Cc4ccc(C)o4)c3C[C@H]2CN1C(=O)c1ccccc1	6	32	1.2
CHEMBL1373326	CN(Cc1ccco1)c1ccnc(-c2cccc(C#N)c2)n1	6.2	16	1.2
CHEMBL1591860	O=C(c1cnccn1)N1CCC2(CCCN(c3ccccc3)C2)CC1	6.3	14	1.2
CHEMBL1611856	COc1cccc(Cn2c(=O)c(-c3ccc(F)c(F)c3)nc3cncnc32)c1	6.4	38	1.2
CHEMBL1417303	CC(C(=O)Nc1ccc2ccccc2c1)[C@@H]1C[C@@]1(C)[C@@H](NC(=O)c1ccccc1)c1ccccc1	6.9	4	1.2
CHEMBL1594372	COc1ccccc1CN=c1[nH]cncc1-c1ccccc1OC	6.9	9	1.2
CHEMBL1318495	CN(C)c1ccc(-c2c[nH]cnc2=NCCc2c[nH]cn2)cc1	7.1	26	1.2
CHEMBL1435254	COC(=O)[C@@]1(Cc2ccccc2)[C@H]2c3cc(C(=O)N4CCCC4)n(CCN4CNCC4=O)c3C[C@H]2CN1C(=O)c1ccccc1	4.4	23	1.1
CHEMBL1480293	O=c1cnc2cnc(Oc3cccc(Cl)c3)nc2n1C[C@H]1CCCO1	4.4	7	1.1
CHEMBL1559404	COCCn1c(=O)c(CCc2ccccc2)nc2cnc(N3CCOCC3)nc21	4.4	16	1.1
CHEMBL1592812	COC(=O)N1CCC2(CCCN(c3ccncc3)C2)CC1	4.5	1	1.1
CHEMBL1354941	O=c1c(-c2cccc(F)c2)nc2cncnc2n1Cc1ccccc1	4.8	48	1.1
CHEMBL1605356	COC(=O)[C@@]1(Cc2ccc(F)cc2)[C@H]2c3cc(C(=O)N(C)C)n(Cc4ccc(C)o4)c3C[C@H]2CN1C(=O)c1ccccc1	4.8	27	1.1
CHEMBL1447149	O=C(c1ccco1)N1CCC2(CCCN(Cc3ccncc3)C2)CC1	5	5	1.1
CHEMBL1477492	O=C(Oc1ccccc1)N1CCC2(CCCN(c3ccccn3)C2)CC1	5.1	1	1.1
CHEMBL1473754	O=C(Oc1ccccc1)N1CCC2(CCCN(c3ccncc3)C2)CC1	5.2	1	1.1
CHEMBL1316759	COc1ncc2nc(C)c(=O)n(CCC#N)c2n1	5.3	7	1.1
CHEMBL1515246	COc1cccc(Cn2c(=O)cnc3c[nH]c(=Nc4cccc(OC)c4)nc32)c1	5.4	4	1.1
CHEMBL1394956	COC(=O)N1CCC2(CCCN(c3ccccn3)C2)CC1	5.5	1	1.1
CHEMBL1476021	COc1cccc(Cn2c(=O)c(-c3ccc(Cl)cc3)nc3cnc(N(C)C)nc32)c1	5.6	9	1.1
CHEMBL1592470	COCCn1c(=O)c(-c2ccccc2)nc2cnc(N(C)C)nc21	5.7	7	1.1
CHEMBL489737	COc1ccc(CN=c2[nH]cncc2-c2ccc(N(C)C)cc2)c(OC)c1	5.8	13	1.1
CHEMBL1398540	O=c1c(-c2cccc(F)c2)nc2cncnc2n1Cc1ccccc1Cl	6.1	42	1.1
CHEMBL1357167	COc1cccc(-c2ccc3[nH]cnc(=Nc4ccccc4)c3c2)c1	6.3	8	1.1
CHEMBL1408856	COc1ccccc1-c1ccc2ncnc(N(C)C)c2c1	6.3	15	1.1
CHEMBL1330692	COc1ccccc1CCn1c(=O)c(-c2ccc(F)cc2)nc2cncnc21	6.5	10	1.1
CHEMBL1565525	CN(C)c1ccc(-c2c[nH]cnc2=NCc2cccnc2)cc1	7.5	27	1.1
CHEMBL1316402	CN(C)c1ccc(-c2cc(=NCc3cccnc3)[nH]cn2)cc1	4.4	3	1
CHEMBL1335654	Clc1ccccc1-c1ccc2ncnc(N3CCNCC3)c2c1	4.5	8	1
CHEMBL1396615	O=C(c1csnn1)N1CCC2(CCCN(c3ccncc3)C2)CC1	4.6	7	1
CHEMBL1437158	CN(Cc1ccco1)c1ccnc(-c2ccoc2)n1	4.6	10	1
CHEMBL1410926	COc1ncc2nc(-c3cn(C)c4ccccc34)c(=O)n(Cc3ccc(F)cc3)c2n1	4.8	8	1
CHEMBL1517241	Cc1noc(C)c1-c1nc(=NCc2cccs2)cc[nH]1	4.9	48	1
CHEMBL1589925	COc1ccccc1-c1ccc2ncnc(N(C)Cc3ccco3)c2c1	5.1	19	1
CHEMBL1531602	COC(=O)C1C[C@H]1[C@@H](NS(=O)(=O)c1ccc2ccccc2c1)c1ccccc1	5.3	1	1
CHEMBL1256919	COc1ccc2c(c1OC)C(=O)O[C@@H]2[C@H]1c2cc3c(cc2CCN1C)OCO3	5.5	1	1
CHEMBL1595282	CN(C)c1ncc2nc(CCc3ccccc3)c(=O)n(C[C@H]3CCCO3)c2n1	5.5	13	1
CHEMBL1456688	O=C(c1cccc(F)c1)N1CCC2(CCCN(c3ccccn3)C2)CC1	5.6	11	1
CHEMBL1400050	COC(=O)C1C[C@@H]1[C@H](NS(=O)(=O)c1ccc2ccccc2c1)c1ccccc1	5.7	1	1
CHEMBL1481378	COC(=O)[C@@]1(Cc2ccc(OC)cc2)[C@H]2c3cc(C(=O)N4CCCC4)n(Cc4cc(F)c(F)c(F)c4)c3C[C@H]2CN1C(=O)c1ccccc1	5.8	14	1
CHEMBL1591272	O=c1c(-c2cccs2)nc2cnc(Oc3ccccc3)nc2n1C1CC1	5.8	4	1
CHEMBL475536	COc1ccc2c(c1OC)C(=O)O[C@H]2[C@H]1c2cc3c(cc2CCN1C)OCO3	5.9	1	1
CHEMBL1405744	O=c1cnc2c[nH]c(=Nc3ccccc3)nc2n1Cc1ccc(F)cc1	6	3	1
CHEMBL447507	COc1cccc(-c2c[nH]cnc2=NCc2cccc(C)c2)c1	6.1	6	1
CHEMBL1403892	COc1ccc2c(c1OC)C(=O)O[C@H]2[C@H]1c2c(cc3c(c2OC)OCO3)CCN1C	6.2	1	1
CHEMBL522311	COc1ccccc1-c1c[nH]cnc1=NCc1cccc(C)c1	6.4	6	1
CHEMBL1357186	COc1ccc(-c2nc3cnc(N4CCN(C)CC4)nc3n(Cc3cccs3)c2=O)cc1	6.6	2	1
CHEMBL364713	COc1ccc2c(c1OC)C(=O)O[C@@H]2[C@H]1c2c(cc3c(c2OC)OCO3)CCN1C	6.8	1	1
CHEMBL1409613	Cc1noc(C)c1-c1nc(=Nc2ccncc2)c2ccccc2[nH]1	4.5	12	0.99
CHEMBL1591459	COc1ccccc1CCn1c(=O)c(-c2ccc(Cl)cc2)nc2cncnc21	6.4	31	0.99
CHEMBL1373621	O=c1cnc2cnc(N3CCOCC3)nc2n1CCc1ccccc1	7	26	0.99
CHEMBL1596743	CN(C)c1ncc2nc(CCc3ccccc3)c(=O)n(-c3ccccc3)c2n1	4.4	15	0.97
CHEMBL1441891	COc1cccc(-c2cc(=NCc3cccs3)[nH]cn2)c1	4.6	20	0.97
CHEMBL1369212	Cc1ccc(CNC(=O)C(C)[C@H]2C[C@]2(C)[C@H](NC(=O)OCc2ccccc2)c2ccccc2)c(F)c1F	5.4	11	0.97
CHEMBL1374544	CN(Cc1ccco1)c1ncnc2ccc(-c3ccc4c(c3)OCO4)cc12	6.2	15	0.97
CHEMBL1562339	Cc1ccc(CNC(=O)C(C)[C@@H]2C[C@@]2(C)[C@@H](NC(=O)OCc2ccccc2)c2ccccc2)c(F)c1F	6.4	11	0.97
CHEMBL1416829	CCN=c1nc2c(c[nH]1)ncc(=O)n2C	4.6	8	0.96
CHEMBL1358263	FC(F)(F)c1ccccc1-c1c[nH]cnc1=NCc1cccs1	4.7	21	0.96
CHEMBL1566780	COc1ccccc1CN=c1[nH]cncc1-c1ccoc1	5.2	14	0.96
CHEMBL1475689	COc1ccccc1CN=c1cc(-c2c(C)noc2C)[nH]cn1	4.6	11	0.94
CHEMBL1490024	O=c1c(-c2ccc(F)c(F)c2)nc2cncnc2n1Cc1ccccc1Cl	5.2	35	0.93
CHEMBL1368892	CCCC[C@@H]1C[C@H]1C(NC(=O)c1ccccc1)c1ccc(Cl)cc1	6.2	4	0.93
CHEMBL1476791	COc1cccc(Cn2c(=O)c(-c3ccccc3)nc3cnc(OC)nc32)c1	4.4	15	0.92
CHEMBL1514149	COc1ccccc1-c1ccc2[nH]cnc(=Nc3ccccc3)c2c1	5.3	5	0.92
CHEMBL1364182	Cc1noc(C)c1-c1nc(=NCc2cccnc2)cc[nH]1	4.6	32	0.91
CHEMBL1315292	FC(F)(F)c1ccccc1-c1nc(-n2ccnc2)c2ccccc2n1	4.8	8	0.91
CHEMBL1355367	COC(=O)C1C[C@H]1[C@@H](NC(=O)c1cc(C)nn1C)c1ccccc1	4.4	3	0.9
CHEMBL1476139	CN(C)c1ncc2nc(-c3ccccc3)c(=O)n(C[C@H]3CCCO3)c2n1	4.4	7	0.9
CHEMBL1437778	O=C(c1csnn1)N1CCC[C@@]2(CCN(Cc3nccs3)C2)C1	4.6	3	0.9
CHEMBL1590857	CN(C)c1nc(-c2cccc(NS(C)(=O)=O)c2)nc2ccccc12	4.7	1	0.9
CHEMBL1568744	COC(=O)C1C[C@@H]1[C@H](NC(=O)c1cc(C)nn1C)c1ccccc1	4.8	3	0.9
CHEMBL1358983	CS(=O)(=O)Nc1cccc(-c2nc(-n3ccnc3)c3ccccc3n2)c1	5	1	0.9
CHEMBL1590877	COC(=O)NC(c1cccs1)C(C(C)=O)C(=O)OC	5.4	4	0.9
CHEMBL1518718	Cc1ccccc1-c1cc(=Nc2ccc(F)cc2)[nH]cn1	6.2	9	0.9
CHEMBL1551051	COc1ncc2nc(-c3ccc(Cl)cc3)c(=O)n(Cc3cccs3)c2n1	4.5	8	0.89
CHEMBL1441737	O=C(c1cnccn1)N1CCC2(CCCN(c3ccccn3)C2)CC1	4.9	5	0.88
CHEMBL1524650	Cn1cc(-c2nc3cncnc3n(-c3ccccc3)c2=O)c2ccccc21	4.4	17	0.87
CHEMBL1590974	COc1ccc(Oc2ncc3nc(-c4ccccc4)c(=O)n(C4CC4)c3n2)cc1	4.5	9	0.87
CHEMBL1533843	O=c1c(-c2ccccc2)nc2cncnc2n1C1CC1	5.5	18	0.87
CHEMBL1591874	COc1ccc(-n2c(=O)c(-c3cccc(Cl)c3)nc3cncnc32)cc1	4.4	31	0.86
CHEMBL1531294	COC(=O)[C@@]1(Cc2ccc(OC)cc2)[C@H]2c3cc(C(=O)N(C)C)n(Cc4ccsc4Br)c3C[C@H]2CN1C(=O)c1ccccc1	6	46	0.86
CHEMBL1433687	COc1ncc2nc(-c3cn(C)c4ccccc34)c(=O)n(CCc3ccccc3)c2n1	6.6	10	0.86
CHEMBL1600612	O=C(c1csnn1)N1CCC2(CC1)CN(c1cccc(-c3ccccc3)c1)C2	4.9	2	0.85
CHEMBL1436059	O=C(c1ccco1)N1CCC2(CC1)CN(c1cccc(-c3ccccc3)c1)C2	5.4	2	0.85
CHEMBL1456454	COc1ccc2[nH]cc(CCN=c3cc(-c4cccnc4)[nH]cn3)c2c1	4.6	7	0.84
CHEMBL1404451	COc1ccc2[nH]cc(CCN=c3cc[nH]c(-c4cccnc4)n3)c2c1	6	7	0.84
CHEMBL1446774	CN(Cc1ccco1)c1ccnc(-c2ccccc2C(F)(F)F)n1	5.1	15	0.83
CHEMBL1535635	COc1ncc2nc(C)c(=O)n(CCc3ccccc3)c2n1	4.6	37	0.82
CHEMBL568379	Cc1noc(C)c1-c1ccc2[nH]cnc(=NCc3cccs3)c2c1	5.9	15	0.82
CHEMBL1569400	O=c1cnc2cncnc2n1Cc1ccccc1	4.4	33	0.81
CHEMBL1482790	CN(Cc1ccco1)c1cc(-c2cccc(C#N)c2)ncn1	4.9	22	0.81
CHEMBL1377727	COc1ccccc1CN=c1cc(-c2cccnc2)[nH]cn1	4.8	12	0.8
CHEMBL1404954	COCCN=c1[nH]cnc2ccc(-c3c(C)noc3C)cc12	5	2	0.8
CHEMBL1520216	CN(C)c1ccc(-c2c[nH]cnc2=NCCN2CCOCC2)cc1	5.2	8	0.8
CHEMBL1332033	CN(Cc1ccco1)c1ncnc2ccc(-c3ccoc3)cc12	5.3	8	0.8
CHEMBL309490	O=c1c(O)c(-c2ccccc2)oc2cc(O)cc(O)c12	5.4	2	0.8
CHEMBL117	O=c1cc(-c2ccccc2)oc2cc(O)cc(O)c12	6.1	2	0.8
CHEMBL1473760	CN=c1[nH]c(-c2cccnc2)nc2ccccc12	4.4	14	0.79
CHEMBL1446649	O=c1c(CCc2ccccc2)nc2cncnc2n1Cc1ccccc1	4.9	50	0.79
CHEMBL1606292	COC(=O)[C@@]1(Cc2ccc(F)cc2)[C@H]2c3cc(C(=O)N(C)C)n(Cc4ccsc4Br)c3C[C@H]2CN1C(=O)c1ccccc1	4.9	28	0.79
CHEMBL1367222	COC(=O)[C@@]1(Cc2ccc(OC)cc2)[C@H]2c3cc(C(=O)N4CCCC4)n(Cc4ccc(C)o4)c3C[C@H]2CN1C(=O)c1ccccc1	5	33	0.79
CHEMBL1395997	O=C(c1ccncc1)N1CCC2(CCCN(c3cccc(-c4ccccc4)c3)C2)CC1	6.5	7	0.79
CHEMBL1601019	O=C(c1cccc(F)c1)N1CCC2(CCCN(c3ccncc3)C2)CC1	5.1	9	0.78
CHEMBL1434072	Cc1noc(C)c1-c1nccc(N(C)Cc2ccco2)n1	6	13	0.78
CHEMBL1356262	COc1cccc(Cn2c(=O)c(-c3ccc(F)cc3)nc3cncnc32)c1	4.5	20	0.77
CHEMBL1437007	COc1cccc(Cn2c(=O)c(-c3cccs3)nc3cnc(N4CCNCC4)nc32)c1	4.5	22	0.77
CHEMBL1492801	COc1ncc2nc(-c3ccc(F)cc3)c(=O)n(-c3ccccc3)c2n1	4.8	4	0.77
CHEMBL1437776	O=C(c1ccncc1)N1CCC[C@@]2(CCN(Cc3nccs3)C2)C1	4.9	3	0.77
CHEMBL1358122	O=c1c(-c2cccc(Cl)c2)nc2cncnc2n1Cc1ccccc1Cl	5.3	39	0.77
CHEMBL1601163	COc1ccccc1CN=c1[nH]cncc1-c1ccccc1C	5.4	18	0.77
CHEMBL1595404	COC(=O)[C@@]1(Cc2ccc(F)cc2)[C@H]2c3cc(C(=O)N(C)C)n(Cc4ccccn4)c3C[C@H]2CN1C(=O)c1ccccc1	5.5	39	0.77
CHEMBL1476851	COc1ccccc1CN=c1cc(-c2ccccc2C(F)(F)F)[nH]cn1	6	8	0.76
CHEMBL1592556	COc1ccccc1CCn1c(=O)c(-c2cn(C)c3ccccc23)nc2cncnc21	6.5	19	0.76
CHEMBL1314674	CN(Cc1ccco1)c1cc(-c2cccc(NS(C)(=O)=O)c2)ncn1	4.5	2	0.75
CHEMBL1363234	Cc1cc(C(=O)N[C@H](c2ccccc2)[C@@]2(C)C[C@@H]2C(C)C(=O)Nc2ccc3ccccc3c2)n(C)n1	4.8	4	0.75
CHEMBL1495077	O=C(c1cnccn1)N1CCC2(CCCN(Cc3nccs3)C2)CC1	4.8	4	0.75
CHEMBL1409148	Cc1cc(C(=O)N[C@@H](c2ccccc2)[C@]2(C)C[C@H]2C(C)C(=O)Nc2ccc3ccccc3c2)n(C)n1	5	4	0.75
CHEMBL1481608	O=c1c(-c2cc(F)cc(F)c2)nc2cncnc2n1Cc1ccccc1	5.2	44	0.75
CHEMBL1535796	CN1CCN(c2ccnc(-c3ccccc3C(F)(F)F)n2)CC1	5.3	2	0.75
CHEMBL1511986	FC(F)(F)c1ccccc1-c1nc(=NCc2cccs2)cc[nH]1	5.7	51	0.75
CHEMBL1316337	COc1ccc(Oc2ncc3nc(CCc4ccccc4)c(=O)n(C4CC4)c3n2)cc1	5.8	24	0.75
CHEMBL1551557	COc1ccccc1CN=c1cc(-c2ccccc2OC)[nH]cn1	5.8	11	0.75
CHEMBL1356771	CN1CCN(c2ncc3nc(CCc4ccccc4)c(=O)n(CCc4ccccc4)c3n2)CC1	5.9	20	0.75
CHEMBL1551962	COc1cccc(Cn2c(=O)c(CCc3ccccc3)nc3cnc(N(C)C)nc32)c1	6.1	34	0.75
CHEMBL1592760	O=c1c(CCc2ccccc2)nc2cncnc2n1C1CC1	4.4	40	0.74
CHEMBL1395054	COc1ccc(-n2c(=O)cnc3cnc(Oc4cccc(Cl)c4)nc32)cc1	4.8	14	0.74
CHEMBL1555368	COC(=O)[C@@]1(Cc2ccccc2)[C@H]2c3cc(C(=O)N4CCCC4)n(Cc4ccc(S(C)(=O)=O)cc4)c3C[C@H]2CN1C(=O)c1ccccc1	4.9	16	0.74
CHEMBL1356733	Cc1noc(C)c1-c1nc(=NCCN2CCOCC2)c2ccccc2[nH]1	5.1	9	0.74
CHEMBL1603781	CCCC[C@@H]1C[C@H]1C(NC(=O)c1cccs1)c1ccc(Cl)cc1	7.1	5	0.74
CHEMBL1374355	CN(C)c1ncnc2ccc(-c3ccoc3)cc12	4.4	7	0.73
CHEMBL1487111	COC(=O)[C@@]1(Cc2ccc(OC)cc2)[C@H]2c3cc(C(=O)N4CCCC4)n(CCc4ccc(OC)c(Br)c4)c3C[C@H]2CN1C(=O)c1ccccc1	4.5	12	0.73
CHEMBL1475617	CC(=O)N1CCC2(CCCN(c3ccccc3)C2)CC1	4.6	12	0.73
CHEMBL1592388	Cc1cnc(CN=c2[nH]cncc2-c2ccc(N(C)C)cc2)cn1	4.8	6	0.73
CHEMBL1354596	c1csc(CN=c2cc(-c3ccoc3)[nH]cn2)c1	5	3	0.73
CHEMBL1568178	Cc1noc(C)c1-c1nccc(-n2ccnc2)n1	5.4	3	0.73
CHEMBL1434006	CS(=O)(=O)Nc1cccc(-c2cc(=NCc3cccs3)[nH]cn2)c1	4.9	5	0.72
CHEMBL1361406	O=c1c(-c2ccccc2)nc2cnc(Oc3ccccc3)nc2n1C[C@H]1CCCO1	5	6	0.72
CHEMBL565654	COc1cccc(-c2ccc3[nH]cnc(=NCc4cccs4)c3c2)c1	5	18	0.72
CHEMBL1590855	Cc1cccc(CN=c2cc(-c3ccc(N(C)C)cc3)[nH]cn2)c1	5.5	6	0.72
CHEMBL1475255	CN(C)c1ccc(-c2nc(-n3ccnc3)c3ccccc3n2)cc1	5.6	11	0.72
CHEMBL1454049	COc1ccc(CN=c2[nH]c(-c3cccnc3)nc3ccccc23)c(OC)c1	5.4	19	0.71
CHEMBL1568080	COC(=O)[C@@]1(Cc2ccccc2)[C@H]2c3cc(C(=O)N(C)C)n(C[C@H](O)CO)c3C[C@H]2CN1C(=O)c1ccccc1	5.6	14	0.71
CHEMBL1435080	O=C(c1csnn1)N1CCC2(CCCN(c3ccccc3)C2)CC1	6.1	16	0.71
CHEMBL1532597	COC(=O)[C@@]1(Cc2ccccc2)[C@H]2c3cc(C(=O)N4CCCC4)n(Cc4ccc(O)c(OC)c4)c3C[C@H]2CN1C(=O)c1ccccc1	6.3	24	0.71
CHEMBL1593134	COCCN=c1[nH]c(-c2cccc(NS(C)(=O)=O)c2)nc2ccccc12	4.4	1	0.7
CHEMBL1596241	COc1ccccc1CN=c1[nH]cnc2ccc(-c3c(C)noc3C)cc12	4.5	10	0.7
CHEMBL1314291	Clc1ccccc1-c1cc(=NCCN2CCOCC2)[nH]cn1	4.6	1	0.7
CHEMBL1355909	O=c1c(-c2cccs2)nc2cnc(N3CCNCC3)nc2n1-c1ccccc1	4.6	7	0.7
CHEMBL1604095	N#CCCn1c(=O)c(-c2cc(F)cc(F)c2)nc2cnc(OCc3ccccc3)nc21	4.9	2	0.7
CHEMBL1336932	COc1ncc2nc(-c3ccc(Cl)cc3)c(=O)n(C[C@H]3CCCO3)c2n1	5	4	0.7
CHEMBL1601662	Cc1cccc(CN=c2cc(-c3ccccc3Cl)[nH]cn2)c1	5	14	0.7
CHEMBL1452111	COC(=O)C1C[C@@H]1[C@H](NC(=O)c1ccccc1)c1ccccc1	5.1	3	0.7
CHEMBL1488918	N#CCCn1c(=O)c(CCc2ccccc2)nc2cnc(Oc3cccc(Cl)c3)nc21	5.2	8	0.7
CHEMBL1566017	O=C(c1ccncc1)N1CCC[C@@]2(CCN(c3ccccn3)C2)C1	5.2	2	0.7
CHEMBL1325735	COc1ccccc1-c1nc(=NCc2cccnc2)cc[nH]1	5.4	35	0.7
CHEMBL1455570	CCN=c1nc2c(c[nH]1)ncc(=O)n2Cc1cccc(OC)c1	5.7	10	0.7
CHEMBL1526795	COC(=O)C1C[C@H]1[C@@H](NC(=O)c1ccccc1)c1ccccc1	5.9	3	0.7
CHEMBL1602394	COc1ccccc1CCn1c(=O)c(-c2ccc(F)c(F)c2)nc2cncnc21	5.9	42	0.7
CHEMBL1356138	COc1ccc(Oc2ncc3ncc(=O)n(Cc4cccs4)c3n2)cc1	4.6	7	0.69
CHEMBL1516701	Cc1cnc(CN=c2[nH]c(-c3c(C)noc3C)nc3ccccc23)cn1	4.6	8	0.69
CHEMBL1317344	COc1ccccc1CCn1c(=O)c(C)nc2cncnc21	5.3	32	0.69
CHEMBL1592211	COc1cccc(-c2c[nH]cnc2=Nc2ccc(F)cc2)c1	6.4	16	0.69
CHEMBL1396693	Cc1ccccc1-c1cncnc1N1CCN(C)CC1	4.4	5	0.68
CHEMBL1492205	COC(=O)[C@@]1(Cc2ccc(F)cc2)[C@H]2c3cc(C(=O)N4CCCC4)n(Cc4ccc(C)o4)c3C[C@H]2CN1C(=O)c1ccccc1	5.3	24	0.68
CHEMBL1559126	Cc1ccccc1-c1cncnc1N(C)Cc1ccco1	5.3	5	0.68
CHEMBL1494529	Cc1nc2cncnc2n(C2CC2)c1=O	5.4	14	0.68
CHEMBL1530645	COc1ccccc1-c1c[nH]cnc1=NCc1cccnc1	5.5	19	0.68
CHEMBL1554170	COC(=O)[C@@]1(Cc2ccc(F)cc2)[C@H]2c3cc(C(=O)N(C)C)n(CCF)c3C[C@H]2CN1C(=O)c1ccccc1	5.5	23	0.68
CHEMBL1597434	COc1ccc(-n2c(=O)c(CCc3ccccc3)nc3cnc(N4CCOCC4)nc32)cc1	4.6	7	0.67
CHEMBL1333968	COCCN=c1[nH]c(-c2ccccc2C(F)(F)F)nc2ccccc12	4.7	3	0.67
CHEMBL1476266	COC(=O)[C@@]1(Cc2ccc(OC)cc2)[C@H]2c3cc(C(=O)N4CCCC4)n(Cc4ccc(C)c(F)c4F)c3C[C@H]2CN1C(=O)c1ccccc1	4.4	14	0.66
CHEMBL1553070	Cc1ccccc1-c1cc(-n2ccnc2)ncn1	5.1	11	0.66
CHEMBL1325701	COc1ncc2nc(-c3cc(F)cc(F)c3)c(=O)n(CCc3ccccc3)c2n1	5.3	15	0.66
CHEMBL1395241	Cc1cnc(CN=c2[nH]cncc2-c2ccccc2C)cn1	5.1	8	0.65
CHEMBL1606199	CN(C)c1ccc(-c2cncnc2-n2ccnc2)cc1	5.4	6	0.65
CHEMBL1395620	COc1ncc2nc(-c3cccs3)c(=O)n(Cc3cccs3)c2n1	4.7	14	0.64
CHEMBL1479912	COCCn1c(=O)c(-c2cc(F)cc(F)c2)nc2cnc(Oc3ccc(OC)cc3)nc21	4.9	10	0.64
CHEMBL1436042	Cn1cc(-c2nc3cnc(N4CCNCC4)nc3n(C)c2=O)c2ccccc21	5	14	0.64
CHEMBL1411146	Clc1ccccc1-c1nc(=NCc2ccccc2)cc[nH]1	5.1	41	0.64
CHEMBL1395417	COc1cccc(-c2ccc3ncnc(N4CCOCC4)c3c2)c1	5.4	11	0.64
CHEMBL1487748	CC(C(=O)NCC1CC1)[C@@H]1C[C@@]1(C)[C@@H](NC(=O)OCc1ccccc1)c1ccccc1	5.5	12	0.64
CHEMBL1318056	Cc1noc(C)c1-c1cncnc1N(C)Cc1ccco1	5.6	5	0.64
CHEMBL1324530	Cc1noc(C)c1-c1cncnc1N1CCN(C)CC1	5.8	5	0.64
CHEMBL1593731	CC(C(=O)NCC1CC1)[C@H]1C[C@]1(C)[C@H](NC(=O)OCc1ccccc1)c1ccccc1	6	12	0.64
CHEMBL1439401	COc1cccc(-c2nc(=NCc3cccnc3)c3ccccc3[nH]2)c1	4.6	17	0.63
CHEMBL1513665	CN1CCN(c2ncc3nc(-c4ccc(F)cc4)c(=O)n(C4CC4)c3n2)CC1	4.6	3	0.63
CHEMBL1317537	COc1ccccc1-c1nc(N(C)Cc2ccco2)c2ccccc2n1	4.7	10	0.63
CHEMBL1512023	CCN=c1nc2c(c[nH]1)ncc(=O)n2Cc1ccc(F)cc1	4.8	6	0.63
CHEMBL1317885	COCCn1c(=O)c(CCc2ccccc2)nc2cnc(N(C)C)nc21	4.9	31	0.63
CHEMBL1530982	COC(=O)[C@@]1(Cc2ccc(F)cc2)[C@H]2c3cc(C(=O)N(C)C)n(Cc4ccc(C(F)(F)F)nc4)c3C[C@H]2CN1C(=O)c1ccccc1	4.9	13	0.63
CHEMBL1436644	O=c1c(-c2ccc(F)c(F)c2)nc2cncnc2n1Cc1ccc(F)cc1	5	36	0.63
CHEMBL1594020	CCN=c1nc2c(c[nH]1)nc(CCc1ccccc1)c(=O)n2CCOC	5	3	0.63
CHEMBL1555014	CN(C)c1ccc(-c2cc(=Nc3ccc(F)cc3)[nH]cn2)cc1	5.7	6	0.63
CHEMBL1414073	COc1ccc(Oc2ncc3nc(-c4cc(F)cc(F)c4)c(=O)n(CCC#N)c3n2)cc1	4.4	5	0.62
CHEMBL1572988	COC(=O)[C@@]1(Cc2ccc(OC)cc2)[C@H]2c3cc(C(=O)N(C)C)n(Cc4ccc(C(F)(F)F)nc4)c3C[C@H]2CN1C(=O)c1ccccc1	4.4	23	0.62
CHEMBL1590123	N#Cc1ccccc1-c1ccc2[nH]cnc(=NCc3cccs3)c2c1	4.4	12	0.62
CHEMBL1593707	Cn1cc(-c2nc3cnc(N4CCNCC4)nc3n(C3CC3)c2=O)c2ccccc21	4.7	17	0.62
CHEMBL1361656	COc1ccccc1-c1nccc(-n2ccnc2)n1	4.9	4	0.62
CHEMBL1512190	Cc1cnc(CN=c2[nH]c(-c3ccc(N(C)C)cc3)nc3ccccc23)cn1	4.9	8	0.62
CHEMBL1408528	CC(C(=O)Nc1ccc2ccccc2c1)[C@H]1C[C@]1(C)[C@H](NC(=O)c1cccnc1)c1ccccc1	5	4	0.62
CHEMBL1415406	COc1ncc2nc(-c3cc(F)cc(F)c3)c(=O)n(Cc3cccs3)c2n1	5.2	13	0.62
CHEMBL1403488	O=c1c(-c2cccs2)nc2cnc(N3CCNCC3)nc2n1Cc1cccs1	5.3	13	0.62
CHEMBL1437138	CC(C(=O)Nc1ccc2ccccc2c1)[C@@H]1C[C@@]1(C)[C@@H](NC(=O)c1cccnc1)c1ccccc1	5.3	4	0.62
CHEMBL1554721	N#Cc1cccc(-c2ccc3[nH]cnc(=NCc4cccnc4)c3c2)c1	7.9	11	0.62
CHEMBL1435823	FC(F)(F)c1ccccc1-c1cc(=NCc2ccccc2)[nH]cn1	4.9	12	0.61
CHEMBL1473996	c1cncc(-c2nc(=NCc3cccs3)cc[nH]2)c1	5.1	40	0.61
CHEMBL1335471	COC(=O)C1(Cc2ccccc2)C=C2C(C)C(=O)C(C(C)C)C2C=N1	4.4	1	0.6
CHEMBL1435647	COC(=O)C1(CC(C)C)C=C2C(C)C(=O)C(c3ccccc3)C2C=N1	4.4	1	0.6
CHEMBL1552172	CN(C)C(=O)c1ccc(-c2nccc(-n3ccnc3)n2)cc1	4.4	1	0.6
CHEMBL1553322	Cc1ccccc1-c1nc(N2CCOCC2)c2ccccc2n1	4.4	2	0.6
CHEMBL1515829	CN(C)C(=O)c1ccc(-c2nccc(N(C)Cc3ccco3)n2)cc1	4.6	1	0.6
CHEMBL1605426	COC(=O)C1(CC(C)C)C=C2C(C)C(=O)C(C(C)C)C2C=N1	4.6	1	0.6
CHEMBL1437448	COC(=O)C1(Cc2ccccc2)C=C2C(C)C(=O)C(c3ccccc3)C2C=N1	4.8	1	0.6
CHEMBL1528170	FC(F)(F)c1ccccc1-c1nc(N2CCOCC2)c2ccccc2n1	4.8	2	0.6
CHEMBL1555396	N#Cc1cccc(-c2cc(=NCc3cccs3)[nH]cn2)c1	5	15	0.6
CHEMBL1374218	CCC/C=C(\CCC)C(NS(=O)(=O)c1ccc(C(F)(F)F)cc1)c1ccc(-c2ccccc2)cc1	5.1	1	0.6
CHEMBL1474410	CCN=c1nc2c(c[nH]1)nc(C)c(=O)n2Cc1ccc(F)cc1	5.2	2	0.6
CHEMBL1592964	CCN=c1nc2c(c[nH]1)nc(CCc1ccccc1)c(=O)n2Cc1cccc(OC)c1	5.2	2	0.6
CHEMBL1362562	CCC/C=C(\CCC)C(NS(=O)(=O)c1cccc2cccnc12)c1ccc(C(=O)OC)cc1	5.5	1	0.6
CHEMBL1452850	COC(=O)[C@@]1(Cc2ccccc2)[C@H]2c3cc(C(=O)N(C)C)n(CCO)c3C[C@H]2CN1C(=O)c1ccccc1	5.5	30	0.6
CHEMBL1331579	CCC/C=C(\CCC)C(NS(=O)(=O)c1cccc2cccnc12)c1ccc(-c2ccccc2)cc1	5.6	1	0.6
CHEMBL1486399	CCCC[C@@H]1C[C@H]1C(NC(=O)c1ccco1)c1ccccc1	5.9	3	0.6
CHEMBL1474471	CCN=c1nc2c(c[nH]1)nc(-c1ccccc1)c(=O)n2CCc1ccccc1	6	2	0.6
CHEMBL1555567	CN(C)c1ncc2nc(CCc3ccccc3)c(=O)n(Cc3ccc(F)cc3)c2n1	6.1	25	0.6
CHEMBL1398066	CCCC[C@@H]1C[C@H]1C(NC(=O)c1ccccc1)c1ccccc1	6.4	3	0.6
CHEMBL1531299	CCCC[C@@H]1C[C@H]1C(NC(=O)c1ccco1)c1ccccc1C(F)(F)F	6.6	3	0.6
CHEMBL1552181	O=c1c(-c2cc(F)cc(F)c2)nc2cnc(N3CCNCC3)nc2n1Cc1cccs1	4.4	15	0.59
CHEMBL1317066	COc1ccccc1CN=c1[nH]c(-c2ccccc2OC)nc2ccccc12	5	12	0.59
CHEMBL1529478	FC(F)(F)c1ccccc1-c1nc(=NCc2cccs2)c2ccccc2[nH]1	5.1	8	0.59
CHEMBL491909	Cc1cccc(CN=c2[nH]cncc2-c2ccccc2C(F)(F)F)c1	5.1	15	0.59
CHEMBL1593269	COc1cccc(Cn2c(=O)c(C)nc3cnc(Oc4cccc(Cl)c4)nc32)c1	5.2	26	0.59
CHEMBL1366296	Cn1c(=O)c(CCc2ccccc2)nc2cnc(N3CCNCC3)nc21	4.4	27	0.58
CHEMBL1396142	CN1CCN(c2ncc3nc(CCc4ccccc4)c(=O)n(C4CC4)c3n2)CC1	4.4	18	0.58
CHEMBL1398137	O=c1c(CCc2ccccc2)nc2cnc(N3CCNCC3)nc2n1CCc1ccccc1	4.6	37	0.58
CHEMBL1488477	O=c1c(-c2ccc(F)c(F)c2)nc2cncnc2n1-c1ccccc1	4.9	30	0.58
CHEMBL1552150	CCN=c1nc2c(c[nH]1)nc(C)c(=O)n2Cc1cccc(OC)c1	5	4	0.58
CHEMBL1551919	CN=c1[nH]c(-c2cccc(C#N)c2)nc2ccccc12	5.1	10	0.58
CHEMBL1416476	COc1ccc(CN=c2[nH]c(-c3cccc(C#N)c3)nc3ccccc23)c(OC)c1	5.8	13	0.58
CHEMBL1332463	Cc1cccc(CN=c2[nH]cnc3ccc(-c4cccnc4)cc23)c1	4.4	8	0.57
CHEMBL1403793	CN1CCN(c2ncnc3ccc(-c4ccc5c(c4)OCO5)cc23)CC1	4.4	10	0.57
CHEMBL1395344	c1ccc2c(-n3ccnc3)nc(-c3ccoc3)nc2c1	4.7	6	0.57
CHEMBL491943	COc1ccccc1CN=c1[nH]cncc1-c1cccc(NS(C)(=O)=O)c1	4.8	3	0.57
CHEMBL1603394	O=c1cnc2cnc(Oc3ccccc3)nc2n1CCc1ccccc1	5.2	18	0.57
CHEMBL1514129	Cc1noc(C)c1-c1ccc2[nH]cnc(=NC3CC3)c2c1	5.3	16	0.57
CHEMBL1518689	COC(=O)[C@@]1(Cc2ccc(F)cc2)[C@H]2c3cc(C(=O)N4CCCC4)n(CCc4ccc(OC)c(Br)c4)c3C[C@H]2CN1C(=O)c1ccccc1	5.3	11	0.57
CHEMBL567332	Cc1cccc(CN=c2[nH]cnc3ccc(-c4c(C)noc4C)cc23)c1	5.3	6	0.57
CHEMBL1401672	COc1cccc(Cn2c(=O)cnc3cnc(N4CCOCC4)nc32)c1	5.5	26	0.57
CHEMBL1416207	COc1cccc(-c2ccc3ncnc(N4CCNCC4)c3c2)c1	5.5	13	0.57
CHEMBL1434715	Cc1ccccc1-c1ccc2ncnc(N3CCOCC3)c2c1	5.8	9	0.57
CHEMBL1516005	COc1ccccc1CN=c1cc[nH]c(-c2c(C)noc2C)n1	6	44	0.57
CHEMBL1366061	COc1cccc(Cn2c(=O)cnc3c[nH]c(=Nc4ccccc4)nc32)c1	6.3	4	0.57
CHEMBL1439665	CS(=O)(=O)Nc1cccc(-c2cc(=NCc3ccccc3)[nH]cn2)c1	4.4	5	0.56
CHEMBL1521490	N#Cc1cccc(-c2nc(=NCc3cccnc3)cc[nH]2)c1	4.7	30	0.56
CHEMBL1551979	CN=c1[nH]cnc2ccc(-c3ccccc3C)cc12	5	5	0.56
CHEMBL1434369	O=C(c1csnn1)N1CCC[C@@]2(CCN(c3ccccc3)C2)C1	5.4	5	0.56
CHEMBL1456076	CN(C)c1ncc2nc(CCc3ccccc3)c(=O)n(CCc3ccccc3)c2n1	5.4	29	0.56
CHEMBL1551477	COc1ccc(C(=O)N2CCC3(CCCN(c4cccc(-c5ccccc5)c4)C3)CC2)cc1	5.4	7	0.56
CHEMBL1551503	CN(C)c1ccc(-c2nc(=Nc3ccc(F)cc3)cc[nH]2)cc1	5.5	27	0.56
CHEMBL1325879	COc1ccc(-c2nc3cnc(OC)nc3n(CCC#N)c2=O)cc1	5.6	5	0.56
CHEMBL1368566	Cc1nc2cncnc2n(Cc2ccc(F)cc2)c1=O	4.4	41	0.55
CHEMBL1474185	CC(=O)N1CCC2(CCCN(c3ccc(-c4ccccc4)cc3)C2)CC1	4.5	2	0.55
CHEMBL1568575	c1ccc(N=c2[nH]c(-c3ccoc3)nc3ccccc23)cc1	4.5	6	0.55
CHEMBL1316893	COCCN=c1[nH]cnc2ccc(-c3ccc(N(C)C)cc3)cc12	4.6	4	0.55
CHEMBL1437263	COCCn1c(=O)c(CCc2ccccc2)nc2c[nH]c(=Nc3cccc(OC)c3)nc21	4.7	2	0.55
CHEMBL1558480	COc1ccc(Oc2ncc3ncc(=O)n(Cc4cccc(OC)c4)c3n2)cc1	4.7	13	0.55
CHEMBL1357956	Cc1nc2cncnc2n(Cc2ccccc2Cl)c1=O	4.9	28	0.55
CHEMBL28	O=c1cc(-c2ccc(O)cc2)oc2cc(O)cc(O)c12	4.9	2	0.55
CHEMBL1490195	Cc1ccccc1-c1cc(=NCc2cccnc2)[nH]cn1	5	13	0.55
CHEMBL150	O=c1c(O)c(-c2ccc(O)cc2)oc2cc(O)cc(O)c12	5.1	2	0.55
CHEMBL1334477	c1ccc(CN=c2cc[nH]c(-c3ccoc3)n2)cc1	5.4	39	0.55
CHEMBL1594022	CC(C)CON=C1C[C@@H](O)[C@@H](O)[C@@H]2c3c(c(O)n(Cc4ccc5c(c4)OCO5)c3O)CCC12	5.4	2	0.55
CHEMBL1396384	c1ccc(N=c2[nH]c(-c3ccc4c(c3)OCO4)nc3ccccc23)cc1	5.5	6	0.55
CHEMBL1527209	COC(=O)[C@@]1(Cc2ccccc2)[C@H]2c3cc(C(=O)N(C)C)n(Cc4ccc(S(C)(=O)=O)cc4)c3C[C@H]2CN1C(=O)c1ccccc1	4.4	8	0.54
CHEMBL1558384	Cc1nc2cnc(Oc3cccc(Cl)c3)nc2n(C2CC2)c1=O	4.5	11	0.54
CHEMBL1378208	O=c1cnc2cnc(OCc3ccccc3)nc2n1CCc1ccccc1	4.8	20	0.54
CHEMBL489943	COc1ccc(CN=c2[nH]cncc2-c2ccccc2C(F)(F)F)c(OC)c1	5.8	19	0.54
CHEMBL1410676	COc1ccc(CN=c2[nH]cncc2-c2ccc3c(c2)OCO3)c(OC)c1	6	19	0.54
CHEMBL1558569	FC(F)(F)c1ccccc1-c1cc(=NCc2cccs2)[nH]cn1	6.1	12	0.54
CHEMBL1475924	O=c1c(CCc2ccccc2)nc2cnc(Oc3ccccc3)nc2n1C[C@H]1CCCO1	4.4	14	0.53
CHEMBL1591677	FC(F)(F)c1ccccc1-c1ccc2[nH]cnc(=NCCN3CCOCC3)c2c1	4.4	3	0.53
CHEMBL1437011	c1csc(CN=c2cc[nH]c(-c3ccoc3)n2)c1	4.5	43	0.53
CHEMBL1613725	COCCN=c1[nH]c(-c2ccc(N(C)C)cc2)nc2ccccc12	4.8	4	0.53
CHEMBL1513121	COc1ccccc1-c1ccc2[nH]cnc(=NCCN3CCOCC3)c2c1	4.9	3	0.53
CHEMBL1355408	c1cn(-c2ccnc(-c3ccc4c(c3)OCO4)n2)cn1	5	3	0.53
CHEMBL1354751	O=C(c1csnn1)N1CCC[C@@]2(CCN(c3cccc(-c4ccccc4)c3)C2)C1	5.7	3	0.53
CHEMBL1532426	COCCn1c(=O)c(-c2cc(F)cc(F)c2)nc2cnc(OC)nc21	4.4	10	0.52
CHEMBL1598717	COC(=O)[C@@]1(Cc2ccc(OC)cc2)[C@H]2c3cc(C(=O)N(C)C)n(Cc4cccc5ccccc45)c3C[C@H]2CN1C(=O)c1ccccc1	4.7	13	0.52
CHEMBL1554465	Cn1cccc1C(=O)N1CCC2(CCCN(Cc3ccncc3)C2)CC1	4.8	9	0.52
CHEMBL1515287	O=c1c(CCc2ccccc2)nc2cncnc2n1-c1ccccc1	5	56	0.52
CHEMBL1472880	COc1ncc2nc(CCc3ccccc3)c(=O)n(CCc3ccccc3)c2n1	5.1	47	0.52
CHEMBL1408735	COC(=O)[C@@]1(Cc2ccccc2)[C@H]2c3cc(C(=O)N(C)C)n(Cc4c(CO)[nH]cc(C)c4=O)c3C[C@H]2CN1C(=O)c1ccccc1	5.5	28	0.52
CHEMBL1479372	O=c1cnc2cnc(Oc3ccccc3)nc2n1Cc1ccc(F)cc1	5.6	18	0.52
CHEMBL1515355	CN(C)c1ccc(-c2c[nH]cnc2=Nc2ccccc2)cc1	6.5	19	0.52
CHEMBL1474695	COc1cccc(Cn2c(=O)c(C)nc3cnc(Oc4ccccc4)nc32)c1	4.6	12	0.51
CHEMBL1489708	COc1ccc(-n2c(=O)c(CCc3ccccc3)nc3cncnc32)cc1	4.9	45	0.51
CHEMBL1516170	Cc1ccccc1-c1c[nH]cnc1=Nc1ccc(F)cc1	5.3	14	0.51
CHEMBL1355701	Cc1noc(C)c1-c1nc(=NCc2ccccc2)cc[nH]1	5.9	38	0.51
CHEMBL1572747	Cc1ccccc1-c1c[nH]cnc1=NCc1cccs1	6.1	22	0.51
CHEMBL11608	NCCc1ccc(O)cc1	4.4	1	0.5
CHEMBL1320206	O=c1c(-c2ccc(F)cc2)nc2cnc(Oc3cccc(Cl)c3)nc2n1C[C@H]1CCCO1	4.4	3	0.5
CHEMBL1496576	COC(=O)[C@@]1(Cc2ccc(F)cc2)[C@H]2c3cc(C(=O)N(C)C)n(CCc4c[nH]c5ccc(OC)cc45)c3C[C@H]2CN1C(=O)c1ccccc1	4.4	1	0.5
CHEMBL1602568	CCN=c1nc2c(c[nH]1)nc(-c1ccccc1)c(=O)n2Cc1cccc(OC)c1	4.4	3	0.5
CHEMBL1607228	COC(=O)C1C[C@@H]1[C@H](NC(=O)Oc1ccc(F)cc1)c1ccccc1	4.4	1	0.5
CHEMBL1433950	Cc1nc2cnc(N3CCNCC3)nc2n(CCc2ccccc2)c1=O	4.5	34	0.5
CHEMBL454761	N=C(N)SCCN	4.6	1	0.5
CHEMBL1480742	CN(C)C(=O)c1ccc(-c2c[nH]cnc2=NCc2cccs2)cc1	4.7	2	0.5
CHEMBL1314453	Cc1cccc(CN=c2cc(-c3ccc(C(=O)N(C)C)cc3)[nH]cn2)c1	4.8	1	0.5
CHEMBL1315716	Clc1ccccc1-c1c[nH]cnc1=NCCN1CCOCC1	4.8	4	0.5
CHEMBL1555713	c1ccc(N=c2[nH]cncc2-c2ccoc2)cc1	4.8	4	0.5
CHEMBL1590886	CN1CCN(c2ncc3nc(-c4cccs4)c(=O)n(Cc4cccs4)c3n2)CC1	4.9	3	0.5
CHEMBL1398587	COC(=O)C1C[C@H]1[C@@H](NC(=O)Oc1ccc(F)cc1)c1ccccc1	5	1	0.5
CHEMBL1593827	COc1ccc2[nH]cc(CCN=c3cc(-c4ccc5c(c4)OCO5)[nH]cn3)c2c1	5.1	7	0.5
CHEMBL490913	Cc1cccc(CN=c2[nH]cncc2-c2cccc(NS(C)(=O)=O)c2)c1	5.2	2	0.5
CHEMBL1321973	COC(=O)C1C[C@@H]1[C@H](NC(=O)OCc1ccccc1)c1ccccc1	5.5	1	0.5
CHEMBL1410808	Cc1ccc(O)cc1	5.5	1	0.5
CHEMBL1436536	COC(=O)C1C[C@H]1[C@@H](NC(=O)OCc1ccccc1)c1ccccc1	5.6	1	0.5
CHEMBL1325766	COc1ccccc1CCn1c(=O)c(-c2cccs2)nc2cncnc21	5.7	44	0.5
CHEMBL1318104	O=c1c(-c2cc(F)cc(F)c2)nc2cncnc2n1Cc1ccccc1Cl	5.8	39	0.5
CHEMBL1358112	CSC(=N)N	6.2	1	0.5
CHEMBL1554745	COc1ccc2[nH]cc(CCN=c3cc[nH]c(-c4ccc5c(c4)OCO5)n3)c2c1	6.2	7	0.5
CHEMBL1436045	c1ccc(N=c2[nH]cncc2-c2ccc3c(c2)OCO3)cc1	6.6	4	0.5
CHEMBL1513115	COC(=O)NC(c1ccc2ccccc2c1)C(C(=O)OC)C(C)=NCc1ccccc1	7.2	2	0.5
CHEMBL1411201	COC(=O)[C@@]1(Cc2ccc(OC)cc2)[C@H]2c3cc(C(=O)N(C)C)n(CCF)c3C[C@H]2CN1C(=O)c1ccccc1	4.8	39	0.49
CHEMBL1483700	COc1ccc(CN=c2cc[nH]c(-c3ccccc3C(F)(F)F)n2)c(OC)c1	5	35	0.49
CHEMBL1319049	COCCNC(=O)C(C)[C@H]1C[C@]1(C)[C@H](NC(=O)OCc1ccccc1)c1ccccc1	5.1	11	0.49
CHEMBL1374623	COCCNC(=O)C(C)[C@@H]1C[C@@]1(C)[C@@H](NC(=O)OCc1ccccc1)c1ccccc1	5.5	11	0.49
CHEMBL1552720	FC(F)(F)c1ccccc1-c1ccc2ncnc(N3CCOCC3)c2c1	6.2	9	0.49
CHEMBL1573964	CN(C)Cc1ccccc1-c1ccc2[nH]cnc(=NC3CC3)c2c1	4.6	5	0.48
CHEMBL1323438	CN(C)Cc1ccccc1-c1ccc2[nH]cnc(=NCc3cccs3)c2c1	4.8	5	0.48
CHEMBL1397079	O=c1c(-c2cccc(Cl)c2)nc2cncnc2n1-c1ccccc1	4.9	36	0.48
CHEMBL1555118	O=c1c(CCc2ccccc2)nc2cncnc2n1Cc1ccc(F)cc1	5.2	67	0.48
CHEMBL1491749	COC(=O)C1C[C@@H]1[C@H](NS(=O)(=O)c1ccccc1)c1ccccc1	5.3	5	0.48
CHEMBL1408259	COC(=O)C1C[C@H]1[C@@H](NS(=O)(=O)c1ccccc1)c1ccccc1	5.9	5	0.48
CHEMBL1376143	O=C(c1ccco1)N1CCC[C@@]2(CCN(c3ccccn3)C2)C1	4.4	3	0.47
CHEMBL1533516	COCCn1c(=O)c(-c2cccc(C#N)c2)nc2cnc(Oc3cccc(Cl)c3)nc21	4.4	11	0.47
CHEMBL1552478	O=c1c(CCc2ccccc2)nc2cnc(N3CCNCC3)nc2n1-c1ccccc1	4.5	20	0.47
CHEMBL1357180	CN(Cc1ccco1)c1ccnc(-c2cccc(NS(C)(=O)=O)c2)n1	4.6	4	0.47
CHEMBL1607133	COC(=O)[C@@]1(Cc2ccc(OC)cc2)[C@H]2c3cc(C(=O)N4CCCC4)n(CCc4c[nH]c5ccccc45)c3C[C@H]2CN1C(=O)c1ccccc1	4.6	6	0.47
CHEMBL1335332	CN(C)Cc1ccccc1-c1ccc2ncnc(N(C)Cc3ccco3)c2c1	4.9	4	0.47
CHEMBL1435947	CN(C)Cc1ccccc1-c1ccc2ncnc(N3CCOCC3)c2c1	4.9	4	0.47
CHEMBL1408422	COC(=O)[C@@]1(Cc2ccc(F)cc2)[C@H]2c3cc(C(=O)N4CCCC4)n(CCc4c[nH]c5ccccc45)c3C[C@H]2CN1C(=O)c1ccccc1	5	6	0.47
CHEMBL1479792	COc1ccccc1-c1cc(N(C)Cc2ccco2)ncn1	5.4	15	0.47
CHEMBL1474483	O=C(c1csnn1)N1CCC2(CCCN(c3cccc(-c4ccccc4)c3)C2)CC1	5.6	7	0.47
CHEMBL405912	COc1cccc(-c2nccc(-n3ccnc3)n2)c1	5.6	4	0.47
CHEMBL1435409	Cc1ccccc1-c1ccc2ncnc(-n3ccnc3)c2c1	5.7	4	0.47
CHEMBL1436811	COc1cccc(Cn2c(=O)c(C)nc3cnc(N4CCN(C)CC4)nc32)c1	4.4	10	0.46
CHEMBL1473331	O=c1c(-c2ccc(F)cc2)nc2cnc(N3CCNCC3)nc2n1C1CC1	4.4	15	0.46
CHEMBL1357199	CN=c1[nH]cnc2ccc(-c3ccccc3OC)cc12	4.5	5	0.46
CHEMBL1562018	COc1ccc(CNC(=O)C(C)[C@H]2C[C@]2(C)[C@H](NC(=O)OCc2ccccc2)c2ccccc2)cc1OC	5.1	7	0.46
CHEMBL1607885	COc1ccc(CN=c2[nH]c(-c3ccc4c(c3)OCO4)nc3ccccc23)c(OC)c1	5.1	22	0.46
CHEMBL1568250	N#Cc1cccc(-c2nc(=NCc3cccs3)cc[nH]2)c1	5.4	51	0.46
CHEMBL1364243	COc1ccc(CNC(=O)C(C)[C@@H]2C[C@@]2(C)[C@@H](NC(=O)OCc2ccccc2)c2ccccc2)cc1OC	5.9	7	0.46
CHEMBL1328339	CN(C)c1ncc2nc(-c3ccccc3)c(=O)n(CCC#N)c2n1	4.4	6	0.45
CHEMBL1407440	COc1ccc(-c2nc3cnc(N(C)C)nc3n(C3CC3)c2=O)cc1	4.4	2	0.45
CHEMBL1472898	COc1ccc(Oc2ncc3nc(-c4ccc(OC)cc4)c(=O)n(C4CC4)c3n2)cc1	4.5	2	0.45
CHEMBL1359843	COc1ccc(C(=O)N2CCC3(CCCN(c4ccccc4)C3)CC2)cc1	5	11	0.45
CHEMBL1552329	Fc1ccc(N=c2cc[nH]c(-c3ccccc3C(F)(F)F)n2)cc1	5	24	0.45
CHEMBL1318041	CN(Cc1ccco1)c1nc(-c2ccccc2C(F)(F)F)nc2ccccc12	5.1	21	0.45
CHEMBL1487735	O=c1c(-c2cccs2)nc2cnc(N3CCNCC3)nc2n1CCc1ccccc1	5.5	15	0.45
CHEMBL1516054	COc1ccccc1CN=c1[nH]cnc2ccc(-c3ccc4c(c3)OCO4)cc12	5.5	13	0.45
CHEMBL1395137	Cn1cc(-c2nc3cnc(N4CCNCC4)nc3n(CCc3ccccc3)c2=O)c2ccccc21	5.7	21	0.45
CHEMBL1358272	COc1ccccc1CN=c1[nH]c(-c2c(C)noc2C)nc2ccccc12	5.8	17	0.45
CHEMBL1397860	COC(=O)[C@@]1(Cc2ccc(OC)cc2)[C@H]2c3cc(C(=O)N(C)C)n(Cc4ccc(O)c(OC)c4)c3C[C@H]2CN1C(=O)c1ccccc1	4.7	46	0.44
CHEMBL1435216	c1nc(N2CCNCC2)c2cc(-c3ccc4c(c3)OCO4)ccc2n1	4.9	11	0.44
CHEMBL1527555	CC(C(=O)N[C@@H](CO)Cc1ccccc1)[C@@H]1C[C@@]1(C)[C@@H](NC(=O)OCc1ccccc1)c1ccccc1	4.9	9	0.44
CHEMBL1590821	Cc1cccc(CN=c2cc(-c3c(C)noc3C)[nH]cn2)c1	4.9	5	0.44
CHEMBL1520727	COC(=O)[C@@]1(Cc2ccc(F)cc2)[C@H]2c3cc(C(=O)N4CCCC4)n(CCc4c[nH]c5cc(F)ccc45)c3C[C@H]2CN1C(=O)c1ccccc1	5	5	0.44
CHEMBL1331363	CN(C)c1ccc(-c2cc(-n3ccnc3)ncn2)cc1	5.1	7	0.44
CHEMBL1318400	CC(C(=O)N[C@@H](CO)Cc1ccccc1)[C@H]1C[C@]1(C)[C@H](NC(=O)OCc1ccccc1)c1ccccc1	5.4	9	0.44
CHEMBL1533232	COC(=O)[C@@]1(Cc2ccc(OC)cc2)[C@H]2c3cc(C(=O)N4CCCC4)n(CCc4c[nH]c5cc(F)ccc45)c3C[C@H]2CN1C(=O)c1ccccc1	5.4	5	0.44
CHEMBL1358896	CC(C(=O)Nc1ccc2ccccc2c1)[C@@H]1C[C@@]1(C)[C@@H](NC(=O)OCc1ccccc1)c1ccccc1	5.5	9	0.44
CHEMBL1411543	Cc1nc2cnc(N(C)C)nc2n(Cc2ccc(F)cc2)c1=O	5.8	20	0.44
CHEMBL1335890	CC(C(=O)Nc1ccc2ccccc2c1)[C@H]1C[C@]1(C)[C@H](NC(=O)OCc1ccccc1)c1ccccc1	6	9	0.44
CHEMBL1363622	O=c1c(-c2ccc(Cl)cc2)nc2cnc(N3CCNCC3)nc2n1CCc1ccccc1	4.4	12	0.43
CHEMBL1415790	CN(C)c1ccc(-c2nc(=NCCN3CCOCC3)c3ccccc3[nH]2)cc1	4.4	6	0.43
CHEMBL1316760	COc1ncc2nc(CCc3ccccc3)c(=O)n(Cc3cccs3)c2n1	4.6	29	0.43
CHEMBL1494408	COC(=O)[C@@]1(Cc2ccc(OC)cc2)[C@H]2c3cc(C(=O)N4CCCC4)n(Cc4ccc(C(F)(F)F)nc4)c3C[C@H]2CN1C(=O)c1ccccc1	4.9	18	0.43
CHEMBL1356652	c1cn(-c2ncnc3ccc(-c4ccoc4)cc23)cn1	5	3	0.43
CHEMBL1601630	COc1ccc(-n2c(=O)c(-c3cc(F)cc(F)c3)nc3cncnc32)cc1	5	31	0.43
CHEMBL1555156	COc1cccc(Cn2c(=O)c(C)nc3cnc(N(C)C)nc32)c1	5.5	27	0.43
CHEMBL1317056	COC(=O)[C@@]1(Cc2ccc(OC)cc2)[C@H]2c3cc(C(=O)N4CCCC4)n(Cc4ccccn4)c3C[C@H]2CN1C(=O)c1ccccc1	4.4	34	0.42
CHEMBL1551548	Cn1c(=O)c(-c2ccccc2)nc2cnc(N3CCNCC3)nc21	4.4	12	0.42
CHEMBL1553990	COc1ccc(-n2c(=O)cnc3cnc(Oc4ccccc4)nc32)cc1	4.4	10	0.42
CHEMBL1591140	COc1ccccc1-c1cc(=NCc2cccs2)[nH]cn1	4.9	18	0.42
CHEMBL1593582	COc1ccc(-c2nc3cnc(Oc4ccccc4)nc3n(CCC#N)c2=O)cc1	5.6	5	0.42
CHEMBL1535372	COc1ncc2nc(-c3cn(C)c4ccccc34)c(=O)n(C)c2n1	5.7	5	0.42
CHEMBL1395882	Cc1nc2cnc(N(C)C)nc2n(CCc2ccccc2)c1=O	6.2	23	0.42
CHEMBL1551133	COc1ccccc1CCn1c(=O)c(-c2ccccc2)nc2cncnc21	6.2	50	0.42
CHEMBL1354864	COc1ccc(-n2c(=O)c(C)nc3cnc(Oc4cccc(Cl)c4)nc32)cc1	4.4	8	0.41
CHEMBL1411049	COC(=O)[C@@]1(Cc2ccc(OC)cc2)[C@H]2c3cc(C(=O)N(C)C)n(Cc4c(CO)[nH]cc(C)c4=O)c3C[C@H]2CN1C(=O)c1ccccc1	4.5	35	0.41
CHEMBL1559279	O=c1c(-c2cc(F)cc(F)c2)nc2cnc(N3CCNCC3)nc2n1CCc1ccccc1	4.8	22	0.41
CHEMBL1394499	COc1ccccc1CN=c1cc[nH]c(-c2ccccc2OC)n1	4.9	51	0.41
CHEMBL1409830	c1ccc(CN=c2[nH]cncc2-c2ccoc2)cc1	5	7	0.41
CHEMBL1354563	N#Cc1cccc(-c2ccc3[nH]cnc(=NCc4cccs4)c3c2)c1	5.1	9	0.41
CHEMBL1316056	COc1cccc(-c2nc(=NCc3cccs3)c3ccccc3[nH]2)c1	5.5	14	0.41
CHEMBL1568086	COc1ccc2[nH]cc(CCN=c3cc(-c4ccccc4Cl)[nH]cn3)c2c1	5.6	7	0.41
CHEMBL1551139	COc1ccc(CN=c2cc(-c3ccccc3OC)[nH]cn2)c(OC)c1	5.7	8	0.41
CHEMBL1370622	COc1ccc2[nH]cc(CCN=c3cc[nH]c(-c4ccccc4Cl)n3)c2c1	5.9	7	0.41
CHEMBL523283	Cc1cccc(CN=c2[nH]cncc2-c2ccccc2C)c1	6	14	0.41
CHEMBL1314367	Clc1ccccc1-c1c[nH]cnc1=NCCc1c[nH]cn1	7.9	8	0.41
CHEMBL1592213	COc1ccccc1-c1nc(=NCc2cnc(C)cn2)c2ccccc2[nH]1	4.4	4	0.4
CHEMBL1397517	CN(C)c1ccc(-c2nc(=NCc3ccccc3)cc[nH]2)cc1	4.6	45	0.4
CHEMBL1400491	COc1cccc(-c2nc(=NCc3cnc(C)cn3)c3ccccc3[nH]2)c1	4.6	4	0.4
CHEMBL1533932	COC(=O)[C@@]1(Cc2ccc(F)cc2)[C@H]2c3cc(C(=O)N4CCCC4)n(C[C@H](O)CO)c3C[C@H]2CN1C(=O)c1ccccc1	4.6	6	0.4
CHEMBL1558135	CCN=c1nc2c(c[nH]1)nc(-c1cccs1)c(=O)n2Cc1ccc(F)cc1	4.7	1	0.4
CHEMBL1326360	COC(=O)[C@@]1(Cc2ccc(OC)cc2)[C@H]2c3cc(C(=O)N(C)C)n(Cc4ccc(OC(F)(F)F)cc4)c3C[C@H]2CN1C(=O)c1ccccc1	4.8	1	0.4
CHEMBL1358197	COC(=O)[C@@]1(Cc2ccc(OC)cc2)[C@H]2c3cc(C(=O)N(C)C)n(Cc4cc(F)c(F)c(F)c4)c3C[C@H]2CN1C(=O)c1ccccc1	4.8	28	0.4
CHEMBL495068	COc1ccccc1CN=c1[nH]cnc2ccc(-c3cccc(NS(C)(=O)=O)c3)cc12	4.8	1	0.4
CHEMBL1358560	COC(=O)[C@@]1(Cc2ccc(OC)cc2)[C@H]2c3cc(C(=O)N4CCCC4)n(Cc4c(CO)[nH]cc(C)c4=O)c3C[C@H]2CN1C(=O)c1ccccc1	4.9	23	0.4
CHEMBL1399481	COC(=O)[C@@]1(Cc2ccc(OC)cc2)[C@H]2c3cc(C(=O)N4CCCC4)n(CCc4c[nH]c5ccc(OC)cc45)c3C[C@H]2CN1C(=O)c1ccccc1	4.9	2	0.4
CHEMBL1415728	O=C(c1ccco1)N1CCC[C@@]2(CCN(c3cccc(-c4ccccc4)c3)C2)C1	4.9	3	0.4
CHEMBL1436195	Cn1cccc1C(=O)N1CCC[C@@]2(CCN(c3cccc(-c4ccccc4)c3)C2)C1	4.9	3	0.4
CHEMBL1476049	CN(Cc1ccco1)c1nc(-c2ccoc2)nc2ccccc12	4.9	25	0.4
CHEMBL1358758	CN(C)C(=O)c1ccc(-c2c[nH]cnc2=NCCc2c[nH]cn2)cc1	5	2	0.4
CHEMBL1403905	COC(=O)[C@@]1(Cc2ccc(F)cc2)[C@H]2c3cc(C(=O)N(C)C)n(Cc4ccc(OC(F)(F)F)cc4)c3C[C@H]2CN1C(=O)c1ccccc1	5	1	0.4
CHEMBL1437176	CCN=c1nc2c(c[nH]1)nc(-c1cccs1)c(=O)n2Cc1cccs1	5	1	0.4
CHEMBL1474402	CC(=O)NCCN=c1[nH]cnc2ccc(-c3ccc4c(c3)OCO4)cc12	5.2	5	0.4
CHEMBL1513740	COc1ccc(-n2c(=O)c(CCc3ccccc3)nc3cnc(OC)nc32)cc1	5.2	16	0.4
CHEMBL1399489	O=C(c1ccco1)N1CCC[C@@]2(CCN(c3ccccc3)C2)C1	5.3	6	0.4
CHEMBL1596756	COc1ccccc1CN=c1[nH]c(-c2cccc(NS(C)(=O)=O)c2)nc2ccccc12	5.3	3	0.4
CHEMBL1411438	COC(=O)[C@@]1(Cc2ccc(OC)cc2)[C@H]2c3cc(C(=O)N4CCCC4)n(Cc4ccsc4Br)c3C[C@H]2CN1C(=O)c1ccccc1	5.4	27	0.4
CHEMBL491547	COc1ccc(CN=c2[nH]cnc3ccc(-c4cccc(NS(C)(=O)=O)c4)cc23)c(OC)c1	5.6	1	0.4
CHEMBL1475562	CN(C)c1ccc(-c2nc(N(C)C)c3ccccc3n2)cc1	4.4	9	0.39
CHEMBL1364871	N#Cc1cccc(-c2ccc3[nH]cnc(=NC4CCNCC4)c3c2)c1	4.6	8	0.39
CHEMBL1612582	CS(=O)(=O)Nc1cccc(-c2nc(=NCc3ccccc3)cc[nH]2)c1	4.8	15	0.39
CHEMBL1396010	Cn1cccc1C(=O)N1CCC2(CCCN(c3ccccn3)C2)CC1	4.9	12	0.39
CHEMBL1314247	Cc1noc(C)c1-c1nc(=NCc2cccnc2)c2ccccc2[nH]1	5	12	0.39
CHEMBL1418420	COc1ccc2[nH]cc(CCN=c3cc(-c4cccc(C#N)c4)[nH]cn3)c2c1	5.1	7	0.39
CHEMBL1478226	O=c1c(-c2cc(F)cc(F)c2)nc2cncnc2n1-c1ccccc1	5.2	36	0.39
CHEMBL1437013	COc1ccc2[nH]cc(CCN=c3cc(-c4ccoc4)[nH]cn3)c2c1	5.3	7	0.39
CHEMBL1355256	COc1ccccc1-c1cc(=NCc2cccc(C)c2)[nH]cn1	5.4	9	0.39
CHEMBL1513063	COc1ccccc1-c1ccc2ncnc(N3CCNCC3)c2c1	5.5	13	0.39
CHEMBL1552194	Cc1cccc(CN=c2cc(-c3ccccc3C)[nH]cn2)c1	5.5	8	0.39
CHEMBL1366020	Clc1ccccc1-c1nc(=NCc2cccs2)cc[nH]1	5.8	37	0.39
CHEMBL1412390	COc1ccc2[nH]cc(CCN=c3cc[nH]c(-c4cccc(C#N)c4)n3)c2c1	6.1	7	0.39
CHEMBL1339209	COc1ccc2[nH]cc(CCN=c3cc[nH]c(-c4ccoc4)n3)c2c1	6.3	7	0.39
CHEMBL1357551	COc1cccc(Cn2c(=O)cnc3cncnc32)c1	4.6	45	0.38
CHEMBL1409996	COCCn1c(C(=O)N2CCCC2)cc2c1C[C@H]1CN(C(=O)c3ccccc3)[C@@](Cc3ccc(F)cc3)(C(=O)OC)[C@@H]21	4.6	22	0.38
CHEMBL1515540	CN=c1[nH]cnc2ccc(-c3ccccc3CN(C)C)cc12	4.7	4	0.38
CHEMBL1481127	CN(C)c1ncc2nc(CCc3ccccc3)c(=O)n(C3CC3)c2n1	4.8	35	0.38
CHEMBL1378764	COC(=O)[C@@]1(Cc2ccc(OC)cc2)[C@H]2c3cc(C(=O)N(C)C)n(Cc4ccc(C)c(F)c4F)c3C[C@H]2CN1C(=O)c1ccccc1	5	31	0.38
CHEMBL1474468	CN(C)c1ccc(-c2nc(=NCc3cccnc3)c3ccccc3[nH]2)cc1	5	9	0.38
CHEMBL1397825	O=C(c1cccc(F)c1)N1CCC2(CCCN(c3ccccc3)C2)CC1	5.3	20	0.38
CHEMBL1410865	CC(=O)N[C@H](c1ccccc1)[C@@]1(C)C[C@@H]1C(C)C(=O)Nc1ccc2ccccc2c1	5.3	4	0.38
CHEMBL1590077	c1cncc(CN=c2[nH]cncc2-c2ccoc2)c1	5.3	5	0.38
CHEMBL1317602	CC(=O)N[C@@H](c1ccccc1)[C@]1(C)C[C@H]1C(C)C(=O)Nc1ccc2ccccc2c1	6.4	4	0.38
CHEMBL1331525	c1cncc(CN=c2[nH]cncc2-c2ccc3c(c2)OCO3)c1	6.7	5	0.38
CHEMBL1516103	COc1ccccc1-c1nc(=NCc2ccccc2)c2ccccc2[nH]1	4.6	6	0.37
CHEMBL1395850	CC(=O)NCCN=c1[nH]cnc2ccc(-c3ccccc3Cl)cc12	4.7	3	0.37
CHEMBL1433783	O=c1cnc2cncnc2n1Cc1ccccc1Cl	4.9	30	0.37
CHEMBL1527332	Cc1cnc(CN=c2[nH]cnc3ccc(-c4ccccc4Cl)cc23)cn1	4.9	3	0.37
CHEMBL1554579	c1cn(-c2cc(-c3ccc4c(c3)OCO4)ncn2)cn1	5.2	8	0.37
CHEMBL1355896	COc1ccccc1CN=c1cc[nH]c(-c2cccnc2)n1	6	46	0.37
CHEMBL1403626	CCCC[C@@H]1C[C@H]1C(NC(=O)c1cccs1)c1ccccc1C(F)(F)F	6.2	3	0.37
CHEMBL1568071	COCCn1c(C(=O)N(C)C)cc2c1C[C@H]1CN(C(=O)c3ccccc3)[C@@](Cc3ccc(F)cc3)(C(=O)OC)[C@@H]21	4.4	8	0.36
CHEMBL1529330	COc1ccc(Oc2ncc3nc(C)c(=O)n(Cc4ccc(F)cc4)c3n2)cc1	4.8	9	0.36
CHEMBL1571705	Cc1noc(C)c1-c1cc(N(C)Cc2ccco2)ncn1	4.8	15	0.36
CHEMBL1324494	FC(F)(F)c1ccccc1-c1nc(=NC2CC2)c2ccccc2[nH]1	5	5	0.36
CHEMBL1592803	COc1ccc(CN=c2[nH]cnc3ccc(-c4ccc5c(c4)OCO5)cc23)c(OC)c1	5	14	0.36
CHEMBL1415521	Cc1ccccc1-c1nccc(-n2ccnc2)n1	5.4	5	0.36
CHEMBL1358614	COc1cccc(-c2c[nH]cnc2=Nc2ccccc2)c1	5.7	20	0.36
CHEMBL1356336	FC(F)(F)c1ccccc1-c1ccc2[nH]cnc(=NCc3cccnc3)c2c1	8.1	16	0.36
CHEMBL1317451	COc1ccc(-c2nc3cnc(N4CCNCC4)nc3n(Cc3cccc(OC)c3)c2=O)cc1	4.4	6	0.35
CHEMBL1354693	COc1ccc(-c2nc3cnc(N4CCNCC4)nc3n(CCc3ccccc3)c2=O)cc1	4.4	6	0.35
CHEMBL1570633	COc1cccc(-c2cc(=NCc3cccnc3)[nH]cn2)c1	5	19	0.35
CHEMBL1404882	O=C(c1ccncc1)N1CCC2(CCCN(c3ccc(-c4ccccc4)cc3)C2)CC1	5.2	2	0.35
CHEMBL1533335	COc1ccc(CN=c2cc[nH]c(-c3ccoc3)n2)c(OC)c1	5.4	40	0.35
CHEMBL1516028	COc1cccc(-c2nc(=NCc3ccc(OC)cc3OC)cc[nH]2)c1	5.6	48	0.35
CHEMBL1591971	COc1ccccc1-c1c[nH]cnc1=NCc1cccs1	5.7	20	0.35
CHEMBL1591673	COc1ccccc1CN=c1cc(-c2ccccc2C)[nH]cn1	6	10	0.35
CHEMBL1603852	CS(=O)(=O)Nc1cccc(-c2ccc3[nH]cnc(=NCc4cccnc4)c3c2)c1	7.3	4	0.35
CHEMBL1436540	COc1cccc(-c2ccc3ncnc(N4CCN(C)CC4)c3c2)c1	4.5	12	0.34
CHEMBL1436832	CN=c1[nH]c(-c2ccccc2C(F)(F)F)nc2ccccc12	4.5	5	0.34
CHEMBL1332937	COC(=O)[C@@]1(Cc2ccccc2)[C@H]2c3cc(C(=O)N4CCCC4)n(CCc4ccccn4)c3C[C@H]2CN1C(=O)c1ccccc1	4.6	8	0.34
CHEMBL1414269	CN=c1[nH]c(-c2ccc(N(C)C)cc2)nc2ccccc12	4.6	15	0.34
CHEMBL1596952	O=c1cnc2cnc(OCc3ccccc3)nc2n1Cc1ccc(F)cc1	4.6	14	0.34
CHEMBL1415569	O=c1cnc2cnc(Oc3cccc(Cl)c3)nc2n1C1CC1	4.8	14	0.34
CHEMBL1403121	COc1ccc(CN=c2cc[nH]c(-c3ccccc3OC)n2)c(OC)c1	4.9	43	0.34
CHEMBL1439631	O=c1c(-c2ccccc2)nc2cncnc2n1Cc1ccccc1Cl	5.1	41	0.34
CHEMBL1317494	FC(F)(F)c1ccccc1-c1nc(=NCc2cccnc2)c2ccccc2[nH]1	5.4	11	0.34
CHEMBL1315072	CN(C)c1ncc2nc(-c3ccccc3)c(=O)n(C)c2n1	4.4	3	0.33
CHEMBL1486808	Cn1c(=O)c(CCc2ccccc2)nc2cnc(OCc3ccccc3)nc21	4.7	12	0.33
CHEMBL1358807	COc1cccc(Cn2c(=O)c(CCc3ccccc3)nc3cnc(OC)nc32)c1	4.8	46	0.33
CHEMBL1553404	CC(=O)N1CCC2(CCCN(c3cccc(-c4ccccc4)c3)C2)CC1	4.8	7	0.33
CHEMBL1515221	CN(Cc1ccco1)c1nc(-c2cccnc2)nc2ccccc12	4.9	15	0.33
CHEMBL1474302	CN(C)c1ncc2nc(CCc3ccccc3)c(=O)n(Cc3cccs3)c2n1	5.2	15	0.33
CHEMBL1590261	COCCN=c1[nH]cnc2ccc(-c3ccccc3C(F)(F)F)cc12	5.2	3	0.33
CHEMBL1317373	COC(=O)[C@@]1(Cc2ccccc2)[C@H]2c3cc(C(=O)N4CCCC4)n(Cc4ccc(OC)c(OC)c4)c3C[C@H]2CN1C(=O)c1ccccc1	5.3	17	0.33
CHEMBL1317335	FC(F)(F)c1ccccc1-c1ccc2[nH]cnc(=NC3CCNCC3)c2c1	5.4	12	0.33
CHEMBL1446523	CN(C)c1ncnc2ccc(-c3ccc4c(c3)OCO4)cc12	5.4	12	0.33
CHEMBL1372330	Cc1ccc(CNC(=O)C(C)[C@H]2C[C@]2(C)[C@H](NC(=O)OCc2ccccc2)c2ccccc2)o1	5.7	12	0.33
CHEMBL1512270	Cc1ccc(CNC(=O)C(C)[C@@H]2C[C@@]2(C)[C@@H](NC(=O)OCc2ccccc2)c2ccccc2)o1	6.1	12	0.33
CHEMBL1436169	COc1ccccc1-c1ccc2[nH]cnc(=NCc3cccnc3)c2c1	8.1	16	0.33
CHEMBL1437650	COCCn1c(=O)c(-c2ccc(Cl)cc2)nc2cnc(Oc3ccccc3)nc21	4.4	12	0.32
CHEMBL1491574	COC(=O)[C@@]1(Cc2ccc(OC)cc2)[C@H]2c3cc(C(=O)N4CCCC4)n(CCSCCO)c3C[C@H]2CN1C(=O)c1ccccc1	4.4	22	0.32
CHEMBL1594058	N#CCCn1c(=O)c(CCc2ccccc2)nc2cnc(OCc3ccccc3)nc21	4.4	14	0.32
CHEMBL1475079	CC(=O)NCCN=c1[nH]cnc2ccc(-c3ccccc3C)cc12	4.7	5	0.32
CHEMBL1554637	CN(C)C(=O)c1ccc(-c2nc(=NCc3cccs3)cc[nH]2)cc1	4.7	4	0.32
CHEMBL1362931	O=C(c1ccncc1)N1CCC2(CCCN(c3ncccn3)C2)CC1	4.8	6	0.32
CHEMBL1609324	CN(Cc1ccco1)c1nc(-c2cccc(C#N)c2)nc2ccccc12	4.8	21	0.32
CHEMBL474415	COc1ccc(CN=c2[nH]cnc3ccc(-c4ccccc4CN(C)C)cc23)c(OC)c1	4.8	4	0.32
CHEMBL1438164	COc1ccc(CN=c2cc(-c3ccoc3)[nH]cn2)c(OC)c1	4.9	13	0.32
CHEMBL1526697	COc1ccc(CN=c2[nH]cnc3ccc(-c4ccoc4)cc23)c(OC)c1	5.1	10	0.32
CHEMBL1512802	O=C(c1cccc(F)c1)N1CCC2(CCCN(c3ncccn3)C2)CC1	5.2	9	0.32
CHEMBL1513347	O=c1c(-c2ccccc2)nc2cncnc2n1Cc1ccc(F)cc1	5.2	48	0.32
CHEMBL1592209	Clc1ccccc1-c1ccc2[nH]cnc(=NC3CCNCC3)c2c1	5.4	5	0.32
CHEMBL489934	COc1cccc(-c2c[nH]cnc2=NCc2ccccc2)c1	5.8	19	0.32
CHEMBL1480806	Clc1ccccc1-c1ccc2[nH]cnc(=NCc3cccnc3)c2c1	8	5	0.32
CHEMBL1515449	COc1cccc(-c2c[nH]cnc2=NCCc2c[nH]cn2)c1	8	24	0.32
CHEMBL1551122	COC(=O)[C@@]1(Cc2ccc(F)cc2)[C@H]2c3cc(C(=O)N4CCCC4)n(CCN4CNCC4=O)c3C[C@H]2CN1C(=O)c1ccccc1	4.4	14	0.31
CHEMBL1407445	Cc1nc2cnc(N3CCNCC3)nc2n(C2CC2)c1=O	4.6	22	0.31
CHEMBL1457317	COc1cccc(Cn2c(=O)c(-c3ccc(F)cc3)nc3cnc(OC)nc32)c1	4.7	16	0.31
CHEMBL1564813	COC(=O)[C@@]1(Cc2ccc(OC)cc2)[C@H]2c3cc(C(=O)N(C)C)n(CCSCCO)c3C[C@H]2CN1C(=O)c1ccccc1	4.7	40	0.31
CHEMBL1595377	COCCn1c(=O)c(-c2cccs2)nc2cnc(OC)nc21	4.7	14	0.31
CHEMBL1417025	O=c1cnc2cnc(Oc3cccc(Cl)c3)nc2n1CCc1ccccc1	4.8	27	0.31
CHEMBL1563497	N#Cc1cccc(-c2cc(=NCc3cccnc3)[nH]cn2)c1	4.8	14	0.31
CHEMBL1436507	COCCn1c(=O)c(CCc2ccccc2)nc2cnc(Oc3ccc(OC)cc3)nc21	4.9	36	0.31
CHEMBL1527443	COC(=O)[C@@]1(Cc2ccc(OC)cc2)[C@H]2c3cc(C(=O)N4CCCC4)n(Cc4ccc(O)c(OC)c4)c3C[C@H]2CN1C(=O)c1ccccc1	5.1	27	0.31
CHEMBL1318042	Cc1ccccc1-c1nc(=NCc2cccnc2)cc[nH]1	5.3	15	0.31
CHEMBL1370189	Cc1ccccc1-c1nc(=NCc2cccs2)cc[nH]1	5.4	18	0.31
CHEMBL1436715	CN=c1[nH]c(-c2ccc3c(c2)OCO3)nc2ccccc12	5.4	18	0.31
CHEMBL1449417	O=c1c(-c2ccc(Cl)cc2)nc2cncnc2n1Cc1ccccc1Cl	5.4	26	0.31
CHEMBL1512540	CN(C)c1ncnc2ccc(-c3ccccc3C(F)(F)F)cc12	5.4	12	0.31
CHEMBL1437667	FC(F)(F)c1ccccc1-c1ccc2[nH]cnc(=NC3CC3)c2c1	5.7	14	0.31
CHEMBL1324667	COC(=O)[C@@]1(Cc2ccccc2)[C@H]2c3cc(C(=O)N(C)C)n(Cc4ccc(O)c(OC)c4)c3C[C@H]2CN1C(=O)c1ccccc1	5.8	37	0.31
CHEMBL491910	COc1ccccc1CN=c1[nH]cncc1-c1ccccc1C(F)(F)F	5.8	19	0.31
CHEMBL1357231	Cc1cccc(CN=c2cc[nH]c(-c3ccccc3Cl)n2)c1	5.9	36	0.31
CHEMBL1334959	COc1ccccc1CCn1c(=O)c(-c2cccc(Cl)c2)nc2cncnc21	6.6	47	0.31
CHEMBL1373147	CN1CCN(c2ncc3ncc(=O)n(CCC#N)c3n2)CC1	4.4	2	0.3
CHEMBL1472753	COc1ccccc1CN=c1cc[nH]c(-c2ccc(C(=O)N(C)C)cc2)n1	4.4	4	0.3
CHEMBL1521391	COC(=O)[C@@]1(Cc2ccc(F)cc2)[C@H]2c3cc(C(=O)N4CCCC4)n(Cc4ccccn4)c3C[C@H]2CN1C(=O)c1ccccc1	4.4	25	0.3
CHEMBL1592202	CS(=O)(=O)N1CCC[C@@]2(CCN(Cc3nccs3)C2)C1	4.4	1	0.3
CHEMBL1395974	CCN=c1nc2c(c[nH]1)nc(-c1ccccc1)c(=O)n2CCOC	4.5	1	0.3
CHEMBL1395899	COc1cccc(Cn2c(=O)cnc3cnc(Oc4cccc(Cl)c4)nc32)c1	4.6	29	0.3
CHEMBL1566936	CCCC[C@@H]1C[C@H]1C(NC(=O)c1ccco1)c1ccc(-c2ccccc2)cc1	4.6	1	0.3
CHEMBL1602812	COC(=O)[C@@]1(Cc2ccc(OC)cc2)[C@H]2c3cc(C(=O)N(C)C)n(CCc4c[nH]c5ccc(O)cc45)c3C[C@H]2CN1C(=O)c1ccccc1	4.6	5	0.3
CHEMBL1591374	Cc1cnc(CN=c2[nH]cnc3ccc(-c4ccccc4C(F)(F)F)cc23)cn1	4.7	5	0.3
CHEMBL491952	COc1ccccc1CN=c1[nH]cnc2ccc(-c3ccc(C(=O)N(C)C)cc3)cc12	4.7	1	0.3
CHEMBL1373723	COC(=O)[C@@]1(Cc2ccccc2)[C@H]2c3cc(C(=O)N4CCCC4)n(Cc4nc5ccccc5[nH]4)c3C[C@H]2CN1C(=O)c1ccccc1	4.8	24	0.3
CHEMBL492611	COc1ccc(CN=c2[nH]cnc3ccc(-c4ccc(C(=O)N(C)C)cc4)cc23)c(OC)c1	4.8	1	0.3
CHEMBL1318340	CN=c1[nH]cnc2ccc(-c3cccc(OC)c3)cc12	4.9	2	0.3
CHEMBL1357289	CN(C)C(=O)c1ccc(-c2nc(=Nc3ccc(F)cc3)cc[nH]2)cc1	4.9	3	0.3
CHEMBL1357294	O=c1c(CCc2ccccc2)nc2cnc(N3CCOCC3)nc2n1C1CC1	4.9	18	0.3
CHEMBL1433705	N#CCCn1c(=O)c(-c2ccc(Cl)cc2)nc2cnc(Oc3ccccc3)nc21	4.9	3	0.3
CHEMBL1441981	COC(=O)[C@@]1(Cc2ccc(F)cc2)[C@H]2c3cc(C(=O)N(C)C)n(Cc4nc5ccccc5[nH]4)c3C[C@H]2CN1C(=O)c1ccccc1	4.9	28	0.3
CHEMBL1533572	CN(C)c1nc(-c2cccc(C#N)c2)nc2ccccc12	4.9	6	0.3
CHEMBL1590259	COc1ncc2nc(CCc3ccccc3)c(=O)n(-c3ccccc3)c2n1	4.9	26	0.3
CHEMBL1600394	COCCn1c(=O)cnc2cnc(OCc3ccccc3)nc21	4.9	13	0.3
CHEMBL1330385	COC(=O)[C@@]1(Cc2ccccc2)[C@H]2c3cc(C(=O)N4CCCC4)n(Cc4c(CO)[nH]cc(C)c4=O)c3C[C@H]2CN1C(=O)c1ccccc1	5	23	0.3
CHEMBL1369966	COC(=O)[C@@]1(Cc2ccc(OC)cc2)[C@H]2c3cc(C(=O)N4CCCC4)n(CCc4c[nH]c5ccc(O)cc45)c3C[C@H]2CN1C(=O)c1ccccc1	5	5	0.3
CHEMBL1551841	COc1cccc(Cn2c(=O)c(C)nc3c[nH]c(=Nc4cccc(OC)c4)nc32)c1	5	1	0.3
CHEMBL1475146	O=c1c(-c2cccs2)nc2cnc(Oc3cccc(Cl)c3)nc2n1C1CC1	5.1	5	0.3
CHEMBL1477727	O=S(=O)(c1ccccc1)N1CCC[C@@]2(CCN(Cc3nccs3)C2)C1	5.1	1	0.3
CHEMBL1610082	Cc1ccccc1-c1ccc2ncnc(N(C)Cc3ccco3)c2c1	5.1	17	0.3
CHEMBL1436661	Cn1cccc1C(=O)N1CCC[C@@]2(CCN(c3ccccc3)C2)C1	5.3	4	0.3
CHEMBL1472955	CS(=O)(=O)Nc1cccc(-c2nc(=Nc3ccncc3)c3ccccc3[nH]2)c1	5.3	3	0.3
CHEMBL1514953	COc1ccc2[nH]cc(CCN=c3cc(-c4c(C)noc4C)[nH]cn3)c2c1	5.4	7	0.3
CHEMBL1591238	CN(Cc1ccco1)c1ncncc1-c1ccccc1C(F)(F)F	5.4	9	0.3
CHEMBL475375	COc1ccc(CN=c2[nH]cnc3ccc(-c4ccc(N(C)C)cc4)cc23)c(OC)c1	5.4	9	0.3
CHEMBL1396792	COc1ccccc1CCn1c(=O)c(CCc2ccccc2)nc2cncnc21	5.5	55	0.3
CHEMBL1561402	CS(=O)(=O)N1CCC[C@@]2(CCN(c3ccccc3)C2)C1	5.5	1	0.3
CHEMBL1603446	CCCC[C@@H]1C[C@H]1C(NC(=O)c1cccs1)c1ccc(-c2ccccc2)cc1	5.5	1	0.3
CHEMBL1396211	COCCN=c1[nH]cnc2ccc(-c3cccc(OC)c3)cc12	5.6	2	0.3
CHEMBL1417636	Clc1ccccc1-c1nccc(-n2ccnc2)n1	5.6	2	0.3
CHEMBL1473430	Cc1cccc(CN=c2cc[nH]c(-c3cccc(C#N)c3)n2)c1	5.6	42	0.3
CHEMBL1552752	COc1ccc2[nH]cc(CCN=c3cc[nH]c(-c4c(C)noc4C)n3)c2c1	5.8	7	0.3
CHEMBL1316839	COC(=O)NC(c1ccc2ccccc2c1)C(C(C)=O)C(=O)OC	5.9	4	0.3
CHEMBL1327772	CN(C)c1ncc2nc(-c3cc(F)cc(F)c3)c(=O)n(Cc3cccs3)c2n1	6.1	1	0.3
CHEMBL1572173	CCN=c1nc2c(c[nH]1)ncc(=O)n2CCc1ccccc1	6.2	6	0.3
CHEMBL1435654	O=S(=O)(c1ccccc1)N1CCC[C@@]2(CCN(c3ccccc3)C2)C1	6.5	1	0.3
CHEMBL1481510	O=c1c(-c2ccccc2)nc2cnc(N3CCNCC3)nc2n1C1CC1	4.4	23	0.29
CHEMBL1328319	COC(=O)[C@@]1(Cc2ccc(OC)cc2)[C@H]2c3cc(C(=O)N(C)C)n(C[C@H](O)CO)c3C[C@H]2CN1C(=O)c1ccccc1	4.5	28	0.29
CHEMBL1321899	COc1ncc2nc(CCc3ccccc3)c(=O)n(C)c2n1	4.6	26	0.29
CHEMBL1450903	COC(=O)[C@@]1(Cc2ccc(OC)cc2)[C@H]2c3cc(C(=O)N4CCCC4)n(CCc4ccccn4)c3C[C@H]2CN1C(=O)c1ccccc1	4.6	21	0.29
CHEMBL1512385	COc1ncc2nc(CCc3ccccc3)c(=O)n(Cc3ccc(F)cc3)c2n1	4.9	34	0.29
CHEMBL1318509	N#Cc1cccc(-c2nc(=NCc3ccccc3)cc[nH]2)c1	5	50	0.29
CHEMBL1366926	CN(C)c1ccc(-c2cc(N(C)Cc3ccco3)ncn2)cc1	5	16	0.29
CHEMBL1447663	COc1ccc(CN=c2cc(-c3cccc(C#N)c3)[nH]cn2)c(OC)c1	5	15	0.29
CHEMBL1314906	Cn1cc(-c2nc3cnc(N4CCNCC4)nc3n(Cc3ccc(F)cc3)c2=O)c2ccccc21	5.1	22	0.29
CHEMBL1490139	O=c1c(-c2cccs2)nc2cncnc2n1-c1ccccc1	5.2	37	0.29
CHEMBL1356505	Cc1ccccc1-c1nc(-n2ccnc2)c2ccccc2n1	5.3	12	0.29
CHEMBL1357724	FC(F)(F)c1ccccc1-c1ccc2[nH]cnc(=NCc3cccs3)c2c1	5.5	13	0.29
CHEMBL1400043	COc1ncc2ncc(=O)n(CCc3ccccc3)c2n1	5.7	27	0.29
CHEMBL1554826	COc1ccc(-n2c(=O)c(-c3ccccc3)nc3cncnc32)cc1	4.4	32	0.28
CHEMBL1513800	COc1ccc(Oc2ncc3ncc(=O)n(C)c3n2)cc1	4.5	5	0.28
CHEMBL1396809	COc1cccc(Cn2c(=O)c(CCc3ccccc3)nc3cncnc32)c1	4.6	74	0.28
CHEMBL1435384	COCCn1c(=O)c(CCc2ccccc2)nc2cnc(OCc3ccccc3)nc21	4.6	20	0.28
CHEMBL1524211	COCCn1c(=O)c(-c2ccc(Cl)cc2)nc2cnc(Oc3cccc(Cl)c3)nc21	4.8	8	0.28
CHEMBL1356808	c1cncc(-c2cc(-n3ccnc3)ncn2)c1	4.9	5	0.28
CHEMBL1434643	Cn1cccc1C(=O)N1CCC2(CCCN(c3ccncc3)C2)CC1	5	9	0.28
CHEMBL1446323	COCCN=c1[nH]cnc2ccc(-c3ccccc3C)cc12	5	5	0.28
CHEMBL1358631	COC(=O)[C@@]1(Cc2ccc(F)cc2)[C@H]2c3cc(C(=O)N(C)C)n(Cc4cccc5ccccc45)c3C[C@H]2CN1C(=O)c1ccccc1	5.1	19	0.28
CHEMBL1336787	COc1cccc(Cn2c(=O)c(-c3cccc(Cl)c3)nc3cncnc32)c1	5.3	42	0.28
CHEMBL1324889	N#Cc1cccc(-c2c[nH]cnc2=NCc2cccnc2)c1	5.4	16	0.28
CHEMBL1554976	FC(F)(F)c1ccccc1-c1nc(=Nc2ccncc2)c2ccccc2[nH]1	5.7	10	0.28
CHEMBL1513990	N#Cc1ccccc1-c1ccc2[nH]cnc(=NCc3cccnc3)c2c1	7.1	13	0.28
CHEMBL1318228	COc1ccccc1-c1cncnc1-n1ccnc1	4.6	6	0.27
CHEMBL1478772	CCN=c1nc2c(c[nH]1)ncc(=O)n2Cc1cccs1	4.7	3	0.27
CHEMBL1514016	COCCn1c(=O)c(-c2ccccc2)nc2cnc(OCc3ccccc3)nc21	4.7	9	0.27
CHEMBL1395415	CN1CCN(c2ncnc3ccc(-c4ccccc4C(F)(F)F)cc23)CC1	4.9	9	0.27
CHEMBL1435077	COc1cccc(-c2nc(=NCc3cccnc3)cc[nH]2)c1	4.9	33	0.27
CHEMBL1554158	Cc1noc(C)c1-c1ccc2ncnc(N(C)C)c2c1	4.9	6	0.27
CHEMBL1394258	COc1cccc(Cn2c(=O)cnc3cnc(OCc4ccccc4)nc32)c1	5	21	0.27
CHEMBL1592371	COc1ccc(C(=O)N2CCC[C@@]3(CCN(c4ccccc4)C3)C2)cc1	5	3	0.27
CHEMBL1593511	COc1ccc(C(=O)N2CCC[C@@]3(CCN(c4cccc(-c5ccccc5)c4)C3)C2)cc1	5.1	3	0.27
CHEMBL1369796	Cc1noc(C)c1-c1ccc2ncnc(N(C)Cc3ccco3)c2c1	5.3	6	0.27
CHEMBL1396108	COc1cccc(Cn2c(=O)cnc3cnc(Oc4ccccc4)nc32)c1	5.3	29	0.27
CHEMBL1435450	COc1cccc(-c2nc(=Nc3ccncc3)c3ccccc3[nH]2)c1	5.5	19	0.27
CHEMBL1322757	COc1ccc(CN=c2cc(-c3ccccc3Cl)[nH]cn2)c(OC)c1	5.7	12	0.27
CHEMBL1436125	c1ccc(CN=c2cc[nH]c(-c3ccc4c(c3)OCO4)n2)cc1	5.7	37	0.27
CHEMBL1316353	CCN=c1nc2c(c[nH]1)nc(C)c(=O)n2CCc1ccccc1	6.5	3	0.27
CHEMBL1194023	c1cncc(CN=c2[nH]c(-c3cccnc3)nc3ccccc23)c1	4.4	9	0.26
CHEMBL1443741	COc1ccc(-n2c(=O)c(C)nc3cnc(OC)nc32)cc1	4.4	9	0.26
CHEMBL1485361	COCCn1c(C(=O)N2CCCC2)cc2c1C[C@H]1CN(C(=O)c3ccccc3)[C@@](Cc3ccc(OC)cc3)(C(=O)OC)[C@@H]21	4.4	16	0.26
CHEMBL1563047	COc1ccc(-n2c(=O)cnc3cnc(N(C)C)nc32)cc1	4.4	9	0.26
CHEMBL1514071	CN(C)c1ccc(-c2nc(N(C)Cc3ccco3)c3ccccc3n2)cc1	4.7	23	0.26
CHEMBL1527221	c1csc(CN=c2[nH]cncc2-c2ccoc2)c1	4.8	5	0.26
CHEMBL1591908	O=C(c1ccncc1)N1CCC2(CCCN(Cc3nccs3)C2)CC1	4.8	5	0.26
CHEMBL510009	N#Cc1ccccc1-c1ccc2[nH]cnc(=NCc3ccccc3)c2c1	4.8	8	0.26
CHEMBL1566101	Cc1cccc(CN=c2cc[nH]c(-c3ccc(C(=O)N(C)C)cc3)n2)c1	4.9	5	0.26
CHEMBL1593365	Cc1ccccc1-c1cc(N(C)Cc2ccco2)ncn1	5.2	17	0.26
CHEMBL1557048	c1csc(CN=c2[nH]cncc2-c2ccc3c(c2)OCO3)c1	6.1	5	0.26
CHEMBL1516232	CN(C)c1ccc(-c2c[nH]cnc2=NCc2ccccc2)cc1	6.4	20	0.26
CHEMBL1404598	Cc1ccccc1-c1c[nH]cnc1=NCCc1c[nH]cn1	7.3	22	0.26
CHEMBL1482968	Cn1c(=O)c(-c2ccccc2)nc2cnc(N3CCOCC3)nc21	4.4	2	0.25
CHEMBL1475788	COc1ccc(C(=O)N2CCC3(CCCN(c4ccccn4)C3)CC2)cc1	4.6	4	0.25
CHEMBL1597474	CS(=O)(=O)Nc1cccc(-c2nc(=NCc3cccs3)cc[nH]2)c1	4.6	15	0.25
CHEMBL1553902	COc1cccc(-c2nc(=NCCN3CCOCC3)c3ccccc3[nH]2)c1	4.7	10	0.25
CHEMBL1602633	COC(=O)[C@@]1(Cc2ccccc2)[C@H]2c3cc(C(=O)N(C)C)n(CCSCCO)c3C[C@H]2CN1C(=O)c1ccccc1	4.7	30	0.25
CHEMBL151	O=c1cc(-c2ccc(O)c(O)c2)oc2cc(O)cc(O)c12	4.8	2	0.25
CHEMBL50	O=c1c(O)c(-c2ccc(O)c(O)c2)oc2cc(O)cc(O)c12	4.8	2	0.25
CHEMBL1369515	COCCn1c(=O)c(-c2ccccc2)nc2cnc(Oc3cccc(Cl)c3)nc21	4.9	4	0.25
CHEMBL1515804	COCCn1c(=O)c(CCc2ccccc2)nc2c[nH]c(=Nc3ccccc3)nc21	4.9	2	0.25
CHEMBL490717	COc1ccccc1CN=c1[nH]cncc1-c1ccccc1CN(C)C	4.9	16	0.25
CHEMBL1328533	COC(=O)[C@@]1(Cc2ccccc2)[C@H]2c3cc(C(=O)N(C)C)n(Cc4cc(F)c(F)c(F)c4)c3C[C@H]2CN1C(=O)c1ccccc1	5	14	0.25
CHEMBL1338985	Cc1cccc(CN=c2cc(-c3ccoc3)[nH]cn2)c1	5	15	0.25
CHEMBL1408013	Cc1cc(C(=O)N[C@H](c2ccccc2)[C@@]2(C)C[C@@H]2C(C)C(=O)Nc2ccc3ccccc3c2)no1	5	4	0.25
CHEMBL1438688	COc1ccc(CN=c2[nH]cnc3ccc(-c4c(C)noc4C)cc23)c(OC)c1	5	8	0.25
CHEMBL1554723	O=C(c1cccc(F)c1)N1CCC2(CCCN(Cc3ccncc3)C2)CC1	5	8	0.25
CHEMBL1512701	COc1ccc(CN=c2[nH]c(-c3cccc(NS(C)(=O)=O)c3)nc3ccccc23)c(OC)c1	5.3	2	0.25
CHEMBL1364377	Cc1cc(C(=O)N[C@@H](c2ccccc2)[C@]2(C)C[C@H]2C(C)C(=O)Nc2ccc3ccccc3c2)no1	5.6	4	0.25
CHEMBL1515417	O=c1c(-c2cccs2)nc2cncnc2n1Cc1ccccc1	6	40	0.25
CHEMBL1332759	COC(=O)[C@@]1(Cc2ccc(F)cc2)[C@H]2c3cc(C(=O)N(C)C)n(Cc4ccc(OC)c(OC)c4)c3C[C@H]2CN1C(=O)c1ccccc1	4.4	21	0.24
CHEMBL1411094	N#CCCn1c(=O)c(CCc2ccccc2)nc2cnc(Oc3ccccc3)nc21	4.5	20	0.24
CHEMBL1414251	c1cncc(CN=c2[nH]c(-c3ccoc3)nc3ccccc23)c1	4.7	11	0.24
CHEMBL1435919	CN(Cc1ccco1)c1cc(-c2ccoc2)ncn1	4.9	15	0.24
CHEMBL1568111	c1ccc(CN=c2[nH]cncc2-c2cccnc2)cc1	4.9	5	0.24
CHEMBL1593001	O=c1c(-c2ccccc2)nc2cncnc2n1Cc1ccccc1	5.5	46	0.24
CHEMBL1496315	COc1ccccc1CCn1c(=O)c(-c2cc(F)cc(F)c2)nc2cncnc21	5.8	47	0.24
CHEMBL1590397	COc1ccccc1CCn1c(=O)c(-c2cccc(F)c2)nc2cncnc21	6	53	0.24
CHEMBL1324418	CN(C)c1ccc(-c2ccc3ncnc(N4CCNCC4)c3c2)cc1	4.6	6	0.23
CHEMBL1356834	Cc1nc2cnc(Oc3ccccc3)nc2n(Cc2cccs2)c1=O	4.6	6	0.23
CHEMBL1590106	CN=c1[nH]cnc2ccc(-c3ccc4c(c3)OCO4)cc12	4.6	6	0.23
CHEMBL521971	COc1ccc(CN=c2[nH]cncc2-c2cccc(NS(C)(=O)=O)c2)c(OC)c1	4.6	3	0.23
CHEMBL1413489	COC(=O)C1C[C@@H]1[C@H](NC(=O)c1cc(C)on1)c1ccccc1	4.7	3	0.23
CHEMBL119841	c1ccc(CN=c2[nH]c(-c3cccnc3)nc3ccccc23)cc1	4.8	9	0.23
CHEMBL1356485	COc1ncc2nc(-c3ccccc3)c(=O)n(Cc3cccs3)c2n1	4.8	11	0.23
CHEMBL1472971	Cn1c(=O)c(CCc2ccccc2)nc2cnc(N3CCOCC3)nc21	4.8	16	0.23
CHEMBL1598868	COC(=O)C1C[C@H]1[C@@H](NC(=O)c1cc(C)on1)c1ccccc1	4.8	3	0.23
CHEMBL1329823	Cc1noc(C)c1-c1cc(=NCc2cccnc2)[nH]cn1	4.9	15	0.23
CHEMBL1400309	O=C(c1ccncc1)N1CCC2(CCCN(Cc3ccncc3)C2)CC1	4.9	6	0.23
CHEMBL1435809	Cc1nc2cnc(OCc3ccccc3)nc2n(CCc2ccccc2)c1=O	4.9	12	0.23
CHEMBL1592651	COc1cccc(Cn2c(=O)cnc3cnc(OC)nc32)c1	4.9	32	0.23
CHEMBL1489182	c1ccc(CN=c2[nH]cnc3ccc(-c4cccnc4)cc23)cc1	5	3	0.23
CHEMBL1396898	COc1ccccc1-c1cc(=NCc2ccccc2)[nH]cn1	5.1	18	0.23
CHEMBL1443713	Cn1c(=O)cnc2c[nH]c(=Nc3ccccc3)nc21	5.1	6	0.23
CHEMBL1450716	Cc1noc(C)c1-c1ccc2[nH]cnc(=NCc3ccccc3)c2c1	5.1	10	0.23
CHEMBL1474875	Cn1cccc1C(=O)N1CCC2(CCCN(c3ccccc3)C2)CC1	5.1	21	0.23
CHEMBL1489528	COc1ccccc1-c1cncnc1N(C)Cc1ccco1	5.1	9	0.23
CHEMBL1366393	COc1cccc(-c2nc(=NCc3ccccc3)c3ccccc3[nH]2)c1	5.4	12	0.23
CHEMBL1358796	c1ccc(CN=c2[nH]cnc3ccc(-c4ccc5c(c4)OCO5)cc23)cc1	5.5	3	0.23
CHEMBL1450026	COCCn1c(=O)c(-c2cc(F)cc(F)c2)nc2cnc(Oc3ccccc3)nc21	4.4	12	0.22
CHEMBL1436361	COC(=O)[C@@]1(Cc2ccccc2)[C@H]2c3cc(C(=O)N(C)C)n(CCN4CNCC4=O)c3C[C@H]2CN1C(=O)c1ccccc1	4.5	21	0.22
CHEMBL1605632	COC(=O)[C@@]1(Cc2ccc(F)cc2)[C@H]2c3cc(C(=O)N4CCCC4)n(Cc4ccccc4)c3C[C@H]2CN1C(=O)c1ccccc1	4.5	18	0.22
CHEMBL1433785	COc1ncc2nc(CCc3ccccc3)c(=O)n(C3CC3)c2n1	4.8	32	0.22
CHEMBL1435373	COC(=O)[C@@]1(Cc2ccc(OC)cc2)[C@H]2c3cc(C(=O)N(C)C)n(Cc4ccc(OC)c(OC)c4)c3C[C@H]2CN1C(=O)c1ccccc1	4.8	34	0.22
CHEMBL1437713	COc1ncc2nc(CCc3ccccc3)c(=O)n(CCC#N)c2n1	4.9	25	0.22
CHEMBL1551777	FC(F)(F)c1ccccc1-c1cncnc1-n1ccnc1	4.9	6	0.22
CHEMBL1565060	O=c1c(-c2ccccc2)nc2cnc(N3CCNCC3)nc2n1Cc1cccs1	4.9	13	0.22
CHEMBL1357850	c1ccc(CN=c2[nH]c(-c3ccc4c(c3)OCO4)nc3ccccc23)cc1	5	12	0.22
CHEMBL1595002	Clc1ccccc1-c1cc(=NCc2ccccc2)[nH]cn1	5.1	5	0.22
CHEMBL1477964	CN1CCN(c2ncc3ncc(=O)n(CCc4ccccc4)c3n2)CC1	5.2	13	0.22
CHEMBL1314799	COc1cccc(-c2cc(=NCc3ccc(OC)cc3OC)[nH]cn2)c1	5.3	5	0.22
CHEMBL1482582	CN(Cc1ccco1)c1ncnc2ccc(-c3ccccc3C(F)(F)F)cc12	5.5	14	0.22
CHEMBL1399528	COc1cccc(-c2ccc3ncnc(N(C)Cc4ccco4)c3c2)c1	5.7	19	0.22
CHEMBL1319286	CN1CCN(c2ncc3nc(CCc4ccccc4)c(=O)n(Cc4cccs4)c3n2)CC1	4.4	11	0.21
CHEMBL1447438	COC(=O)[C@@]1(Cc2ccc(OC)cc2)[C@H]2c3cc(C(=O)N4CCCC4)n(C[C@H](O)CO)c3C[C@H]2CN1C(=O)c1ccccc1	4.4	20	0.21
CHEMBL1396407	COc1ccc(CN=c2[nH]cnc3ccc(-c4cccnc4)cc23)c(OC)c1	4.5	10	0.21
CHEMBL1518035	Clc1ccccc1-c1nc(=NCCN2CCOCC2)c2ccccc2[nH]1	4.6	7	0.21
CHEMBL1366106	COCC(=O)N1CCC2(CCCN(c3ccccc3)C2)CC1	4.7	7	0.21
CHEMBL1322545	Cc1noc(C)c1-c1ccc2[nH]cnc(=NC3CCNCC3)c2c1	4.8	13	0.21
CHEMBL1473055	COCC(=O)N1CCC2(CCCN(c3cccc(-c4ccccc4)c3)C2)CC1	4.8	7	0.21
CHEMBL1371944	COC(=O)[C@@]1(Cc2ccccc2)[C@H]2c3cc(C(=O)N4CCCC4)n(Cc4ccc(C(F)(F)F)nc4)c3C[C@H]2CN1C(=O)c1ccccc1	4.9	8	0.21
CHEMBL490742	N#Cc1cccc(-c2c[nH]cnc2=NCc2ccccc2)c1	5.1	14	0.21
CHEMBL491742	FC(F)(F)c1ccccc1-c1c[nH]cnc1=NCc1ccccc1	5.1	16	0.21
CHEMBL1355712	COc1ccccc1CN=c1cc[nH]c(-c2ccc3c(c2)OCO3)n1	5.5	37	0.21
CHEMBL1358568	CC(C(=O)NCc1ccccn1)[C@@H]1C[C@@]1(C)[C@@H](NC(=O)OCc1ccccc1)c1ccccc1	5.6	12	0.21
CHEMBL1453137	CC(C(=O)NCc1ccccn1)[C@H]1C[C@]1(C)[C@H](NC(=O)OCc1ccccc1)c1ccccc1	5.7	12	0.21
CHEMBL1437414	CC(C(=O)NCc1ccccc1)[C@@H]1C[C@@]1(C)[C@@H](NC(=O)OCc1ccccc1)c1ccccc1	6.1	12	0.21
CHEMBL1442987	CC(C(=O)NCc1ccccc1)[C@H]1C[C@]1(C)[C@H](NC(=O)OCc1ccccc1)c1ccccc1	6.2	12	0.21
CHEMBL1355139	c1ccc(CN=c2[nH]cncc2-c2ccc3c(c2)OCO3)cc1	6.3	8	0.21
CHEMBL1314971	COc1ccc(Oc2ncc3nc(C)c(=O)n(-c4ccccc4)c3n2)cc1	4.4	3	0.2
CHEMBL1401243	COc1ccccc1-c1ccc2[nH]cnc(=NCc3cnc(C)cn3)c2c1	4.4	5	0.2
CHEMBL1512740	CS(=O)(=O)Nc1cccc(-c2nccc(-n3ccnc3)n2)c1	4.4	2	0.2
CHEMBL1316557	COc1ccc(Oc2ncc3nc(C)c(=O)n(C[C@H]4CCCO4)c3n2)cc1	4.6	1	0.2
CHEMBL1446815	COc1ccccc1CN=c1[nH]c(-c2ccccc2CN(C)C)nc2ccccc12	4.6	7	0.2
CHEMBL1562786	COc1ccc(Oc2ncc3nc(-c4ccc(Cl)cc4)c(=O)n(C[C@H]4CCCO4)c3n2)cc1	4.6	1	0.2
CHEMBL1356118	COc1ccc(-n2c(=O)cnc3cnc(N4CCN(C)CC4)nc32)cc1	4.7	3	0.2
CHEMBL1364611	c1ccc2c(=Nc3ccncc3)[nH]c(-c3ccoc3)nc2c1	4.7	6	0.2
CHEMBL1483625	O=C(c1cccc(F)c1)N1CCC2(CCCN(c3ccc(-c4ccccc4)cc3)C2)CC1	4.7	2	0.2
CHEMBL1314222	CS(=O)(=O)Nc1cccc(-c2ccc3[nH]cnc(=NCc4cccs4)c3c2)c1	4.8	4	0.2
CHEMBL1396358	CCCC/C=C/C(NC(=O)c1ccco1)c1ccccc1	4.8	1	0.2
CHEMBL1409320	COC(=O)[C@@]1(Cc2ccc(OC)cc2)[C@H]2c3cc(C(=O)N(C)C)n(CCc4ccc(OC)c(Br)c4)c3C[C@H]2CN1C(=O)c1ccccc1	4.8	10	0.2
CHEMBL1433559	COc1cccc(-c2ccc3[nH]cnc(=NCc4cnc(C)cn4)c3c2)c1	4.8	5	0.2
CHEMBL1477140	COCCn1c(=O)c(CCc2ccccc2)nc2cnc(Oc3cccc(Cl)c3)nc21	4.8	26	0.2
CHEMBL1479506	COc1ccc(CN=c2[nH]c(-c3ccccc3CN(C)C)nc3ccccc23)c(OC)c1	4.8	7	0.2
CHEMBL1486915	CN1CCN(c2ncncc2-c2ccccc2C(F)(F)F)CC1	4.8	7	0.2
CHEMBL1554567	COCCN=c1cc(-c2ccccc2C)[nH]cn1	4.8	2	0.2
CHEMBL1356497	O=c1c(-c2cccs2)nc2cnc(Oc3cccc(Cl)c3)nc2n1C[C@H]1CCCO1	4.9	3	0.2
CHEMBL1434550	CN1CCN(c2cc(-c3ccccc3Cl)ncn2)CC1	4.9	1	0.2
CHEMBL1439183	Cc1ccccc1-c1cc(N(C)C)ncn1	4.9	2	0.2
CHEMBL1396377	CC(=O)NCCN=c1[nH]cnc2ccc(-c3ccccc3C#N)cc12	5	1	0.2
CHEMBL1396595	CN(C)c1ccc(-c2ccc3ncnc(-n4ccnc4)c3c2)cc1	5	3	0.2
CHEMBL1590081	COC(=O)[C@@]1(Cc2ccccc2)[C@H]2c3cc(C(=O)N(C)C)n(Cc4ccc(OC)c(OC)c4)c3C[C@H]2CN1C(=O)c1ccccc1	5	27	0.2
CHEMBL1436355	COc1cccc(-c2nc(=NCc3cccs3)cc[nH]2)c1	5.1	54	0.2
CHEMBL1551161	CCOC(=O)CCn1c(O)c2c(c1O)[C@@H]1C(CC2)C(=NOCC(C)C)C[C@@H](O)[C@H]1O	5.1	1	0.2
CHEMBL1566556	CCCC/C=C/C(NC(=O)c1ccccc1)c1ccccc1	5.1	1	0.2
CHEMBL475198	COc1ccccc1CN=c1[nH]cnc2ccc(-c3ccccc3C#N)cc12	5.1	1	0.2
CHEMBL1396680	CCOC(=O)CCn1c(O)c2c(c1O)[C@@H]1C(CC2)C(=NOCc2ccccc2)C[C@@H](O)[C@H]1O	5.2	1	0.2
CHEMBL1375753	COc1cccc(N=c2nc3c(c[nH]2)ncc(=O)n3Cc2cccs2)c1	5.4	2	0.2
CHEMBL1513511	c1ccc2c(=Nc3ccncc3)[nH]c(-c3ccc4c(c3)OCO4)nc2c1	5.4	6	0.2
CHEMBL1600210	Cc1ccccc1-c1cc(=NCc2ccccc2)[nH]cn1	5.5	5	0.2
CHEMBL1442087	CCC/C=C(\CCC)C(NS(=O)(=O)c1ccc(C(F)(F)F)cc1)c1ccc(C(=O)OC)cc1	5.6	2	0.2
CHEMBL1594405	FC(F)(F)c1ccccc1-c1c[nH]cnc1=NCc1cccnc1	5.6	20	0.2
CHEMBL1357444	Fc1ccc(N=c2cc[nH]c(-c3ccc4c(c3)OCO4)n2)cc1	5.7	19	0.2
CHEMBL1512664	Oc1c2c(c(O)n1Cc1ccc3c(c1)OCO3)[C@@H]1C(CC2)C(=NOCc2ccccc2)C[C@@H](O)[C@H]1O	5.7	1	0.2
CHEMBL1555369	CCC/C=C(\CCC)C(NS(=O)(=O)c1ccc(Cl)cc1)c1ccc(C(=O)OC)cc1	5.8	1	0.2
CHEMBL1435702	CS(=O)(=O)N1CCC2(CCCN(Cc3ccncc3)C2)CC1	5.9	2	0.2
CHEMBL522600	COc1ccccc1CN=c1[nH]cncc1-c1ccccc1Cl	5.9	18	0.2
CHEMBL1330718	CCC/C=C(\CCC)C(NS(=O)(=O)c1ccc(Cl)cc1)c1ccccc1	6.4	1	0.2
CHEMBL1531070	CCC/C=C(\CCC)C(NS(=O)(=O)c1ccc(C(F)(F)F)cc1)c1ccccc1	6.4	1	0.2
CHEMBL1396862	O=S(=O)(c1ccccc1)N1CCC2(CCCN(Cc3ccncc3)C2)CC1	6.5	2	0.2
CHEMBL1374799	C=CCOC(=O)C(C(C)=O)C(NC(=O)OC)c1ccc(Cl)cc1	6.6	2	0.2
CHEMBL1395226	O=c1c(-c2ccc(F)cc2)nc2cnc(N3CCNCC3)nc2n1Cc1ccc(F)cc1	4.4	15	0.19
CHEMBL1551633	COCCn1c(=O)c(-c2cccc(C#N)c2)nc2cnc(Oc3ccccc3)nc21	4.4	12	0.19
CHEMBL1556431	COc1cccc(Cn2c(=O)c(-c3ccc(Cl)cc3)nc3cnc(N4CCNCC4)nc32)c1	4.6	29	0.19
CHEMBL1397636	COc1ccccc1-c1nc(=Nc2ccncc2)c2ccccc2[nH]1	4.9	12	0.19
CHEMBL1331031	COC(=O)[C@@]1(Cc2ccccc2)[C@H]2c3cc(C(=O)N4CCCC4)n(CCSCCO)c3C[C@H]2CN1C(=O)c1ccccc1	5	17	0.19
CHEMBL1592958	COCCn1c(=O)c(CCc2ccccc2)nc2cnc(N3CCN(C)CC3)nc21	5	14	0.19
CHEMBL1317039	COC(=O)[C@@]1(Cc2ccc(F)cc2)[C@H]2c3cc(C(=O)N4CCCC4)n(Cc4cccc5ccccc45)c3C[C@H]2CN1C(=O)c1ccccc1	5.1	11	0.19
CHEMBL1359691	COc1ccc2[nH]cc(CCN=c3cc(-c4ccccc4C)[nH]cn3)c2c1	5.1	7	0.19
CHEMBL1439893	COc1ccc(CN=c2[nH]c(-c3ccc(N(C)C)cc3)nc3ccccc23)c(OC)c1	5.1	16	0.19
CHEMBL1482119	CN(Cc1ccco1)c1cc(-c2ccccc2Cl)ncn1	5.1	11	0.19
CHEMBL1412847	Cc1cccc(CN=c2cc[nH]c(-c3ccccc3C(F)(F)F)n2)c1	5.2	33	0.19
CHEMBL1435293	COC(=O)[C@@]1(Cc2ccccc2)[C@H]2c3cc(C(=O)N4CCCC4)n(CC4CC4)c3C[C@H]2CN1C(=O)c1ccccc1	5.5	8	0.19
CHEMBL475376	COc1ccccc1CN=c1[nH]cnc2ccc(-c3ccccc3OC)cc12	5.5	8	0.19
CHEMBL1316408	COc1ccc2[nH]cc(CCN=c3cc[nH]c(-c4ccccc4C)n3)c2c1	5.6	7	0.19
CHEMBL1324882	COC(=O)[C@@]1(Cc2ccccc2)[C@H]2c3cc(C(=O)N(C)C)n(Cc4ccccc4)c3C[C@H]2CN1C(=O)c1ccccc1	5.6	37	0.19
CHEMBL1374585	COc1ccccc1CN=c1cc(-c2ccccc2Cl)[nH]cn1	5.6	17	0.19
CHEMBL1566442	COc1cccc(Cn2c(=O)c(C)nc3cnc(N4CCOCC4)nc32)c1	6.1	22	0.19
CHEMBL1473099	Cc1ccccc1-c1c[nH]cnc1=NCc1cccnc1	6.4	21	0.19
CHEMBL1337479	Cn1cccc1C(=O)N1CCC2(CCCN(Cc3nccs3)C2)CC1	4.4	6	0.18
CHEMBL1446324	COCCn1c(=O)c(C)nc2cnc(Oc3ccc(OC)cc3)nc21	4.4	17	0.18
CHEMBL1593997	COC(=O)[C@@]1(Cc2ccc(OC)cc2)[C@H]2c3cc(C(=O)N(C)C)n(CCc4ccccn4)c3C[C@H]2CN1C(=O)c1ccccc1	4.4	27	0.18
CHEMBL1520292	COc1ccccc1-c1c[nH]cnc1=NCc1cnc(C)cn1	4.5	6	0.18
CHEMBL1553741	Cn1cc(-c2nc3cncnc3n(CCN)c2=O)c2ccccc21	4.5	4	0.18
CHEMBL1364168	NCCn1c(=O)c(CCc2ccccc2)nc2cncnc21	4.6	4	0.18
CHEMBL1369822	COC(=O)[C@@]1(Cc2ccccc2)[C@H]2c3cc(C(=O)N(C)C)n(Cc4cc(C)n(C)n4)c3C[C@H]2CN1C(=O)c1ccccc1	4.7	25	0.18
CHEMBL1512562	COc1cccc(-c2nc(N(C)C)c3ccccc3n2)c1	4.7	6	0.18
CHEMBL1574106	O=c1c(CCc2ccccc2)nc2cnc(Oc3cccc(Cl)c3)nc2n1C[C@H]1CCCO1	4.7	10	0.18
CHEMBL1592227	COc1ccccc1CN=c1[nH]cnc2ccc(-c3cccnc3)cc12	4.7	10	0.18
CHEMBL1360310	Cc1cnc(CN=c2[nH]cnc3ccc(-c4ccc(N(C)C)cc4)cc23)cn1	4.8	5	0.18
CHEMBL1601121	COc1ccc(CN=c2cc(-c3cccc(NS(C)(=O)=O)c3)[nH]cn2)c(OC)c1	4.8	5	0.18
CHEMBL1369318	COc1cccc(-c2c[nH]cnc2=NCc2cnc(C)cn2)c1	4.9	6	0.18
CHEMBL1552517	COCCN=c1cc[nH]c(-c2ccccc2C(F)(F)F)n1	5	6	0.18
CHEMBL1591190	CN(C)c1ncc2ncc(=O)n(Cc3cccs3)c2n1	5	11	0.18
CHEMBL1360434	COc1ccccc1-c1cc(=Nc2ccc(F)cc2)[nH]cn1	5.1	12	0.18
CHEMBL1552707	Cc1cccc(CN=c2cc(-c3cccnc3)[nH]cn2)c1	5.1	10	0.18
CHEMBL1552854	CN(C)c1nc(-c2ccc3c(c2)OCO3)nc2ccccc12	5.1	6	0.18
CHEMBL1554569	O=c1c(CCc2ccccc2)nc2cncnc2n1Cc1ccccc1Cl	5.3	44	0.18
CHEMBL1415465	COc1cccc(Cn2c(=O)c(-c3ccccc3)nc3cnc(N4CCNCC4)nc32)c1	4.4	30	0.17
CHEMBL1417646	Cc1cnc(CN=c2[nH]cncc2-c2ccccc2C(F)(F)F)cn1	4.4	8	0.17
CHEMBL1475381	O=c1c(-c2ccc(F)cc2)nc2cnc(Oc3ccccc3)nc2n1C[C@H]1CCCO1	4.4	3	0.17
CHEMBL1484196	COC(=O)[C@@]1(Cc2ccc(F)cc2)[C@H]2c3cc(C(=O)N4CCCC4)n(Cc4cc(C)n(C)n4)c3C[C@H]2CN1C(=O)c1ccccc1	4.4	9	0.17
CHEMBL1335967	CN1CCN(c2ncc3nc(-c4ccc(F)cc4)c(=O)n(Cc4cccs4)c3n2)CC1	4.5	3	0.17
CHEMBL1490528	COCCn1c(=O)c(-c2cccs2)nc2cnc(N3CCNCC3)nc21	4.6	4	0.17
CHEMBL1526170	COC(=O)[C@@]1(Cc2ccc(F)cc2)[C@H]2c3cc(C(=O)N(C)C)n(CCO)c3C[C@H]2CN1C(=O)c1ccccc1	4.6	32	0.17
CHEMBL1365616	COc1cccc(Cn2c(=O)c(C)nc3cnc(OC)nc32)c1	4.7	41	0.17
CHEMBL1600340	O=c1c(-c2cc(F)cc(F)c2)nc2cnc(N3CCNCC3)nc2n1C1CC1	4.7	15	0.17
CHEMBL1473472	COc1ccc(CN=c2cc[nH]c(-c3cccc(NS(C)(=O)=O)c3)n2)c(OC)c1	4.8	15	0.17
CHEMBL1372635	COc1ccc(Oc2ncc3nc(CCc4ccccc4)c(=O)n(C[C@H]4CCCO4)c3n2)cc1	4.9	15	0.17
CHEMBL1474625	Cc1cccc(CN=c2cc[nH]c(-c3ccoc3)n2)c1	5	38	0.17
CHEMBL1370296	Cc1cccc(CN=c2[nH]cnc3ccc(-c4ccoc4)cc23)c1	5.1	8	0.17
CHEMBL1320469	Clc1ccccc1-c1nc(=Nc2ccncc2)c2ccccc2[nH]1	5.3	11	0.17
CHEMBL1475789	Cc1ccccc1-c1c[nH]cnc1=Nc1ccccc1	5.5	18	0.17
CHEMBL1434833	COc1ncc2nc(-c3cccs3)c(=O)n(CCc3ccccc3)c2n1	5.6	12	0.17
CHEMBL491976	COc1ccc(CN=c2[nH]cncc2-c2ccccc2C)c(OC)c1	5.8	18	0.17
CHEMBL1489493	CCCC[C@@H]1C[C@H]1C(NC(=O)c1ccccc1)c1ccccc1C(F)(F)F	6.3	4	0.17
CHEMBL1473420	COCCn1c(=O)c(-c2cccc(C#N)c2)nc2cnc(Oc3ccc(OC)cc3)nc21	4.4	9	0.16
CHEMBL1438371	c1csc(CN=c2[nH]c(-c3ccoc3)nc3ccccc23)c1	4.9	7	0.16
CHEMBL1436024	COc1cccc(-c2cc(=NCc3ccccc3)[nH]cn2)c1	5.1	20	0.16
CHEMBL1476526	COc1ccccc1-c1nc(=NCc2ccccc2)cc[nH]1	5.1	52	0.16
CHEMBL1512780	COc1ncc2ncc(=O)n(Cc3ccc(F)cc3)c2n1	5.1	23	0.16
CHEMBL1417552	CN(Cc1ccco1)c1ccnc(-c2cccnc2)n1	5.2	10	0.16
CHEMBL1567295	COc1ccccc1-c1c[nH]cnc1=Nc1ccccc1	5.4	17	0.16
CHEMBL1314388	c1csc(CN=c2[nH]c(-c3ccc4c(c3)OCO4)nc3ccccc23)c1	5.5	7	0.16
CHEMBL1437095	COc1ccc(CN=c2cc[nH]c(-c3cccnc3)n2)c(OC)c1	5.7	39	0.16
CHEMBL1474681	Clc1ccccc1-c1c[nH]cnc1=NCc1cccs1	5.8	8	0.16
CHEMBL1553173	COc1ccc(CN=c2cc[nH]c(-c3c(C)noc3C)n2)c(OC)c1	5.8	33	0.16
CHEMBL1366732	COc1cccc(-c2c[nH]cnc2=NCc2cccs2)c1	6.2	26	0.16
CHEMBL1363513	COc1ccc(Oc2ncc3nc(-c4ccc(F)cc4)c(=O)n(C[C@H]4CCCO4)c3n2)cc1	4.4	4	0.15
CHEMBL1448138	O=c1c(-c2ccccc2)nc2cnc(Oc3ccccc3)nc2n1C1CC1	4.6	8	0.15
CHEMBL1398543	COc1ccc(Oc2ncc3nc(-c4ccccc4)c(=O)n(C[C@H]4CCCO4)c3n2)cc1	4.7	6	0.15
CHEMBL1556701	Cc1noc(C)c1-c1cc(=Nc2ccccc2)[nH]cn1	4.7	2	0.15
CHEMBL1435907	Cc1noc(C)c1-c1nc(=NC2CC2)c2ccccc2[nH]1	4.8	6	0.15
CHEMBL1558526	COc1cccc(Cn2c(=O)c(-c3ccccc3)nc3cncnc32)c1	4.8	55	0.15
CHEMBL1574196	Cn1c(=O)c(CCc2ccccc2)nc2c[nH]c(=Nc3ccccc3)nc21	4.8	4	0.15
CHEMBL1490386	COC(=O)[C@@]1(Cc2ccc(OC)cc2)[C@H]2c3cc(C(=O)N4CCCC4)n(CCF)c3C[C@H]2CN1C(=O)c1ccccc1	4.9	13	0.15
CHEMBL44	O=c1c(-c2ccc(O)cc2)coc2cc(O)cc(O)c12	4.9	1	0.15
CHEMBL8145	O=c1c(-c2ccc(O)cc2)coc2cc(O)ccc12	5	1	0.15
CHEMBL131921	COc1ccc(-c2coc3cc(O)cc(O)c3c2=O)cc1	5.1	1	0.15
CHEMBL1440943	FC(F)(F)c1ccccc1-c1c[nH]cnc1=Nc1ccccc1	5.1	16	0.15
CHEMBL242341	COc1ccc(-c2coc3cc(O)ccc3c2=O)cc1	5.1	1	0.15
CHEMBL1318310	COc1cccc(-c2nc(=NCc3cccc(C)c3)cc[nH]2)c1	5.2	41	0.15
CHEMBL1413343	FC(F)(F)c1ccccc1-c1nc(=NCCN2CCOCC2)cc[nH]1	5.2	13	0.15
CHEMBL1316656	COc1ccccc1-c1nc(=NCCc2c[nH]cn2)c2ccccc2[nH]1	5.3	2	0.15
CHEMBL1479727	COC(=O)c1ccc(C(NC(=O)c2ccco2)[C@]2(C)C[C@H]2C2CCCCC2)cc1	5.5	2	0.15
CHEMBL1496934	Cc1ccccc1-c1cc(=Nc2ccccc2)[nH]cn1	5.5	2	0.15
CHEMBL1317461	Cc1cccc(CN=c2cc[nH]c(-c3cccnc3)n2)c1	5.6	36	0.15
CHEMBL1593440	COC(=O)c1ccc(C(NC(=O)c2ccccc2)[C@]2(C)C[C@H]2C2CCCCC2)cc1	5.6	2	0.15
CHEMBL1473755	CN(C)c1ccc(-c2nc(=NCCc3c[nH]cn3)c3ccccc3[nH]2)cc1	5.8	2	0.15
CHEMBL1369940	CCCC[C@@H]1CC1C(NC(=O)c1ccccc1)c1ccc(C(=O)OC)cc1	5.9	2	0.15
CHEMBL1451315	CCCC[C@@H]1CC1C(NC(=O)c1ccco1)c1ccc(C(=O)OC)cc1	6	2	0.15
CHEMBL490749	Cc1cccc(CN=c2[nH]cncc2-c2ccccc2Cl)c1	6	14	0.15
CHEMBL1533853	CN(C)c1ccc(-c2c[nH]cnc2=Nc2ccc(F)cc2)cc1	6.1	14	0.15
CHEMBL566899	COc1cccc(-c2ccc3[nH]cnc(=NCc4cccnc4)c3c2)c1	7.9	23	0.15
CHEMBL1331410	COC(=O)[C@@]1(Cc2ccc(F)cc2)[C@H]2c3cc(C(=O)N4CCCC4)n(Cc4c(CO)[nH]cc(C)c4=O)c3C[C@H]2CN1C(=O)c1ccccc1	4.4	16	0.14
CHEMBL1315091	COCCn1c(=O)c(-c2cccs2)nc2cncnc21	4.6	34	0.14
CHEMBL1318454	COCCn1c(=O)c(C)nc2cnc(Oc3cccc(Cl)c3)nc21	4.7	22	0.14
CHEMBL1378237	COC(=O)[C@@]1(Cc2ccc(OC)cc2)[C@H]2c3cc(C(=O)N4CCCC4)n(Cc4ccc(OC)c(OC)c4)c3C[C@H]2CN1C(=O)c1ccccc1	4.8	19	0.14
CHEMBL1395098	CN(Cc1ccco1)c1nc(-c2ccccc2Cl)nc2ccccc12	4.8	15	0.14
CHEMBL1482575	COC(=O)[C@@]1(Cc2ccc(F)cc2)[C@H]2c3cc(C(=O)N(C)C)n(Cc4ccc(C)c(F)c4F)c3C[C@H]2CN1C(=O)c1ccccc1	4.8	17	0.14
CHEMBL1592571	Fc1ccc(N=c2cc[nH]c(-c3ccoc3)n2)cc1	4.9	19	0.14
CHEMBL1605255	COc1cccc(Cn2c(=O)c(C)nc3cnc(OCc4ccccc4)nc32)c1	4.9	13	0.14
CHEMBL1609896	COCCn1c(=O)c(-c2cn(C)c3ccccc23)nc2cnc(Oc3ccccc3)nc21	4.9	9	0.14
CHEMBL1442106	COc1ncc2nc(-c3ccc(F)cc3)c(=O)n(C[C@H]3CCCO3)c2n1	5	5	0.14
CHEMBL521970	COc1ccccc1CN=c1[nH]cnc2ccc(-c3ccc(N(C)C)cc3)cc12	5	10	0.14
CHEMBL1363142	COC(=O)[C@@]1(Cc2ccccc2)[C@H]2c3cc(C(=O)N4CCCC4)n(Cc4ccccc4)c3C[C@H]2CN1C(=O)c1ccccc1	5.5	20	0.14
CHEMBL1332591	COC(=O)[C@@]1(Cc2ccccc2)[C@H]2c3cc(C(=O)N4CCCC4)n(Cc4cccc5ccccc45)c3C[C@H]2CN1C(=O)c1ccccc1	5.6	5	0.14
CHEMBL1314486	CN(C)c1ccc(-c2c[nH]cnc2=NCc2cccs2)cc1	6.2	28	0.14
CHEMBL1358276	COC(=O)[C@@]1(Cc2ccc(OC)cc2)[C@H]2c3cc(C(=O)N(C)C)n(CCN4CNCC4=O)c3C[C@H]2CN1C(=O)c1ccccc1	4.8	26	0.13
CHEMBL1603393	O=c1c(CCc2ccccc2)nc2cnc(Oc3ccccc3)nc2n1C1CC1	4.9	25	0.13
CHEMBL1569497	COC(=O)[C@@]1(Cc2ccc(OC)cc2)[C@H]2c3cc(C(=O)N(C)C)n(CCO)c3C[C@H]2CN1C(=O)c1ccccc1	5	26	0.13
CHEMBL1316075	N#Cc1ccccc1-c1ccc2[nH]cnc(=NC3CC3)c2c1	5.1	13	0.13
CHEMBL1488179	O=C(c1cccc(F)c1)N1CCC2(CCCN(c3cccc(-c4ccccc4)c3)C2)CC1	5.1	7	0.13
CHEMBL1322233	COc1cccc(-c2nccc(N(C)Cc3ccco3)n2)c1	5.3	15	0.13
CHEMBL1434082	COc1ccccc1-c1c[nH]cnc1=Nc1ccc(F)cc1	5.3	14	0.13
CHEMBL1316055	COc1ccccc1CN=c1[nH]c(-c2cccc(C#N)c2)nc2ccccc12	5.4	13	0.13
CHEMBL1316979	COc1ccccc1CN=c1[nH]c(-c2ccc3c(c2)OCO3)nc2ccccc12	5.5	24	0.13
CHEMBL1358092	Cc1cccc(CN=c2[nH]c(-c3c(C)noc3C)nc3ccccc23)c1	5.5	9	0.13
CHEMBL1484422	COc1ccc(CN=c2cc[nH]c(-c3ccccc3Cl)n2)c(OC)c1	5.9	39	0.13
CHEMBL1534591	COc1ccccc1CN=c1cc(-c2cccc(NS(C)(=O)=O)c2)[nH]cn1	4.7	5	0.12
CHEMBL1564194	Cc1ccccc1-c1nc(N(C)C)c2ccccc2n1	4.7	10	0.12
CHEMBL1397293	COCCN=c1cc[nH]c(-c2ccccc2C)n1	4.8	5	0.12
CHEMBL1531108	COc1ccc(-n2c(=O)c(-c3cn(C)c4ccccc34)nc3cncnc32)cc1	4.8	16	0.12
CHEMBL1317913	CC(=O)NCCN=c1[nH]cnc2ccc(-c3ccccc3C(F)(F)F)cc12	4.9	4	0.12
CHEMBL1439839	COC(=O)[C@@]1(Cc2ccc(OC)cc2)[C@H]2c3cc(C(=O)N(C)C)n(Cc4ccccn4)c3C[C@H]2CN1C(=O)c1ccccc1	4.9	47	0.12
CHEMBL1551749	COCCn1c(=O)cnc2cnc(Oc3cccc(Cl)c3)nc21	4.9	24	0.12
CHEMBL1357293	COc1cccc(-c2nc(=NC3CC3)c3ccccc3[nH]2)c1	5	10	0.12
CHEMBL1441415	CN(C)c1ccc(-c2nc(=Nc3ccncc3)c3ccccc3[nH]2)cc1	5	9	0.12
CHEMBL1355387	COc1cccc(-c2nc(=NCc3ccccc3)cc[nH]2)c1	5.1	53	0.12
CHEMBL1362892	Clc1ccccc1-c1nc(=NCCN2CCOCC2)cc[nH]1	5.3	10	0.12
CHEMBL1365367	COC(=O)[C@@]1(Cc2ccccc2)[C@H]2c3cc(C(=O)N4CCCC4)n(Cc4ccsc4Br)c3C[C@H]2CN1C(=O)c1ccccc1	5.6	24	0.12
CHEMBL1472926	COc1cccc(-c2ccc3[nH]cnc(=NC4CC4)c3c2)c1	5.9	21	0.12
CHEMBL1483712	CNC(=O)C(C)[C@H]1C[C@]1(C)[C@H](NC(=O)OCc1ccccc1)c1ccccc1	6	12	0.12
CHEMBL1527466	CNC(=O)C(C)[C@@H]1C[C@@]1(C)[C@@H](NC(=O)OCc1ccccc1)c1ccccc1	6.2	12	0.12
CHEMBL1395219	COc1cccc(Cn2c(=O)c(-c3ccc(F)cc3)nc3cnc(N4CCNCC4)nc32)c1	4.4	28	0.11
CHEMBL1413962	COC(=O)[C@@]1(Cc2ccc(F)cc2)[C@H]2c3cc(C(=O)N(C)C)n(CCc4ccccn4)c3C[C@H]2CN1C(=O)c1ccccc1	4.4	14	0.11
CHEMBL1476348	COc1ncc2nc(C)c(=O)n(-c3ccccc3)c2n1	4.4	10	0.11
CHEMBL1317009	COc1cccc(-c2nc(N(C)Cc3ccco3)c3ccccc3n2)c1	4.7	21	0.11
CHEMBL1316317	O=c1c(-c2cccc(F)c2)nc2cncnc2n1Cc1ccc(F)cc1	4.8	44	0.11
CHEMBL1355135	COc1cccc(Cn2c(=O)c(-c3ccc(Cl)cc3)nc3cncnc32)c1	4.8	39	0.11
CHEMBL1404408	Cc1noc(C)c1-c1nc(N(C)Cc2ccco2)c2ccccc2n1	4.8	21	0.11
CHEMBL1433696	COc1ccc(-n2c(=O)c(-c3cccs3)nc3cncnc32)cc1	4.8	31	0.11
CHEMBL1321118	O=c1c(-c2ccccc2)nc2cncnc2n1-c1ccccc1	4.9	37	0.11
CHEMBL1437226	COc1ccccc1CN=c1[nH]c(-c2cccnc2)nc2ccccc12	4.9	19	0.11
CHEMBL1478761	CN(C)c1ccc(-c2ccc3ncnc(N(C)Cc4ccco4)c3c2)cc1	4.9	7	0.11
CHEMBL491977	Cc1cccc(CN=c2[nH]cncc2-c2ccccc2CN(C)C)c1	4.9	13	0.11
CHEMBL1594030	Cc1ccccc1-c1nc(=NCCN2CCOCC2)cc[nH]1	5	7	0.11
CHEMBL1409689	Clc1ccccc1-c1nc(-n2ccnc2)c2ccccc2n1	5.1	7	0.11
CHEMBL1494196	COc1cccc(-c2ccc3[nH]cnc(=NC4CCNCC4)c3c2)c1	5.2	15	0.11
CHEMBL1561366	Cc1cccc(CN=c2[nH]cncc2-c2ccc3c(c2)OCO3)c1	6.3	13	0.11
CHEMBL585861	Cc1noc(C)c1-c1ccc2[nH]cnc(=NCc3cccnc3)c2c1	7.7	18	0.11
CHEMBL1355263	COc1ccc(C(=O)N2CCC3(CCCN(C(=O)Nc4cccc(C#N)c4)C3)CC2)cc1	4.4	1	0.1
CHEMBL1394533	O=C(c1ccco1)N1CCC[C@@]2(CCN(Cc3nccs3)C2)C1	4.4	4	0.1
CHEMBL1449371	N#Cc1ccc(CN2CCCC3(CCN(C(=O)c4ccncc4)CC3)C2)cc1	4.4	1	0.1
CHEMBL1551294	Cc1noc(C)c1C(=O)N1CCC2(CC1)CCN(c1ccccn1)CC2	4.4	1	0.1
CHEMBL1609624	COc1ccc(C(=O)N2CCC3(CCCN(C(=O)Nc4cccc(F)c4)C3)CC2)cc1	4.4	1	0.1
CHEMBL1490477	CS(=O)(=O)Nc1cccc(-c2nc(=NC3CC3)c3ccccc3[nH]2)c1	4.5	3	0.1
CHEMBL1361839	N#Cc1ccc(CN2CCCC3(CCN(C(=O)c4ccco4)CC3)C2)cc1	4.6	1	0.1
CHEMBL1554659	N#CCCn1c(=O)c(-c2cc(F)cc(F)c2)nc2cnc(Oc3ccccc3)nc21	4.6	6	0.1
CHEMBL1554935	CN(Cc1ccco1)c1cc(-c2cccnc2)ncn1	4.7	20	0.1
CHEMBL1318045	COc1ccccc1CN=c1[nH]c(-c2ccc(C(=O)N(C)C)cc2)nc2ccccc12	4.8	1	0.1
CHEMBL1338095	COc1ccc(CN=c2[nH]c(-c3ccc(C(=O)N(C)C)cc3)nc3ccccc23)c(OC)c1	4.8	1	0.1
CHEMBL1551090	O=C(c1csnn1)N1CCC2(CCCN(c3ccccn3)C2)CC1	4.8	9	0.1
CHEMBL1479817	COc1cccc(Cn2c(=O)c(-c3cccc(F)c3)nc3cncnc32)c1	4.9	46	0.1
CHEMBL1517935	COCCn1c(=O)c(CCc2ccccc2)nc2cnc(Oc3ccccc3)nc21	4.9	44	0.1
CHEMBL1554622	CS(=O)(=O)Nc1cccc(-c2nc(=NCc3ccccc3)c3ccccc3[nH]2)c1	4.9	3	0.1
CHEMBL1592220	N#Cc1cccc(NC(=O)N2CCCC3(CCN(C(=O)c4ccco4)CC3)C2)c1	4.9	1	0.1
CHEMBL1447946	Cc1noc(C)c1C(=O)N1CCC2(CC1)CCN(c1ccncc1)CC2	5	1	0.1
CHEMBL1513324	COc1ccccc1-c1nc(=Nc2ccc(F)cc2)cc[nH]1	5	29	0.1
CHEMBL1554664	CS(=O)(=O)Nc1cccc(-c2nc(=NCc3cccs3)c3ccccc3[nH]2)c1	5	3	0.1
CHEMBL1557821	O=C(c1ccco1)N1CCC2(CC1)CCN(c1ccncc1)CC2	5	1	0.1
CHEMBL1594329	COC(=O)[C@@]1(Cc2ccccc2)[C@H]2c3cc(C(=O)N4CCCC4)n(Cc4ccccn4)c3C[C@H]2CN1C(=O)c1ccccc1	5	33	0.1
CHEMBL1603627	O=C(Nc1cccc(F)c1)N1CCCC2(CCN(C(=O)c3ccco3)CC2)C1	5	1	0.1
CHEMBL1558777	COc1cccc(-c2cc(=NCc3ccccc3OC)[nH]cn2)c1	5.1	5	0.1
CHEMBL1569592	COC(=O)[C@@]1(Cc2ccc(F)cc2)[C@H]2c3cc(C(=O)N4CCCC4)n(CCc4c[nH]c5ccc(OC)cc45)c3C[C@H]2CN1C(=O)c1ccccc1	5.1	3	0.1
CHEMBL1573063	N#Cc1cccc(-c2c[nH]cnc2=NCc2cccs2)c1	5.1	17	0.1
CHEMBL1592438	COc1ccccc1-c1ccc2[nH]cnc(=NC3CCNCC3)c2c1	5.1	13	0.1
CHEMBL1357018	c1cncc(CN=c2cc[nH]c(-c3ccc4c(c3)OCO4)n2)c1	5.3	24	0.1
CHEMBL1456015	COCCN=c1[nH]cnc2ccc(-c3ccccc3OC)cc12	5.3	4	0.1
CHEMBL1396015	CCOC(=O)OCC1OC(c2ccccc2)C=CC1OC(=O)OCC	5.4	1	0.1
CHEMBL1397177	CN(C)c1ncc2ncc(=O)n(Cc3ccc(F)cc3)c2n1	5.5	26	0.1
CHEMBL1433598	CCOC(=O)OCC1OC(c2ccccc2)C=CC1Oc1cccc(N(C)C)c1	5.5	1	0.1
CHEMBL1454052	CCC[C@@H]1C[C@@]1(CCC)C(NC(=O)c1ccco1)c1ccc(Cl)cc1	5.5	1	0.1
CHEMBL1331634	CC(C(=O)NCCc1c[nH]c2ccccc12)[C@H]1C[C@]1(C)[C@H](NC(=O)OCc1ccccc1)c1ccccc1	5.6	1	0.1
CHEMBL1368887	COC(=O)C1C[C@@H]1[C@H](NS(=O)(=O)c1ccc(-c2ccccc2)cc1)c1ccccc1	5.6	1	0.1
CHEMBL1434895	CN(C)C(=O)c1ccc(-c2c[nH]cnc2=NCc2cccnc2)cc1	5.6	2	0.1
CHEMBL1565169	CCOC(=O)OCC1OC(C#Cc2ccccc2)C=CC1OC(=O)OCC	5.6	1	0.1
CHEMBL1493496	COC(=O)[C@@]1(Cc2ccccc2)[C@H]2c3cc(C(=O)N(C)C)n(Cc4ccsc4Br)c3C[C@H]2CN1C(=O)c1ccccc1	5.7	37	0.1
CHEMBL1314564	CCOC(=O)OCC1OC(C#Cc2ccccc2)C=CC1Oc1cccc(N(C)C)c1	5.8	1	0.1
CHEMBL1371710	CCC[C@@H]1C[C@@]1(CCC)C(NC(=O)c1cccs1)c1ccc(Cl)cc1	6	1	0.1
CHEMBL1328910	CC(C(=O)NCCc1c[nH]c2ccccc12)[C@@H]1C[C@@]1(C)[C@@H](NC(=O)OCc1ccccc1)c1ccccc1	6.1	1	0.1
CHEMBL1561137	COC(=O)C1C[C@H]1[C@@H](NS(=O)(=O)c1ccc(-c2ccccc2)cc1)c1ccccc1	6.1	1	0.1
CHEMBL1516107	C=CCOC(=O)C(C(C)=O)C(NC(=O)OC)c1cccs1	6.4	2	0.1
CHEMBL1475951	COc1cccc(-c2c[nH]cnc2=NCc2cccnc2)c1	6.5	25	0.1
CHEMBL1318765	C=CCOC(=O)C(C(C)=O)C(NC(=O)OC)c1ccc2ccccc2c1	6.9	2	0.1
CHEMBL1396261	COc1ccccc1-c1c[nH]cnc1=NCCc1c[nH]cn1	7.1	20	0.1
CHEMBL1357157	COc1ccccc1CCn1c(=O)cnc2cncnc21	5.1	34	0.097
CHEMBL1440157	COc1ccccc1CN=c1[nH]cncc1-c1ccc2c(c1)OCO2	6.4	20	0.095
CHEMBL1596872	COc1ccccc1CN=c1cc(-c2ccoc2)[nH]cn1	4.9	18	0.094
CHEMBL1514307	COCCn1c(=O)c(-c2cccs2)nc2cnc(Oc3cccc(Cl)c3)nc21	5	17	0.094
CHEMBL1397225	COC(=O)[C@@]1(Cc2ccc(OC)cc2)[C@H]2c3cc(C(=O)N(C)C)n(Cc4nc5ccccc5[nH]4)c3C[C@H]2CN1C(=O)c1ccccc1	4.7	46	0.093
CHEMBL1552362	Cn1cccc1C(=O)N1CCC2(CCCN(c3ncccn3)C2)CC1	4.6	10	0.09
CHEMBL1358033	COc1cccc(Cn2c(=O)c(-c3cc(F)cc(F)c3)nc3cncnc32)c1	5	48	0.09
CHEMBL1496744	O=c1c(-c2cc(F)cc(F)c2)nc2cncnc2n1Cc1ccc(F)cc1	5.1	45	0.089
CHEMBL1557696	Cc1noc(C)c1-c1nc(=Nc2ccc(F)cc2)cc[nH]1	5.4	27	0.089
CHEMBL1529543	COCCn1c(=O)c(-c2cn(C)c3ccccc23)nc2cnc(Oc3ccc(OC)cc3)nc21	4.8	8	0.087
CHEMBL1436049	COc1ccccc1-c1nc(=NCc2cccc(C)c2)cc[nH]1	5	39	0.087
CHEMBL1406879	COc1cccc(Cn2c(=O)c(CCc3ccccc3)nc3cnc(N4CCN(C)CC4)nc32)c1	5.1	16	0.087
CHEMBL1436925	CN(Cc1ccco1)c1nc(-c2ccc3c(c2)OCO3)nc2ccccc12	5.1	16	0.087
CHEMBL1415957	COc1ccc(Oc2ncc3nc(C)c(=O)n(Cc4cccs4)c3n2)cc1	4.4	7	0.086
CHEMBL1449082	O=c1cnc2cncnc2n1Cc1ccc(F)cc1	4.4	42	0.086
CHEMBL1568019	COCCn1c(C(=O)N2CCCC2)cc2c1C[C@H]1CN(C(=O)c3ccccc3)[C@@](Cc3ccccc3)(C(=O)OC)[C@@H]21	5	14	0.086
CHEMBL1354262	O=c1c(-c2ccc(Cl)cc2)nc2cnc(N3CCNCC3)nc2n1Cc1ccc(F)cc1	4.4	13	0.085
CHEMBL1490740	COc1ccccc1-c1nc(=NCc2cccnc2)c2ccccc2[nH]1	4.4	13	0.085
CHEMBL1356372	O=c1c(-c2cccc(F)c2)nc2cncnc2n1-c1ccccc1	4.8	39	0.085
CHEMBL1323956	COCCn1c(=O)cnc2cnc(Oc3ccccc3)nc21	5	20	0.085
CHEMBL1593547	COCCn1c(=O)c(-c2cccs2)nc2cnc(Oc3ccccc3)nc21	5	20	0.085
CHEMBL1433464	Cc1cccc(CN=c2[nH]c(-c3ccoc3)nc3ccccc23)c1	5.1	13	0.085
CHEMBL1476712	COc1ccccc1-c1ccc2ncnc(N3CCN(C)CC3)c2c1	4.8	12	0.083
CHEMBL490718	CS(=O)(=O)Nc1cccc(-c2c[nH]cnc2=NCc2ccccc2)c1	4.9	6	0.083
CHEMBL1363594	Cc1ccccc1-c1ccc2ncnc(N3CCNCC3)c2c1	4.8	11	0.082
CHEMBL1444914	COc1ccccc1CN=c1[nH]cncc1-c1cccc(C#N)c1	5.5	17	0.082
CHEMBL1317358	COc1cccc(-c2cc(N(C)Cc3ccco3)ncn2)c1	4.9	16	0.081
CHEMBL1559127	COc1ccc(Oc2ncc3nc(CCc4ccccc4)c(=O)n(C)c3n2)cc1	5	16	0.081
CHEMBL1436976	COCCn1c(=O)c(-c2cccc(F)c2)nc2cncnc21	4.4	24	0.079
CHEMBL1590982	COCCn1c(=O)c(-c2cn(C)c3ccccc23)nc2cncnc21	4.6	19	0.079
CHEMBL1474475	O=c1c(-c2ccc(Cl)cc2)nc2cnc(N3CCNCC3)nc2n1Cc1cccs1	4.6	13	0.077
CHEMBL1592327	Cc1ccccc1-c1ccc2ncnc(N(C)C)c2c1	5.1	13	0.077
CHEMBL1552677	FC(F)(F)c1ccccc1-c1nc(=NCc2ccccc2)cc[nH]1	5.2	47	0.077
CHEMBL1378440	COc1ccc(Oc2ncc3nc(C)c(=O)n(Cc4cccc(OC)c4)c3n2)cc1	4.9	17	0.076
CHEMBL1356657	Cc1cnc(CN=c2[nH]c(-c3ccccc3C(F)(F)F)nc3ccccc23)cn1	4.4	4	0.075
CHEMBL1531837	Cc1cnc(CN=c2[nH]cncc2-c2ccccc2Cl)cn1	4.9	8	0.075
CHEMBL1552540	FC(F)(F)c1ccccc1-c1cc(=NCc2cccnc2)[nH]cn1	5	8	0.075
CHEMBL1433724	c1ccc(CN=c2cc[nH]c(-c3cccnc3)n2)cc1	5.6	39	0.074
CHEMBL1395297	O=c1c(-c2ccccc2)nc2cnc(N3CCNCC3)nc2n1Cc1ccc(F)cc1	4.5	22	0.073
CHEMBL1357872	CN(C)c1ccc(-c2nc(=NCCN3CCOCC3)cc[nH]2)cc1	4.8	11	0.073
CHEMBL1315373	CN(Cc1ccco1)c1cc(-c2ccc3c(c2)OCO3)ncn1	5	15	0.073
CHEMBL1516787	COC(=O)[C@@]1(Cc2ccccc2)[C@H]2c3cc(C(=O)N(C)C)n(Cc4nc5ccccc5[nH]4)c3C[C@H]2CN1C(=O)c1ccccc1	5.1	37	0.073
CHEMBL1555314	COc1ccccc1-c1cncnc1N1CCN(C)CC1	4.6	7	0.071
CHEMBL1595166	COC(=O)[C@@]1(Cc2ccc(OC)cc2)[C@H]2c3cc(C(=O)N(C)C)n(C)c3C[C@H]2CN1C(=O)c1ccccc1	4.6	31	0.071
CHEMBL1327945	COc1ccc(CN=c2[nH]cncc2-c2cccnc2)c(OC)c1	4.9	17	0.071
CHEMBL1333445	COC(=O)[C@@]1(Cc2ccccc2)[C@H]2c3cc(C(=O)N(C)C)n(CCF)c3C[C@H]2CN1C(=O)c1ccccc1	5.6	21	0.071
CHEMBL1354355	Cc1nc2cnc(Oc3cccc(Cl)c3)nc2n(Cc2ccc(F)cc2)c1=O	4.5	23	0.07
CHEMBL1332929	Cc1cccc(CN=c2[nH]cncc2-c2cccnc2)c1	5	13	0.069
CHEMBL1534082	COc1ccccc1-c1cc(=NCc2cccnc2)[nH]cn1	4.9	21	0.067
CHEMBL1440487	COc1ccccc1CN=c1cc[nH]c(-c2ccoc2)n1	5.1	48	0.067
CHEMBL1394353	CS(=O)(=O)Nc1cccc(-c2c[nH]cnc2=NCc2cccnc2)c1	5.5	6	0.067
CHEMBL1442250	COc1cccc(Cn2c(=O)cnc3cnc(N(C)C)nc32)c1	5.6	33	0.067
CHEMBL1474890	COc1ccccc1CN=c1[nH]c(-c2ccoc2)nc2ccccc12	5.1	17	0.065
CHEMBL1567569	COc1ccccc1CN=c1cc(-c2cccc(C#N)c2)[nH]cn1	5.2	20	0.065
CHEMBL509150	Cc1cccc(CN=c2[nH]cncc2-c2cccc(C#N)c2)c1	5.4	14	0.064
CHEMBL1557234	O=c1c(CCc2ccccc2)nc2cnc(N3CCNCC3)nc2n1Cc1ccc(F)cc1	4.9	38	0.063
CHEMBL1552277	Cc1cnc(CN=c2[nH]cnc3ccc(-c4ccc5c(c4)OCO5)cc23)cn1	4.8	8	0.062
CHEMBL1591107	Clc1ccccc1-c1nc(=NCc2cccs2)c2ccccc2[nH]1	5.1	8	0.062
CHEMBL1476298	COC(=O)[C@@]1(Cc2ccc(F)cc2)[C@H]2c3cc(C(=O)N(C)C)n(CCSCCO)c3C[C@H]2CN1C(=O)c1ccccc1	4.4	23	0.061
CHEMBL1446009	COc1ccccc1CN=c1cc[nH]c(-c2ccccc2C(F)(F)F)n1	5.4	49	0.061
CHEMBL1439882	COCCn1c(=O)c(-c2cccs2)nc2cnc(Oc3ccc(OC)cc3)nc21	4.8	15	0.06
CHEMBL1448726	COC(=O)[C@@]1(Cc2ccc(F)cc2)[C@H]2c3cc(C(=O)N(C)C)n(Cc4cc(C)n(C)n4)c3C[C@H]2CN1C(=O)c1ccccc1	4.4	37	0.059
CHEMBL1567236	COC(=O)[C@@]1(Cc2ccc(F)cc2)[C@H]2c3cc(C(=O)N4CCCC4)n(CC4CC4)c3C[C@H]2CN1C(=O)c1ccccc1	4.8	17	0.059
CHEMBL1332346	COC(=O)[C@@]1(Cc2ccc(F)cc2)[C@H]2c3cc(C(=O)N(C)C)n(Cc4ccccc4)c3C[C@H]2CN1C(=O)c1ccccc1	4.9	39	0.059
CHEMBL1558843	c1csc(CN=c2cc[nH]c(-c3ccc4c(c3)OCO4)n2)c1	5.3	39	0.059
CHEMBL1433805	O=c1c(-c2cccc(Cl)c2)nc2cncnc2n1Cc1ccc(F)cc1	5.4	41	0.059
CHEMBL1364366	COCCn1c(=O)c(-c2ccc(OC)cc2)nc2cnc(Oc3ccccc3)nc21	4.8	7	0.057
CHEMBL1525602	Cc1noc(C)c1-c1nc(=NCc2ccccc2)c2ccccc2[nH]1	5.1	7	0.057
CHEMBL490706	COc1ccc(CN=c2[nH]cnc3ccc(-c4ccccc4OC)cc23)c(OC)c1	5.4	7	0.057
CHEMBL1604421	COC(=O)[C@@]1(Cc2ccc(F)cc2)[C@H]2c3cc(C(=O)N(C)C)n(CC4CC4)c3C[C@H]2CN1C(=O)c1ccccc1	5	9	0.056
CHEMBL1489659	COC(=O)[C@@]1(Cc2ccc(OC)cc2)[C@H]2c3cc(C(=O)N(C)C)n(Cc4ccccc4)c3C[C@H]2CN1C(=O)c1ccccc1	5.1	32	0.056
CHEMBL1560502	COC(=O)[C@@]1(Cc2ccc(F)cc2)[C@H]2c3cc(C(=O)N(C)C)n(CCc4ccc(OC)c(Br)c4)c3C[C@H]2CN1C(=O)c1ccccc1	5.1	9	0.056
CHEMBL1573862	c1ccc(CN=c2[nH]c(-c3ccoc3)nc3ccccc23)cc1	4.7	11	0.055
CHEMBL1593774	COc1ccccc1-c1ccc2ncnc(N3CCOCC3)c2c1	5.9	11	0.055
CHEMBL1321459	COC(=O)[C@@]1(Cc2ccccc2)[C@H]2c3cc(C(=O)N4CCCC4)n(C)c3C[C@H]2CN1C(=O)c1ccccc1	5.4	11	0.054
CHEMBL1474114	COc1ccccc1CN=c1[nH]cncc1-c1cccnc1	5	17	0.053
CHEMBL1565927	COc1ccccc1CN=c1[nH]cnc2ccc(-c3ccoc3)cc12	4.9	10	0.051
CHEMBL1474326	N#CCCn1c(=O)c(-c2ccccc2)nc2cnc(OCc3ccccc3)nc21	4.4	6	0.05
CHEMBL1475311	Cc1cnc(CN=c2[nH]cnc3ccc(-c4ccccc4CN(C)C)cc23)cn1	4.5	4	0.05
CHEMBL1590197	CN(C)C(=O)c1ccc(-c2nc(N(C)Cc3ccco3)c3ccccc3n2)cc1	4.5	2	0.05
CHEMBL1496596	Cc1noc(C)c1-c1nc(N(C)C)c2ccccc2n1	4.6	6	0.05
CHEMBL1570285	COc1ccc(Oc2ncc3nc(-c4cccs4)c(=O)n(CCC#N)c3n2)cc1	4.6	2	0.05
CHEMBL1596170	N#Cc1cccc(-c2nc(=NCCN3CCOCC3)c3ccccc3[nH]2)c1	4.8	2	0.05
CHEMBL1601908	CN(C)C(=O)c1ccc(-c2nc(-n3ccnc3)c3ccccc3n2)cc1	4.9	2	0.05
CHEMBL1327681	N#Cc1cccc(-c2nc(=NCc3ccccc3)c3ccccc3[nH]2)c1	5.2	2	0.05
CHEMBL254609	CCOC(=O)C1=C(C)N=C(C)C(C(=O)OC)[C@H]1c1cccc(Cl)c1Cl	5.3	1	0.05
CHEMBL1368942	COC(=O)[C@@]1(Cc2ccccc2)[C@H]2c3cc(C(=O)N4CCCC4)n(Cc4ccc(C)o4)c3C[C@H]2CN1C(=O)c1ccccc1	5.6	20	0.05
CHEMBL1574626	O=C(c1ccco1)N1CCC[C@@]2(CCN(Cc3ccncc3)C2)C1	5.6	4	0.05
CHEMBL428768	CCOC(=O)C1=C(C)N=C(C)C(C(=O)OC)[C@@H]1c1cccc(Cl)c1Cl	5.9	1	0.05
CHEMBL491578	COc1ccc(CN=c2[nH]cncc2-c2ccccc2Cl)c(OC)c1	5.9	18	0.05
CHEMBL268609	CCOC(=O)C1=C(C)N=C(C)C(C(=O)OC)[C@H]1c1cccc([N+](=O)[O-])c1	6.2	1	0.05
CHEMBL251230	CCOC(=O)C1=C(C)N=C(C)C(C(=O)OC)[C@@H]1c1cccc([N+](=O)[O-])c1	6.9	1	0.05
CHEMBL1474795	Cc1nc2cnc(N3CCNCC3)nc2n(Cc2ccc(F)cc2)c1=O	4.4	35	0.049
CHEMBL1455438	COc1cccc(Cn2c(=O)c(-c3cc(F)cc(F)c3)nc3cnc(N4CCNCC4)nc32)c1	4.4	27	0.048
CHEMBL1595328	COCCn1c(=O)c(C)nc2cnc(Oc3ccccc3)nc21	4.4	19	0.047
CHEMBL1396203	COc1ccccc1CN=c1[nH]c(-c2ccc(N(C)C)cc2)nc2ccccc12	5	17	0.047
CHEMBL1315083	COc1ccc(CN=c2cc[nH]c(-c3cccc(C#N)c3)n2)c(OC)c1	5.4	49	0.047
CHEMBL450493	Cc1ccccc1-c1c[nH]cnc1=NCc1ccccc1	5.7	17	0.047
CHEMBL1476206	COC(=O)[C@@]1(Cc2ccc(F)cc2)[C@H]2c3cc(C(=O)N(C)C)n(C)c3C[C@H]2CN1C(=O)c1ccccc1	4.6	28	0.046
CHEMBL1448839	COCCn1c(=O)c(C)nc2cncnc21	4.4	29	0.045
CHEMBL1398528	CN(C)c1ncc2nc(CCc3ccccc3)c(=O)n(CCC#N)c2n1	5	20	0.045
CHEMBL1552864	COc1ncc2nc(C)c(=O)n(Cc3cccs3)c2n1	4.4	16	0.044
CHEMBL1370467	COC(=O)C(C)[C@@H]1C[C@@]1(C)[C@@H](NC(=O)OCc1ccccc1)c1ccccc1	6.5	7	0.043
CHEMBL1408622	COC(=O)C(C)[C@H]1C[C@]1(C)[C@H](NC(=O)OCc1ccccc1)c1ccccc1	6.6	7	0.043
CHEMBL1568735	COc1cccc(-c2nc(=NCc3ccccc3OC)cc[nH]2)c1	5.3	48	0.042
CHEMBL1407257	COc1ccccc1CN=c1cc[nH]c(-c2ccc(N(C)C)cc2)n1	5	49	0.041
CHEMBL1608125	COc1ccc(CN=c2[nH]c(-c3c(C)noc3C)nc3ccccc23)c(OC)c1	5.5	17	0.041
CHEMBL1433730	N#Cc1cccc(-c2cc(=NCc3ccccc3)[nH]cn2)c1	4.9	15	0.04
CHEMBL1354281	COc1ccc(Oc2ncc3nc(CCc4ccccc4)c(=O)n(CCC#N)c3n2)cc1	4.9	18	0.039
CHEMBL1452894	COC(=O)[C@@]1(Cc2ccc(OC)cc2)[C@H]2c3cc(C(=O)N4CCCC4)n(CCc4ccc(O)c(O)c4)c3C[C@H]2CN1C(=O)c1ccccc1	4.8	8	0.038
CHEMBL1318447	CN(C)c1nc(-c2ccoc2)nc2ccccc12	4.5	8	0.037
CHEMBL1405461	COc1ccc(CN=c2cc[nH]c(-c3ccc4c(c3)OCO4)n2)c(OC)c1	5.6	32	0.037
CHEMBL1564477	O=c1c(-c2cc(F)cc(F)c2)nc2cnc(N3CCNCC3)nc2n1Cc1ccc(F)cc1	4.5	22	0.036
CHEMBL1331004	COC(=O)Cn1c(C(=O)N(C)C)cc2c1C[C@H]1CN(C(=O)c3ccccc3)[C@@](Cc3ccc(F)cc3)(C(=O)OC)[C@@H]21	4.6	17	0.035
CHEMBL1451788	COC(=O)Cn1c(C(=O)N(C)C)cc2c1C[C@H]1CN(C(=O)c3ccccc3)[C@@](Cc3ccc(OC)cc3)(C(=O)OC)[C@@H]21	4.7	17	0.035
CHEMBL1436054	O=c1c(-c2cccs2)nc2cncnc2n1Cc1ccc(F)cc1	5.1	37	0.035
CHEMBL1533139	Cc1cccc(CN=c2cc(-c3cccc(C#N)c3)[nH]cn2)c1	5.2	17	0.035
CHEMBL516075	COc1cccc(-c2ccc3[nH]cnc(=NCc4ccccc4)c3c2)c1	5.5	12	0.034
CHEMBL1320989	Cn1c(=O)cnc2cnc(Oc3ccccc3)nc21	4.4	6	0.033
CHEMBL1479741	COc1ccccc1-c1nc(=NCc2cccs2)c2ccccc2[nH]1	4.7	9	0.033
CHEMBL1568854	COc1ccccc1CN=c1cc[nH]c(-c2cccc(NS(C)(=O)=O)c2)n1	4.8	15	0.033
CHEMBL1417140	Cc1cccc(CN=c2cc(-c3cccc(NS(C)(=O)=O)c3)[nH]cn2)c1	4.9	6	0.033
CHEMBL1515777	COCCN=c1cc(-c2ccccc2C(F)(F)F)[nH]cn1	5.1	3	0.033
CHEMBL1410859	c1csc(CN=c2[nH]cnc3ccc(-c4ccoc4)cc23)c1	5.2	3	0.033
CHEMBL567331	c1csc(CN=c2[nH]cnc3ccc(-c4ccc5c(c4)OCO5)cc23)c1	5.4	3	0.033
CHEMBL1494832	COCCn1c(=O)c(-c2ccc(Cl)cc2)nc2cncnc21	4.4	22	0.032
CHEMBL1597107	COCCn1c(=O)c(CCc2ccccc2)nc2cncnc21	4.6	57	0.032
CHEMBL1567251	O=c1cnc2cnc(Oc3cccc(Cl)c3)nc2n1Cc1ccc(F)cc1	4.7	26	0.031
CHEMBL492132	COc1ccc(CN=c2[nH]cncc2-c2ccccc2CN(C)C)c(OC)c1	4.9	16	0.031
CHEMBL1397257	Cc1nc2cnc(N3CCN(C)CC3)nc2n(CCc2ccccc2)c1=O	5.3	16	0.031
CHEMBL1405464	COc1cccc(Cn2c(=O)c(-c3cccs3)nc3cncnc32)c1	5.3	49	0.031
CHEMBL1447959	COc1cccc(-c2cc(=NCc3cccc(C)c3)[nH]cn2)c1	5.4	10	0.03
CHEMBL1551445	COc1ccc(-n2c(=O)c(-c3cccc(F)c3)nc3cncnc32)cc1	4.5	34	0.029
CHEMBL1488990	Cc1cnc(CN=c2[nH]cnc3ccc(-c4ccccc4C)cc23)cn1	4.8	7	0.029
CHEMBL489935	COc1ccc(CN=c2[nH]cncc2-c2cccc(C#N)c2)c(OC)c1	5.3	17	0.029
CHEMBL1552294	Cn1c(=O)c(CCc2ccccc2)nc2cncnc21	4.4	18	0.028
CHEMBL1592754	CN(C)c1ncc2nc(-c3ccccc3)c(=O)n(C3CC3)c2n1	4.4	11	0.027
CHEMBL1356135	CN(C)c1ccc(-c2nc(=NCc3cccs3)cc[nH]2)cc1	4.8	51	0.027
CHEMBL1401859	COc1cccc(-c2ccc3ncnc(N(C)C)c3c2)c1	5.5	15	0.027
CHEMBL1368965	COC(=O)[C@@]1(Cc2ccc(OC)cc2)[C@H]2c3cc(C(=O)N(C)C)n(Cc4cc(C)n(C)n4)c3C[C@H]2CN1C(=O)c1ccccc1	4.4	31	0.026
CHEMBL1314288	N#Cc1cccc(-c2cncnc2-n2ccnc2)c1	4.4	4	0.025
CHEMBL1553751	CN(Cc1ccco1)c1ncncc1-c1cccc(C#N)c1	4.7	4	0.025
CHEMBL1355835	Cc1ccccc1-c1nc(=NCc2cccnc2)c2ccccc2[nH]1	4.8	4	0.025
CHEMBL1315504	Cc1cnc(CN=c2[nH]c(-c3ccc4c(c3)OCO4)nc3ccccc23)cn1	4.9	8	0.025
CHEMBL1410635	COC(=O)[C@@]1(Cc2ccc(F)cc2)[C@H]2c3cc(C(=O)N(C)C)n(CCc4ccc(O)c(O)c4)c3C[C@H]2CN1C(=O)c1ccccc1	4.9	8	0.025
CHEMBL1518415	c1cncc(CN=c2[nH]c(-c3ccc4c(c3)OCO4)nc3ccccc23)c1	5	12	0.025
CHEMBL1394113	Cc1ccccc1-c1nc(=NCc2cccs2)c2ccccc2[nH]1	5.1	4	0.025
CHEMBL565856	Cc1cccc(CN=c2[nH]cnc3ccc(-c4ccc5c(c4)OCO5)cc23)c1	5.3	8	0.025
CHEMBL1599378	COc1ccc(CN=c2cc[nH]c(-c3ccc(N(C)C)cc3)n2)c(OC)c1	5	41	0.022
CHEMBL1330317	CN(Cc1ccco1)c1ncnc2ccc(-c3ccccc3Cl)cc12	5.5	9	0.022
CHEMBL491953	COc1ccccc1-c1ccc2[nH]cnc(=NCc3ccccc3)c2c1	5.4	10	0.021
CHEMBL1591543	COc1ccccc1-c1ccc2[nH]cnc(=NC3CC3)c2c1	5.9	14	0.021
CHEMBL1323124	COc1cccc(Cn2c(=O)c(CCc3ccccc3)nc3cnc(N4CCNCC4)nc32)c1	4.6	50	0.02
CHEMBL1315268	O=c1cnc2cnc(N3CCOCC3)nc2n1Cc1ccc(F)cc1	5.4	20	0.02
CHEMBL1611820	COc1cccc(Cn2c(=O)c(C)nc3cnc(N4CCNCC4)nc32)c1	4.4	41	0.019
CHEMBL1396374	Cc1cccc(CN=c2[nH]c(-c3ccc4c(c3)OCO4)nc3ccccc23)c1	5.5	16	0.019
CHEMBL1396773	Cn1c(=O)c(CCc2ccccc2)nc2cnc(Oc3ccccc3)nc21	4.6	17	0.018
CHEMBL1532016	COC(=O)[C@@]1(Cc2ccccc2)[C@H]2c3cc(C(=O)N(C)C)n(Cc4ccccn4)c3C[C@H]2CN1C(=O)c1ccccc1	5.4	38	0.018
CHEMBL1394137	CN(C)c1ncc2ncc(=O)n(CCc3ccccc3)c2n1	5.7	28	0.018
CHEMBL1314185	Cn1c(=O)c(-c2ccccc2)nc2cnc(OCc3ccccc3)nc21	4.4	6	0.017
CHEMBL1318448	COc1ncc2nc(C)c(=O)n(Cc3ccc(F)cc3)c2n1	4.4	29	0.017
CHEMBL1456872	CS(=O)(=O)Nc1cccc(-c2c[nH]cnc2=NCc2cccs2)c1	4.9	6	0.017
CHEMBL1434817	Cc1ccccc1-c1nc(N(C)Cc2ccco2)c2ccccc2n1	5	23	0.017
CHEMBL1434882	Cc1cccc(CN=c2[nH]c(-c3cccnc3)nc3ccccc23)c1	5	12	0.017
CHEMBL1569972	COC(=O)[C@@]1(Cc2ccc(OC)cc2)[C@H]2c3cc(C(=O)N4CCCC4)n(Cc4nc5ccccc5[nH]4)c3C[C@H]2CN1C(=O)c1ccccc1	4.7	27	0.015
CHEMBL1490786	COC(=O)[C@@]1(Cc2ccc(F)cc2)[C@H]2c3cc(C(=O)N(C)C)n(Cc4c(CO)[nH]cc(C)c4=O)c3C[C@H]2CN1C(=O)c1ccccc1	4.6	29	0.014
CHEMBL1355227	O=C(c1csnn1)N1CCC2(CCCN(c3ncccn3)C2)CC1	4.9	7	0.014
CHEMBL1355262	Cn1cccc1C(=O)N1CCC2(CCCN(c3cccc(-c4ccccc4)c3)C2)CC1	5	7	0.014
CHEMBL1553114	COc1ccc(CN=c2cc(-c3ccccc3C)[nH]cn2)c(OC)c1	5.8	7	0.014
CHEMBL1482426	Cc1cccc(CN=c2cc[nH]c(-c3cccc(NS(C)(=O)=O)c3)n2)c1	4.9	16	0.013
CHEMBL1445094	COc1ccc(CN=c2[nH]c(-c3ccoc3)nc3ccccc23)c(OC)c1	5.1	15	0.013
CHEMBL1443323	CN=c1[nH]c(-c2c(C)noc2C)nc2ccccc12	5.4	15	0.013
CHEMBL1551200	COc1ccccc1CN=c1cc[nH]c(-c2cccc(C#N)c2)n1	5.4	52	0.013
CHEMBL1516211	Cc1cccc(CN=c2cc[nH]c(-c3ccc(N(C)C)cc3)n2)c1	5.1	47	0.011
CHEMBL1437046	Cc1nc2cnc(Oc3cccc(Cl)c3)nc2n(CCc2ccccc2)c1=O	5.1	22	0.0091
CHEMBL1521440	COC(=O)[C@@]1(Cc2ccccc2)[C@H]2c3cc(C(=O)N(C)C)n(C)c3C[C@H]2CN1C(=O)c1ccccc1	5.1	36	0.0084
CHEMBL1591380	O=c1c(-c2ccc(F)cc2)nc2cnc(N3CCNCC3)nc2n1Cc1cccs1	4.8	12	0.0083
CHEMBL1591956	Clc1ccccc1-c1nc(=NCc2cccnc2)c2ccccc2[nH]1	4.9	12	0.0083
CHEMBL1514748	COc1ccccc1CN=c1cc[nH]c(-c2ccccc2Cl)n1	5.8	44	0.0068
CHEMBL1354154	N#Cc1cccc(-c2c[nH]cnc2=NCCc2c[nH]cn2)c1	6.8	15	0.0067
CHEMBL1332471	COC(=O)[C@@]1(Cc2ccc(F)cc2)[C@H]2c3cc(C(=O)N4CCCC4)n(CCc4ccc(O)c(O)c4)c3C[C@H]2CN1C(=O)c1ccccc1	4.8	16	0.0062
CHEMBL1514153	CN(Cc1ccco1)c1cc(-c2ccccc2C(F)(F)F)ncn1	5	17	0.0059
CHEMBL1603186	O=C(c1ccncc1)N1CCC2(CCCN(c3ccccc3)C2)CC1	5.9	17	0.0059
CHEMBL1372371	Cc1ccccc1-c1nc(=Nc2ccc(F)cc2)cc[nH]1	5.5	18	0.0055
CHEMBL1515194	COc1cccc(Cn2c(=O)c(-c3cn(C)c4ccccc34)nc3cnc(N4CCNCC4)nc32)c1	4.9	20	0.005
CHEMBL1597410	COC(=O)[C@@]1(Cc2ccc(F)cc2)[C@H]2c3cc(C(=O)N(C)C)n(Cc4ccc(O)c(OC)c4)c3C[C@H]2CN1C(=O)c1ccccc1	4.9	28	0.0036
CHEMBL1555348	COc1ccccc1-c1nc(=NCc2cccs2)cc[nH]1	4.8	54	0.0019
CHEMBL1524944	CCCC[C@@H]1C[C@H]1C(NC(=O)c1ccco1)c1ccc(Cl)cc1	6.5	5	5.80E-05
CHEMBL1405627	FC(F)(F)c1ccccc1-c1c[nH]cnc1=NCCN1CCOCC1	4.7	8	4.70E-06
CHEMBL1396949	CCC=CC(CCC)C(NC(=O)c1ccccc1)c1ccc(C(=O)OC)cc1	5.3	2	4.70E-06
CHEMBL1554851	CCC=CC(CCC)C(NC(=O)c1ccco1)c1ccc(C(=O)OC)cc1	5.3	2	4.70E-06
CHEMBL1435227	Clc1ccccc1-c1nc(N2CCNCC2)c2ccccc2n1	4.6	2	2.40E-06
CHEMBL1601416	CN(C)c1ccc(-c2nc(N3CCNCC3)c3ccccc3n2)cc1	4.8	2	2.40E-06
CHEMBL1594612	COc1ccccc1-c1cc(-n2ccnc2)ncn1	5.7	8	1.80E-06
CHEMBL1356067	CN1CCN(c2cc(-c3ccccc3C(F)(F)F)ncn2)CC1	5	2	1.00E-06
CHEMBL1377526	COc1ccc(CN=c2cc[nH]c(-c3ccc(C(=O)N(C)C)cc3)n2)c(OC)c1	4.7	3	7.70E-07
CHEMBL1396080	Cn1cccc1C(=O)N1CCC[C@@]2(CCN(c3ccccn3)C2)C1	4.4	1	0
CHEMBL1109	Nc1ccc(S(=O)(=O)N=c2cc[nH]n2-c2ccccc2)cc1	4.400000186
CHEMBL111545	CCCOC(=O)c1c(-c2ccccc2)nc(CC)c(C(=O)SCC)c1CCC	4.400000186
CHEMBL1190161	COC(=O)c1c(-c2cc(OC)c(OC)c(OC)c2)c2ccnc(OCc3ncccn3)c2c(=O)n1Cc1ccnc(C)c1	4.400000186
CHEMBL128772	NC(C(=O)O)c1ccc(O)c(C(=O)O)c1	4.400000186
CHEMBL1315079	CC(C)NC(=O)N1CCCC2(CCN(C(=O)c3cccc(F)c3)CC2)C1	4.400000186
CHEMBL1316165	O=C(Nc1ccccc1)N1CCC2(CC1)CCN(C(=O)c1ccco1)CC2	4.400000186
CHEMBL1318411	O=C(c1ccncc1)N1CCC2(CC1)CCN(C(c1ccccc1)c1ccccc1)CC2	4.400000186
CHEMBL1318616	CN1CCN(c2ncc3nc(-c4ccccc4)c(=O)n(Cc4ccc(F)cc4)c3n2)CC1	4.400000186
CHEMBL1321338	Cn1cccc1C(=O)N1CCC[C@@]2(CCN(Cc3cc(C(F)(F)F)cc(C(F)(F)F)c3)C2)C1	4.400000186
CHEMBL1325335	CN1CCN(c2ncc3nc(-c4cn(C)c5ccccc45)c(=O)n(CCC#N)c3n2)CC1	4.400000186
CHEMBL1327697	CCC/C=C(\CCC)C(NP(=O)(c1ccccc1)c1ccccc1)c1ccc(C(F)(F)F)cc1	4.400000186
CHEMBL1330251	COC(=O)[C@@]1(Cc2ccc(OC)cc2)C2=C(CC(=O)C(=O)N3CCCC3)C(=O)CC2CN1C(=O)c1ccccc1	4.400000186
CHEMBL1330422	CCCc1cc2c(n1Cc1cc(F)cc(F)c1)C(C)C1CN(C(=O)c3ccccc3)C(C)(C(=O)OC)C21	4.400000186
CHEMBL1331118	COC(=O)[C@@]1(Cc2ccccc2)C2C(CC(=O)C(=O)N(C)C)C(=O)C[C@H]2CN1C(=O)c1ccccc1	4.400000186
CHEMBL1334976	CCN(CCCl)Cc1ccccc1Br	4.400000186
CHEMBL1337303	OC[C@H]1NC[C@@H](O)[C@@H](O)[C@H]1O	4.400000186
CHEMBL1338311	COC(=O)N1CCC2(CC1)CN(C(c1ccccc1)c1ccccc1)C2	4.400000186
CHEMBL1354272	COC(=O)N1CCC[C@@]2(CCN(c3ccccn3)C2)C1	4.400000186
CHEMBL1356120	CC(C)c1cc(F)cc2c1C[C@](CCN(C)CCCc1nc3ccccc3[nH]1)(OC(=O)C1CC1)CC2	4.400000186
CHEMBL1356302	Cc1noc(C)c1C(=O)N1CCC2(CCCN(C(=O)NC(C)C)C2)CC1	4.400000186
CHEMBL1356943	COCC(=O)N1CCC2(CC1)CCN(c1cccc(-c3ccccc3)c1)CC2	4.400000186
CHEMBL1357722	CC(C)NC(=O)N1CCC2(CC1)CCN(S(C)(=O)=O)CC2	4.400000186
CHEMBL1358583	COC(=O)N1CCC[C@@]2(CCN(C(c3ccccc3)c3ccccc3)C2)C1	4.400000186
CHEMBL1358731	FC(F)(F)c1cc(CN2CC[C@@]3(CCCNC3)C2)cc(C(F)(F)F)c1	4.400000186
CHEMBL1365427	N#Cc1cccc(NC(=O)N2CC[C@@]3(CCCN(S(=O)(=O)c4ccccc4)C3)C2)c1	4.400000186
CHEMBL1366511	NCCC[C@@H](CC(=O)N[C@@H]1CCCCC1C(=O)N[C@H](CC(=O)N[C@@H](CCC(=O)O)CC(=O)O)Cc1ccccc1)NC(=O)C[C@H](Cc1c[nH]c2ccccc12)NC(=O)C1CNCC[C@H]1N	4.400000186
CHEMBL1366961	CC(C)[C@@H](CC(=O)N[C@@H]1CCCCC1C(=O)N[C@H](CC(=O)N[C@@H](CCC(=O)O)CC(=O)O)Cc1ccccc1)NC(=O)C[C@H](CO)NC(=O)C1CCCC[C@H]1N	4.400000186
CHEMBL1369008	COC(=O)[C@@]1(Cc2ccc(F)cc2)[C@H]2c3cc(C(=O)N(C)C)n(CCN4CCOCC4)c3C[C@H]2CN1C(=O)c1ccccc1	4.400000186
CHEMBL1369871	CC(=O)NCCN=c1[nH]c(-c2cccc(NS(C)(=O)=O)c2)nc2ccccc12	4.400000186
CHEMBL1369951	N#Cc1ccc(CN2CC3(CCN(C(=O)c4ccco4)CC3)C2)cc1	4.400000186
CHEMBL1371397	COc1ccc(COC2OC[C@]3(C)[C@H]4C5=C(CN3C(=O)OC(C)(C)C)[C@H](C)C(CO)C(CO)C5CC[C@@H]24)cc1	4.400000186
CHEMBL1371781	CCCCCCC/C=C\CCCCCCCCC(=O)O	4.400000186
CHEMBL1377106	CC(C)CN1CC[C@@]2(CCCN(C(=O)c3cc(C(F)(F)F)cc(C(F)(F)F)c3)C2)C1	4.400000186
CHEMBL1377668	COCC(=O)N1CCC2(CC1)CN(Cc1ccccc1OC)C2	4.400000186
CHEMBL1395429	O=C(c1ccco1)N1CCC2(CCCN(C(c3ccccc3)c3ccccc3)C2)CC1	4.400000186
CHEMBL1396907	N#Cc1ccc(CN2CC3(CCN(C(=O)c4cc(C(F)(F)F)cc(C(F)(F)F)c4)CC3)C2)cc1	4.400000186
CHEMBL1397892	CC(C)[C@@H](CC(=O)N[C@@H]1CCNCC1C(=O)N[C@H](CC(=O)N[C@@H](CCC(=O)O)CC(=O)O)Cc1ccccc1)NC(=O)C[C@H](CO)NC(=O)C1CNCC[C@H]1N	4.400000186
CHEMBL1398031	CN[C@]1(C)[C@@H]2CC[C@@H](C2)C1(C)C	4.400000186
CHEMBL1398488	CC(C)NC(=O)N1CC[C@@]2(CCCN(S(C)(=O)=O)C2)C1	4.400000186
CHEMBL1398677	C[N+](C)(C)CCOC(=O)CBr	4.400000186
CHEMBL1405546	CCN=c1nc2c(c[nH]1)nc(CCc1ccccc1)c(=O)n2C[C@H]1CCCO1	4.400000186
CHEMBL1411389	COC(=O)[C@@]1(Cc2ccc(F)cc2)C2C(CC(=O)C(=O)N(C)C)C(=O)C[C@H]2CN1C(=O)c1ccccc1	4.400000186
CHEMBL1411578	C[C@H]1C2=C3C(CC[C@H]4C(OCc5ccc(F)cc5C(F)(F)F)OC[C@](C)([C@@H]34)N(C(=O)OC(C)(C)C)C2)C(CO)C1CO	4.400000186
CHEMBL1412614	N=c1ccn2c(n1)O[C@H]1[C@H](O)[C@@H](CO)O[C@H]12	4.400000186
CHEMBL1412900	O=C(NCc1nc2ccccc2[nH]1)C1C[C@@H]1[C@H](NP(=O)(c1ccccc1)c1ccccc1)c1ccccc1	4.400000186
CHEMBL1434022	Cn1cc(-c2nc3cnc(N4CCNCC4)nc3n(CCC#N)c2=O)c2ccccc21	4.400000186
CHEMBL1434308	CCN=c1nc2c(c[nH]1)nc(-c1ccc(Cl)cc1)c(=O)n2Cc1ccc(F)cc1	4.400000186
CHEMBL1435381	CCCCCCCCCCCCCCCC(=O)NC[C@@H](COP(=O)([O-])OCC[N+](C)(C)C)OCC	4.400000186
CHEMBL1436992	COC(=O)C1(Cc2ccccc2)C=C2C(C)C(=O)C(C)C2C=N1	4.400000186
CHEMBL1438313	O[C@H]1CN2CC[C@H](O)[C@@H]2[C@@H](O)[C@H]1O	4.400000186
CHEMBL1441649	COc1ccccc1CN1CC2(CCN(S(=O)(=O)c3ccccc3)CC2)C1	4.400000186
CHEMBL1442355	CC(C)C[C@@H](CC(=O)N[C@H](CC(=O)N[C@@H]1CCNCC1C(=O)N[C@H](CC(=O)N[C@@H](CCC(=O)O)CC(=O)O)Cc1ccccc1)C(C)C)NC(=O)C1CCCC[C@H]1N	4.400000186
CHEMBL1442770	CC[C@H]1C2=C3C(CC[C@H]4C(OCc5ccc(F)cc5C(F)(F)F)OC[C@](C)([C@@H]34)N(C(=O)OC(C)(C)C)C2)C2COC(=O)OCC21	4.400000186
CHEMBL1442851	NC(C(=O)O)C1CC1C(=O)O	4.400000186
CHEMBL1446185	COCC(=O)N1CCC[C@@]2(CCN(C(=O)Nc3cccc(C#N)c3)C2)C1	4.400000186
CHEMBL1446335	CN(C)C(=O)c1ccc(-c2nc(=Nc3ccncc3)c3ccccc3[nH]2)cc1	4.400000186
CHEMBL1447651	CCCCC#Cc1nc(=N)c2ncn([C@@H]3OC(C(=O)NCC)[C@H](O)[C@@H]3O)c2[nH]1	4.400000186
CHEMBL1452057	COC(=O)C1CC1C(NC(=O)C1CCCN1)c1ccccc1	4.400000186
CHEMBL1457544	COc1ccc(-n2c(=O)c(C)nc3c[nH]c(=Nc4cccc(OC)c4)nc32)cc1	4.400000186
CHEMBL1458713	CC(C)CC(NC(=O)C1OC1C(=O)O)C(=O)NCCCCN=C(N)N	4.400000186
CHEMBL1474522	C[C@@]12CCC(=O)C=C1CC[C@@H]1[C@@H]2[C@H](O)C[C@]2(C)[C@@H]1CC[C@]2(O)C(=O)CO	4.400000186
CHEMBL1475010	O=C(Nc1cccc(F)c1)N1CC[C@@]2(CCCN(C(=O)c3csnn3)C2)C1	4.400000186
CHEMBL1476078	Cn1cccc1C(=O)N1CCC2(CCN(Cc3ccccc3)CC2)CC1	4.400000186
CHEMBL1476711	Cc1noc(C)c1C(=O)N1CCC2(CCCN(CC(C)C)C2)CC1	4.400000186
CHEMBL1476871	Cc1cc(C)cc(C(=O)OC2C[C@@H]3CC[C@H](C2)N3C)c1	4.400000186
CHEMBL1481847	CCC=CC(CCC)C(NC(=O)C(C)(C)C)c1ccc(C(=O)OC)cc1	4.400000186
CHEMBL1485850	O=C(c1csnn1)N1CCC2(CC1)CCN(c1ccncc1)CC2	4.400000186
CHEMBL1489822	CCN(CC)C(=O)N[C@@H]1C=C2c3cccc4[nH]cc(c34)C[C@@H]2N(C)C1	4.400000186
CHEMBL1490268	CCc1cccc2nc3c(c([Si](C)(C)C)c12)Cn1c-3cccc1=O	4.400000186
CHEMBL1495213	O=C(c1ccncc1)N1CCC2(CC1)CCN(c1ccccc1)CC2	4.400000186
CHEMBL1496979	CC1=C(C(=O)O)N2C(=O)C(NC(=O)C(N)c3ccccc3)C2SC1	4.400000186
CHEMBL1512171	CS(=O)(=O)N1CCC2(CC1)CN(c1ccc(-c3ccccc3)cc1)C2	4.400000186
CHEMBL1512582	COc1cc2c(cc1O)CC[C@@H]1[C@@H]2CC[C@@]2(C)[C@H](O)CC[C@H]12	4.400000186
CHEMBL1512594	Cc1noc(C)c1C(=O)N1CCC[C@@]2(CCN(Cc3cc(C(F)(F)F)cc(C(F)(F)F)c3)C2)C1	4.400000186
CHEMBL1514740	COc1ccccc1-c1c[nH]cnc1=NCCNC(C)=O	4.400000186
CHEMBL1516249	O=C(c1cccc(F)c1)N1CCC2(CC1)CCN(c1ncccn1)CC2	4.400000186
CHEMBL1526411	O=S(=O)(c1ccccc1)N1CCC2(CCCN(Cc3nccs3)C2)CC1	4.400000186
CHEMBL1526486	COC(=O)C1(C)C=C2C(C)C(=O)C(c3ccccc3)C2C=N1	4.400000186
CHEMBL1529625	COCC1C2CC[C@H]3C(OCc4ccc(F)cc4C(F)(F)F)OC[C@]4(C)[C@H]3C2=C(CN4C(=O)OC(C)(C)C)[C@H](C)C1COC	4.400000186
CHEMBL1534630	CO[C@H]1OC[C@@]2(C)[C@@H]3C4=C(CN2C(=O)OC(C)(C)C)[C@H](C)[C@H](CO)[C@H](CO)[C@H]4CC[C@H]13	4.400000186
CHEMBL1552643	Cc1cnc(CN=c2cc[nH]c(-c3ccccc3Cl)n2)cn1	4.400000186
CHEMBL1553373	CC(C)C[C@@H](CC(=O)N[C@@H](CCCN)CC(=O)N[C@@H]1CCCCC1C(=O)N[C@H](CC(=O)N[C@@H](CCC(=O)O)CC(=O)O)Cc1ccccc1)NC(=O)C1CCCC[C@H]1N	4.400000186
CHEMBL1555190	CC(=O)N1CCC2(CC1)CN(c1ccccc1)C2	4.400000186
CHEMBL1557498	N#Cc1cccc(NC(=O)N2CC[C@@]3(CCCN(C(=O)Oc4ccccc4)C3)C2)c1	4.400000186
CHEMBL1563884	CCCCCC(CC(O)=NO)C(=O)NC(C(=O)N1CCC[C@H]1CO)C(C)C	4.400000186
CHEMBL1565125	COc1cc2nc3c(c([Si](C)(C)C(C)(C)C)c2cc1OC)Cn1c-3cccc1=O	4.400000186
CHEMBL1565842	CC(C)c1cccc2cc3c(nc12)-c1cccc(=O)n1C3	4.400000186
CHEMBL1566670	C#CCCCC(=S)Nc1ccccc1	4.400000186
CHEMBL1567472	CN1CCN(c2nc(-c3ccc4c(c3)OCO4)nc3ccccc23)CC1	4.400000186
CHEMBL1574956	c1nc(=NCCN2CCOCC2)c2cc(-c3ccc4c(c3)OCO4)ccc2[nH]1	4.400000186
CHEMBL1589897	Cn1cccc1C(=O)N1CCC2(CC1)CN(c1cccc(-c3ccccc3)c1)C2	4.400000186
CHEMBL1590059	Cc1cnc(CN=c2cc(-c3ccccc3C(F)(F)F)[nH]cn2)cn1	4.400000186
CHEMBL1590060	O=C(Nc1ccccc1)N1CC[C@@]2(CCCN(C(=O)c3cc(C(F)(F)F)cc(C(F)(F)F)c3)C2)C1	4.400000186
CHEMBL1590962	COCC(=O)N1CCC2(CCCN(C(=O)Nc3ccc(OC)cc3)C2)CC1	4.400000186
CHEMBL1592376	COc1ccc2[nH]cc(CCN=c3cc(-c4ccc(C(=O)N(C)C)cc4)[nH]cn3)c2c1	4.400000186
CHEMBL1593317	CCNC(=O)C1O[C@@H](n2cnc3c(=N)[nH]cnc32)[C@@H](O)[C@H]1O	4.400000186
CHEMBL1593663	CCN=c1nc2c(c[nH]1)nc(CCc1ccccc1)c(=O)n2-c1ccc(OC)cc1	4.400000186
CHEMBL1597397	COc1ccc(NC(=O)N2CC3(CCN(C(=O)c4c(C)noc4C)CC3)C2)cc1	4.400000186
CHEMBL1602710	c1nc(=NC2CC2)c(-c2ccoc2)c[nH]1	4.400000186
CHEMBL1606796	Cn1cccc1C(=O)N1CCC2(CCCN(C(c3ccccc3)c3ccccc3)C2)CC1	4.400000186
CHEMBL1790041	CN=C(C[N+](=O)[O-])NCCSCc1ccc(CN(C)C)o1	4.400000186
CHEMBL19236	COC1=NC(C)=NC(Cl)C1N=c1[nH]cc[nH]1	4.400000186
CHEMBL200309	NC(Cn1cc(I)c(=O)n(Cc2ccc(C(=O)O)cc2)c1=O)C(=O)O	4.400000186
CHEMBL22	COc1cc(Cc2c[nH]c(=N)[nH]c2=N)cc(OC)c1OC	4.400000186
CHEMBL221137	CCCCCCCC=CCCc1c(O)c(O)cc(O)c1O	4.400000186
CHEMBL22242	CCN1CCC[C@H]1CNC(=O)c1c(OC)ccc(Br)c1OC	4.400000186
CHEMBL239243	NCCS(=O)(=O)O	4.400000186
CHEMBL2448607	Cc1ccc(C(=O)OC(C(=O)O)C(OC(=O)c2ccc(C)cc2)C(=O)O)cc1	4.400000186
CHEMBL258767	C[C@@H](NC(=O)C(C#N)=Cc1ccc(O)c(O)c1)c1ccccc1	4.400000186
CHEMBL259073	CC1=C(C(=O)OCc2ccccc2)C(c2ccc3ccccc3c2)NC(=O)N1CCCCCC(=O)O	4.400000186
CHEMBL273481	NCc1cc(=O)[nH]o1	4.400000186
CHEMBL276727	NC(=O)CI	4.400000186
CHEMBL310578	O=C(O)CCC(=O)N1CCCC1C(=O)O	4.400000186
CHEMBL322970	O=C1NC(=O)C(c2ccccc2[N+](=O)[O-])C1=Nc1ccc(O)c(Cl)c1	4.400000186
CHEMBL3392050	CCCCCCCCCCCCCCCC(=O)O[C@H](CC(=O)[O-])C[N+](C)(C)C	4.400000186
CHEMBL349384	O=C(O)C1CNC(C(=O)O)C1	4.400000186
CHEMBL36148	COc1ccc(CCN(C)CCC[C@@](C#N)(c2ccc(OC)c(OC)c2)C(C)C)cc1OC	4.400000186
CHEMBL409902	CC1=C(C(=O)OCc2ccccc2)C(c2ccc(Cl)cc2)NC(=O)N1CCCCCC(=O)O	4.400000186
CHEMBL41040	N=C(N)Nc1ccc(Cl)cc1	4.400000186
CHEMBL411502	CC1=C(C(=O)OCc2ccccc2)C(c2ccccc2)NC(=O)N1CCCCCC(=O)O	4.400000186
CHEMBL416657	CC(C)c1ccc2c(c1)c(SC(C)(C)C)c(CC(C)(C)C(=O)O)n2Cc1ccc(Cl)cc1	4.400000186
CHEMBL433461	CN=c1[nH]c(NC)cc(=NS(=O)(=O)c2ccc(N)cc2)[nH]1	4.400000186
CHEMBL461234	C=C[C@@H]1CN2CC[C@@H]1C[C@H]2[C@H](O)c1ccnc2ccccc12	4.400000186
CHEMBL491548	Cc1cccc(CN=c2[nH]cnc3ccc(-c4ccc(C(=O)N(C)C)cc4)cc23)c1	4.400000186
CHEMBL498	CCCNC(=O)NS(=O)(=O)c1ccc(Cl)cc1	4.400000186
CHEMBL50267	O=C(O)c1cc(=O)c2c(Cl)cc(Cl)cc2[nH]1	4.400000186
CHEMBL507	Cn1cnc(CCN)c1	4.400000186
CHEMBL54909	COc1cc2ccc(=O)oc2c(O)c1O	4.400000186
CHEMBL589	CCCN(CCC)CCc1cccc2[nH]c(O)cc12	4.400000186
CHEMBL68500	O=c1[nH]c(=O)c2nc3ccccc3nc2[nH]1	4.400000186
CHEMBL818	N=C(N)NCc1cccc(I)c1	4.400000186
CHEMBL9666	COc1ccccc1N1CCNCC1	4.400000186
CHEMBL1161520	Oc1ccc([C@@H]2CNCCc3c2cc(O)c(O)c3Cl)cc1	4.499999679
CHEMBL1169505	NC(CCCC(=O)O)C(=O)O	4.499999679
CHEMBL119264	CN(C)CCCc1cc(C(=O)Nc2ccc(-c3ccncc3)cc2)ccc1O	4.499999679
CHEMBL1256180	CC(C)CN(C)c1[nH]c(=N)c(C(=O)N=C(N)N)nc1Cl	4.499999679
CHEMBL1256243	O=C(O)C1NC[C@@H]2C(C(=O)O)C12	4.499999679
CHEMBL1257056	Cc1cc(N)c2ccccc2[n+]1CCCCCCCCCCCCCC[n+]1c(C)cc(N)c2ccccc21	4.499999679
CHEMBL1316108	COc1ccc(NC(=O)N2CCCC3(CCNCC3)C2)cc1	4.499999679
CHEMBL1316190	COc1cc2oc(-c3ccccc3)cc(=O)c2cc1OC	4.499999679
CHEMBL1316265	CCCCCCCC/C=C\CCCCCCCC(=O)N[C@@H](CO)Cc1ccc(O)cc1	4.499999679
CHEMBL1317148	C[C@@]12CC[C@@H](O)C[C@H]1CC[C@@H]1[C@@H]2CC[C@@]2(C)[C@H](O)CC[C@H]12	4.499999679
CHEMBL1318544	COC(=O)[C@@]1(Cc2ccc(F)cc2)[C@H]2c3cc(C(=O)N4CCCC4)n(Cc4ccc(Cl)c(C(F)(F)F)c4)c3C[C@H]2CN1C(=O)c1ccccc1	4.499999679
CHEMBL1318551	C[C@@H]1CNCCN1S(=O)(=O)c1cccc2cnccc12	4.499999679
CHEMBL1323759	CS(=O)(=O)Nc1cccc(-c2cc(=Nc3ccccc3)[nH]cn2)c1	4.499999679
CHEMBL1334103	CS(=O)(=O)N1CCC2(CCN(c3cccc(-c4ccccc4)c3)CC2)CC1	4.499999679
CHEMBL1354357	CC(C)C[C@@H](CC(=O)N[C@@H](CCC(=O)O)CC(=O)O)NC(=O)C1CCCC[C@H]1NC(=O)C[C@@H](NC(=O)C[C@H](CC(C)C)NC(=O)[C@@H]1CNCC[C@H]1N)C(C)C	4.499999679
CHEMBL1355807	COc1ccc(C(=O)C2[C@@H]3[C@H]4COC(O4)C(=O)[C@H]3[C@H]3C=Cc4ccccc4N23)c(OC)c1	4.499999679
CHEMBL1356346	N=C(C[C@@H](O)COc1ccccc1-c1ccccc1)N1CCCCC1	4.499999679
CHEMBL1358297	CC(=O)c1c(O)c2n(c1O)C(C)(C)[C@H]1Cc3cccc4[nH]cc(c34)[C@@H]21	4.499999679
CHEMBL1375474	O=C(c1cnccn1)N1CCC2(CC1)CCN(c1cccc(-c3ccccc3)c1)CC2	4.499999679
CHEMBL1395893	CC1=C(C(=O)O)N2C(=O)C(=NC(=O)C(N)C3C=CCCC3)C2SC1	4.499999679
CHEMBL1398518	CC(C=C/C=C(C)/C=C\C1=C(C)CCCC1(C)C)=CC(=O)Nc1ccc(O)cc1	4.499999679
CHEMBL1400667	O=C1c2ccccc2CCC1CNCCc1ccc(O)cc1	4.499999679
CHEMBL1401483	O=C(Oc1ccccc1)N1CCC2(CC1)CN(C(c1ccccc1)c1ccccc1)C2	4.499999679
CHEMBL1404490	CC(=O)C1[C@@H]2[C@H]3COC(O3)C(=O)[C@@H]2[C@@H]2c3ccccc3C=CN12	4.499999679
CHEMBL1411581	COc1cc2c(cc1OC)-c1cc(=Nc3c(C)cc(C)cc3C)n(C)c(=O)n1CC2	4.499999679
CHEMBL1442458	CN(C)C(=O)c1ccc(-c2ccc3ncnc(N(C)Cc4ccco4)c3c2)cc1	4.499999679
CHEMBL1445772	COC(=O)[C@@]1(Cc2ccc(F)cc2)C2=C(CC(=O)C(=O)N3CCCC3)C(=O)CC2CN1C(=O)c1ccccc1	4.499999679
CHEMBL1446512	OC[C@@H]1O[C@@H](n2cnc3c(=Nc4ccccc4)[nH]cnc32)[C@@H](O)[C@H]1O	4.499999679
CHEMBL1451562	COC(=O)[C@@]1(Cc2ccc(OC)cc2)[C@H]2c3cc(C(=O)N4CCCC4)n(CCN4CCOCC4)c3C[C@H]2CN1C(=O)c1ccccc1	4.499999679
CHEMBL1452561	C[C@@](N)(Cc1ccc(O)c(O)c1)C(=O)O	4.499999679
CHEMBL1457043	CC(C)C[C@@H](CC(=O)N[C@@H](CCC(=O)O)CC(=O)O)NC(=O)C1CNCC[C@H]1NC(=O)C[C@H](CCCN)NC(=O)C[C@H](CO)NC(=O)C1CNCC[C@H]1N	4.499999679
CHEMBL1472699	C[Se]CC(N)C(=O)O	4.499999679
CHEMBL1473060	C=C[C@@]1(C)CC(=O)[C@]2(O)[C@](C)(O1)[C@@H](OC(C)=O)[C@@H](O)[C@H]1C(C)(C)CC[C@H](O)[C@@]12C	4.499999679
CHEMBL1477833	CNC(=O)C1C[C@H]1[C@@H](NP(=O)(c1ccccc1)c1ccccc1)c1ccccc1	4.499999679
CHEMBL1483427	CN(C)C(=O)c1ccc(-c2nc(=Nc3ccc(F)cc3)c3ccccc3[nH]2)cc1	4.499999679
CHEMBL1492411	O=C(c1cc(C(F)(F)F)cc(C(F)(F)F)c1)N1CCC2(CC1)CN(c1ncccn1)C2	4.499999679
CHEMBL1495854	COCCN=c1[nH]c(-c2cccc(OC)c2)nc2ccccc12	4.499999679
CHEMBL1514431	CN(C)C(=O)c1ccc(-c2nc(N3CCOCC3)c3ccccc3n2)cc1	4.499999679
CHEMBL1520188	O=[PH](=O)(O)C(Cl)(Cl)[PH](=O)(=O)O	4.499999679
CHEMBL1555067	NC(C(=O)O)C1C(C(=O)O)C1C(=O)O	4.499999679
CHEMBL1558885	Cc1ccc(CNC(=O)C2C[C@H]2[C@@H](NP(=O)(c2ccccc2)c2ccccc2)c2ccccc2)o1	4.499999679
CHEMBL1564864	CCN(CC)C(C)C(=O)N1c2ccccc2Sc2ccccc21	4.499999679
CHEMBL15927	CCCCCCCC/C=C\CCCCCCCC(N)=O	4.499999679
CHEMBL1593071	CC(C)CN1CCCC2(CCN(S(=O)(=O)c3ccccc3)CC2)C1	4.499999679
CHEMBL1600620	CCN=c1nc2c(c[nH]1)nc(CCc1ccccc1)c(=O)n2-c1ccccc1	4.499999679
CHEMBL168279	NC(Cn1oc(=O)[nH]c1=O)C(=O)O	4.499999679
CHEMBL23327	CC(C)[C@H](CO)N=c1[nH]c(=Nc2cccc(Cl)c2)c2ncn(C(C)C)c2[nH]1	4.499999679
CHEMBL23507	O=C(O)c1cc2cc(F)ccc2[nH]1	4.499999679
CHEMBL242948	NCCC(=O)NC(Cc1c[nH]cn1)C(=O)O	4.499999679
CHEMBL254348	CN(C)Cc1c[nH]c2ccccc12	4.499999679
CHEMBL261557	C[C@H](NC(=O)C(C#N)=Cc1ccc(O)c(O)c1)c1ccccc1	4.499999679
CHEMBL284377	NC(CO[PH](=O)(=O)O)C(=O)O	4.499999679
CHEMBL291278	CNC(CC(=O)O)C(=O)O	4.499999679
CHEMBL30	CN=C(NC#N)NCCSCc1[nH]cnc1C	4.499999679
CHEMBL31599	C[N+](C)(CCCCCC[N+](C)(C)CCCN1C(=O)c2ccccc2C1=O)CCCN1C(=O)c2ccccc2C1=O	4.499999679
CHEMBL31741	O=c1[nH]c2cc(Cl)ccc2c(O)c1-c1cccc(Oc2ccccc2)c1	4.499999679
CHEMBL402468	COC1=C(OC)C(=O)c2ccccc2C1=O	4.499999679
CHEMBL41140	O=[N+]([O-])c1ccc2nc(N3CCNCC3)ccc2c1	4.499999679
CHEMBL489156	COc1cc(OC)c(/C=C2/C(=O)Nc3ccccc32)c(OC)c1	4.499999679
CHEMBL523464	Cc1cccc(CN=c2[nH]cncc2-c2ccc(C(=O)N(C)C)cc2)c1	4.499999679
CHEMBL56331	Cc1c[nH]c(=O)n(CCCN2CCN(c3ccccc3OCC(F)(F)F)CC2)c1=O	4.499999679
CHEMBL580421	CC1(C)C(=O)N=C2c3ccccc3C(=O)C(=O)C21	4.499999679
CHEMBL596674	CC(C)N(CCC(=O)c1ccc2ccccc2c1)Cc1ccccc1	4.499999679
CHEMBL6246	O=c1c(O)cc2c(O)oc3c(=O)c(O)cc4c(O)oc1c2c43	4.499999679
CHEMBL63426	CC(C)c1ccc(Cn2ccc3c4c(=N)[nH]c(=NC5CC5)[nH]c4ccc32)cc1	4.499999679
CHEMBL68423	COc1cc(OC)c2cc(-c3ccncc3)cnc2c1	4.499999679
CHEMBL68534	N#CC(=Cc1c[nH]c2ccccc12)C(=O)c1ccc(O)c(O)c1	4.499999679
CHEMBL69367	CC1(C)CCC(C)(C)c2cc(C(=O)Nc3ccc(C(=O)O)cc3)ccc21	4.499999679
CHEMBL72365	O=C1Nc2ccc(I)cc2C1=Cc1cc(Br)c(O)c(Br)c1	4.499999679
CHEMBL8488	Cn1c(=O)c2[nH]c(-c3ccc(S(=O)(=O)O)cc3)nc2n(C)c1=O	4.499999679
CHEMBL257626	C[C@@](N)(C(=O)O)c1ccc(C(=O)O)cc1	4.499999785
CHEMBL100473	N#CC(C(=N)Sc1ccccc1N)C(C#N)C(=N)Sc1ccccc1N	4.599999383
CHEMBL10284	CC[C@H](NC(=O)c1c(C)c(-c2ccccc2)nc2ccccc12)c1ccccc1	4.599999383
CHEMBL11471	CC(=N)NCCCC(N)C(=O)O	4.599999383
CHEMBL1159900	C[C@](N)(CO[PH](=O)(=O)O)C(=O)O	4.599999383
CHEMBL122701	O=c1c(O)c(-c2ccc(O)c(O)c2)oc2ccccc12	4.599999383
CHEMBL1256697	CC(C)(CO)Cc1cc(C(C)(C)C)c(O)c(C(C)(C)C)c1	4.599999383
CHEMBL1317533	N[C@@](C(=O)O)(c1ccc([PH](=O)(=O)O)cc1)C1CC1	4.599999383
CHEMBL1318470	CC#CCOC(=O)c1c(C)[nH]c2sc3c(c2c1=N)CC[C@@H](O)C3	4.599999383
CHEMBL1319120	CN(C)Cc1ccccc1-c1cc(-n2ccnc2)ncn1	4.599999383
CHEMBL1320525	COC(=O)[C@@]1(Cc2ccc(F)cc2)C2=C(CC(=O)C(=O)N(C)C)C(=O)CC2CN1C(=O)c1ccccc1	4.599999383
CHEMBL1323529	CCCCCCCCCCC/C=C\C(C)(C)/C=C\CCCC(=O)O	4.599999383
CHEMBL1326126	O[C@H](CN1CCN(c2cccc(Cl)c2)CC1)C(c1ccccc1)c1ccccc1	4.599999383
CHEMBL1331112	CC(C)=C1C(=O)C(c2ccccc2)=C2CN3C(=O)N(CCc4ccccc4)C(=O)[C@]3(Cc3ccccc3)C21	4.599999383
CHEMBL1331657	O=C(c1ccncc1)N1CCC2(CC1)CCN(c1cccc(-c3ccccc3)c1)CC2	4.599999383
CHEMBL1336124	CC(C)C1=CC2=CC[C@@H]3[C@@](C)(C(=O)O)CCC[C@@]3(C)[C@@H]2CC1	4.599999383
CHEMBL1337829	N#Cc1cccc(NC(=O)N2CC[C@@]3(CCCN(C(=O)c4cccc(F)c4)C3)C2)c1	4.599999383
CHEMBL1355935	O=C(c1ccncc1)N1CCC[C@@]2(CCN(c3ncccn3)C2)C1	4.599999383
CHEMBL1356132	Cc1noc(C)c1C(=O)N1CCC[C@@]2(CCN(c3ccccc3)C2)C1	4.599999383
CHEMBL1356381	CS(=O)(=O)c1ccc(CNC(=O)C2C[C@@H]2[C@H](NP(=O)(c2ccccc2)c2ccccc2)c2ccccc2)cc1	4.599999383
CHEMBL1356628	CC(C)c1cccc2c([Si](C)(C)C)c3c(nc12)-c1cccc(=O)n1C3	4.599999383
CHEMBL1356690	CN1CCCC2(CCN(C(=O)c3cc(C(F)(F)F)cc(C(F)(F)F)c3)CC2)C1	4.599999383
CHEMBL1357429	c1cncc(CN=c2cc(-c3ccc4c(c3)OCO4)[nH]cn2)c1	4.599999383
CHEMBL1358208	CCOC(=O)c1c(C)[nH]c2ccc3c(c12)CN1CCc2cc(OC)ccc2[C@@H]1O3	4.599999383
CHEMBL1358416	CC(=O)Nc1ccc(OC[C@@H](O)CNC(C)C)cc1	4.599999383
CHEMBL1361731	C#CCOC(=O)NC(/C=C/CCCC)c1ccccc1	4.599999383
CHEMBL1366068	COc1ccc(C(=O)N2CCC[C@@]3(CCN(C)C3)C2)cc1	4.599999383
CHEMBL1369062	CCCC/C=C/C(NC(=O)C(C)(C)C)c1ccccc1	4.599999383
CHEMBL1370553	c1ccc(N2CCC3(CCNCC3)CC2)nc1	4.599999383
CHEMBL1377519	CC(=CC=CC(C)C(=O)O)C1CNC(C(=O)O)C1CC(=O)O	4.599999383
CHEMBL1394328	COc1cc2c(cc1OC)-c1c(O)c(OC)cc3c1[C@@H](C2)N(C)CC3	4.599999383
CHEMBL1396463	CCOC(=O)C(C#N)[C@H]1c2cc(Br)ccc2OC(=N)C1C(=O)OCC	4.599999383
CHEMBL1402799	CCc1c2c(nc3ccc(OC)cc13)OC(CC)C2	4.599999383
CHEMBL1408520	CCC=CC(CCC)C(NC(=O)OCC(C)C)c1ccc(C(=O)OC)cc1	4.599999383
CHEMBL1409547	COc1ccc2nc3c(c(-c4ccccc4)c2c1)CCC3	4.599999383
CHEMBL1409777	CNCC[C@H](Oc1ccccc1OC)c1ccccc1	4.599999383
CHEMBL1435276	COC(=O)N1CCC2(CCCN(C(c3ccccc3)c3ccccc3)C2)CC1	4.599999383
CHEMBL1437088	c1cc(N2CCCC3(CCNCC3)C2)ccn1	4.599999383
CHEMBL1437408	CCC/C=C(\CCC)C(NS(=O)(=O)CC12CCC(CC1=O)C2(C)C)c1ccc(C(=O)OC)cc1	4.599999383
CHEMBL1441287	c1cc(CN2CCCC3(CCNCC3)C2)ccn1	4.599999383
CHEMBL1442425	COCC(=O)N1CCC[C@@]2(CCN(c3ccccc3)C2)C1	4.599999383
CHEMBL1447233	O=C1CS[C@@H](c2ccccc2Cl)c2cc(Cl)ccc2N1	4.599999383
CHEMBL1452910	CC(C)c1cccc2nc3c(c(C(C)(C)C)c12)Cn1c-3cccc1=O	4.599999383
CHEMBL1453208	CCCCCCCCCCCCC/C=C\[C@@H](O)[C@@H](N)CO	4.599999383
CHEMBL1455018	CN(C)C(=O)c1ccc(-c2ccc3[nH]cnc(=Nc4ccc(F)cc4)c3c2)cc1	4.599999383
CHEMBL1473303	CN(C)CC/C=C1\c2ccccc2Sc2cc(Cl)ccc21	4.599999383
CHEMBL1475620	O=C(c1cnccn1)N1CCC2(CCCN(C(c3ccccc3)c3ccccc3)C2)CC1	4.599999383
CHEMBL1484337	COC(=O)[C@@]1(Cc2ccc(F)cc2)[C@H]2c3cc(C(=O)N(C)C)n(CCCNc4ccc(C(F)(F)F)cc4Cl)c3C[C@H]2CN1C(=O)c1ccccc1	4.599999383
CHEMBL1489212	CC1N(P(=O)(c2ccccc2)c2ccccc2)CC(O)(c2ccccc2)CC12CC2	4.599999383
CHEMBL1495773	CN1CCN(c2ccnc(-c3cccc(NS(C)(=O)=O)c3)n2)CC1	4.599999383
CHEMBL1513985	O=C(O)c1c2ccccc2cc2ccccc12	4.599999383
CHEMBL1514272	CN(C)C(=O)c1ccc(-c2nc(=NCc3ccccc3)c3ccccc3[nH]2)cc1	4.599999383
CHEMBL1514390	O=C(c1cccc(F)c1)N1CCC2(CCN(Cc3ccncc3)CC2)CC1	4.599999383
CHEMBL1515295	Cn1cccc1C(=O)N1CCC[C@@]2(CCN(C(c3ccccc3)c3ccccc3)C2)C1	4.599999383
CHEMBL1515559	O=C(c1ccco1)N1CCC2(CC1)CN(c1ncccn1)C2	4.599999383
CHEMBL1517187	CCCCCCCCCCCCCCCCCC(=O)NC[C@@H](COP(=O)([O-])OCC[N+](C)(C)C)OCC	4.599999383
CHEMBL1551064	CN=c1[nH]cncc1-c1ccc(C(=O)N(C)C)cc1	4.599999383
CHEMBL1551639	O=C(c1cc(C(F)(F)F)cc(C(F)(F)F)c1)N1CCC2(CCCN(Cc3ccncc3)C2)CC1	4.599999383
CHEMBL1553577	COc1ccc(-c2nc3cnc(N4CCOCC4)nc3n(CCC#N)c2=O)cc1	4.599999383
CHEMBL1554743	O=C(Nc1cccc(F)c1)N1CC[C@@]2(CCCN(C(=O)c3cc(C(F)(F)F)cc(C(F)(F)F)c3)C2)C1	4.599999383
CHEMBL1555480	O=C(Nc1cccc(F)c1)N1CCCC2(CCN(C(=O)Oc3ccccc3)CC2)C1	4.599999383
CHEMBL1590360	COc1cccc(-c2cc(=O)c3cc(O)ccc3o2)c1	4.599999383
CHEMBL1591275	COc1cccc(N=c2nc3c(c[nH]2)nc(C)c(=O)n3-c2ccccc2)c1	4.599999383
CHEMBL1594149	N=c1c[n+](N2CCOCC2)[nH]o1	4.599999383
CHEMBL1594216	Clc1ccc(C(c2ccc(Cl)cc2)[n+]2ccn(C[C@@H](OCc3ccc(Cl)cc3Cl)c3ccc(Cl)cc3Cl)c2)cc1	4.599999383
CHEMBL1597366	N#Cc1cccc(NC(=O)N2CCCC3(CCN(C(=O)Oc4ccccc4)CC3)C2)c1	4.599999383
CHEMBL1599014	COC(=O)[C@@]1(Cc2ccc(OC)cc2)C2C(CC(=O)C(=O)N3CCCC3)C(=O)C[C@H]2CN1C(=O)c1ccccc1	4.599999383
CHEMBL1602329	COC(=O)C1C[C@H]1[C@@H](NC(C)=O)c1ccccc1	4.599999383
CHEMBL1608678	CCCc1cc2c(n1Cc1ccc(C)cc1)C(C)C1CN(C(=O)c3ccccc3)C(C)(C(=O)OC)C21	4.599999383
CHEMBL1610375	c1ccc2c(=NC3CC3)[nH]c(-c3ccoc3)nc2c1	4.599999383
CHEMBL1611062	COc1ccc(NC(=O)N2CCC3(CC2)CCN(C(=O)c2cnccn2)CC3)cc1	4.599999383
CHEMBL1612410	COc1ccc(-n2c(=O)c(-c3ccc(Cl)cc3)nc3cnc(N4CCOCC4)nc32)cc1	4.599999383
CHEMBL182310	C#CCCCCCCCCCCCCCCCC(=O)O	4.599999383
CHEMBL20562	N=C(N)S/C=C\C(=O)O	4.599999383
CHEMBL2062334	C=CCN1CC[C@@]23CCCC[C@@H]2[C@@H]1Cc1ccc(O)cc13	4.599999383
CHEMBL21241	CC(C)(Sc1ccc(CCN(CCCCC2CCCCC2)C(=O)NC2CCCCC2)cc1)C(=O)O	4.599999383
CHEMBL222519	NS(=O)(=O)c1cccc2c1c([N+](=O)[O-])cc1[nH]c(=O)c(=O)[nH]c12	4.599999383
CHEMBL236789	CCOC(=O)C1C(C)=NC(=S)NC1c1cccc(O)c1	4.599999383
CHEMBL242172	O=c1c(O)c(-c2cccc(O)c2)oc2ccccc12	4.599999383
CHEMBL24983	O=c1oc(Cl)c(Cl)c2ccccc12	4.599999383
CHEMBL250428	COC(=O)c1ccccc1NC(=O)c1ccc(F)cc1	4.599999383
CHEMBL255044	CCOC(=O)Nc1ccc(=NCc2ccc(F)cc2)[nH]c1N	4.599999383
CHEMBL269733	CN(N=O)c1cc(O)ccc1O	4.599999383
CHEMBL274323	NC(CC(=O)O)C(=O)O	4.599999383
CHEMBL275938	O=C(O)C1=CC(=C(c2ccc(O)c(C(=O)O)c2)c2ccc(O)c(C(=O)O)c2)C=CC1=O	4.599999383
CHEMBL277863	COC(=O)N1CCN(C(=O)Cc2ccc(Cl)c(Cl)c2)[C@H](CN2CCCC2)C1	4.599999383
CHEMBL286615	CC(=O)NCCc1c(Cc2ccccc2)[nH]c2ccccc12	4.599999383
CHEMBL287327	O=C(Nc1ccccc1)N[C@H]1CC(C(=O)O)Nc2cc(Cl)cc(Cl)c21	4.599999383
CHEMBL30432	CN(C)c1cc2c(=Nc3ccc4c(cnn4Cc4ccccc4)c3)[nH]cnc2cn1	4.599999383
CHEMBL312443	O=c1[nH]oc2c1CCNC2	4.599999383
CHEMBL42	CN1CCN(C2=Nc3cc(Cl)ccc3Nc3ccccc32)CC1	4.599999383
CHEMBL434119	NC(C(=O)O)C(CC(=O)O)c1ccc(Cl)cc1	4.599999383
CHEMBL43528	O=C(O)C1CC(C(=O)O)N1	4.599999383
CHEMBL478	Clc1cccc(N2CCNCC2)c1	4.599999383
CHEMBL47940	N=c1[nH]cnc2c1c(-c1ccc(Oc3ccccc3)cc1)cn2C1CCCC1	4.599999383
CHEMBL486817	Cc1[nH]ccc2c1[nH]c1cc(=O)ccc12	4.599999383
CHEMBL559612	CCCCCCC(C)(C)c1ccc([C@@H]2C[C@H](O)CC[C@H]2CCCO)c(O)c1	4.599999383
CHEMBL56543	N#CC(=Cc1ccc(O)c(O)c1)C(=O)NCc1ccccc1	4.599999383
CHEMBL64875	CN1CCN([C@@H]2Cc3ccccc3Sc3ccc(Cl)cc32)CC1	4.599999383
CHEMBL77030	N#CC(=Cc1ccc(O)c(O)c1)C(N)=S	4.599999383
CHEMBL945	N=C(N)NC(=O)c1nc(Cl)c(=N)[nH]c1N	4.599999383
CHEMBL1441920	CN1C[C@H](CNC(=O)OCc2ccccc2)C[C@H]2c3cccc4c3c(cn4C)C[C@@H]21	4.60000053
CHEMBL429711	CNC(=O)c1cc2c(cn1)[nH]c1ccccc12	4.699999048
CHEMBL1160723	CC(C)NC[C@H](O)c1ccc(O)c(O)c1	4.700000504
CHEMBL131171	COc1ccccc1CC(=N)N1CC2C(=O)CCC(c3ccccc3)(c3ccccc3)[C@@H]2C1	4.700000504
CHEMBL1320662	O=C(Nc1cccc(F)c1)N1CCCC2(CCN(S(=O)(=O)c3ccccc3)CC2)C1	4.700000504
CHEMBL1324697	CCCC=CC1C(=O)C(C)C2CC(C)(C(=O)OC)N=CC12	4.700000504
CHEMBL1326322	CN=c1[nH]cnc2ccc(-c3cccc(NS(C)(=O)=O)c3)cc12	4.700000504
CHEMBL1327247	CCCCC(=O)NCCc1c(Cc2ccccc2)[nH]c2ccccc12	4.700000504
CHEMBL1331351	CCc1c2c(nc3ccc(OC)cc13)COC2	4.700000504
CHEMBL1355708	CS(=O)(=O)N1CCC2(CC1)CN(c1ccncc1)C2	4.700000504
CHEMBL1357968	O=C(Oc1ccccc1)N1CCC[C@@]2(CCN(Cc3ccccc3)C2)C1	4.700000504
CHEMBL1361446	C=C[C@H](N)CCC(=O)O	4.700000504
CHEMBL1364980	CCC[C@@H]1C[C@@]1(CCC)C(NP(=O)(c1ccccc1)c1ccccc1)c1ccc(Cl)cc1	4.700000504
CHEMBL1376543	CC(C)C1C(=O)N(S(C)(=O)=O)[C@H]2CCN(C(=O)C=CCN3CCCCC3)[C@@H]12	4.700000504
CHEMBL1376736	c1ccc(-c2cccc(N3CCCC4(CCNCC4)C3)c2)cc1	4.700000504
CHEMBL1397353	c1ccc(-c2ccc(N3CC[C@@]4(CCCNC4)C3)cc2)cc1	4.700000504
CHEMBL1398050	COc1ccc(NC(=O)N2CC3(CCN(C(=O)Oc4ccccc4)CC3)C2)cc1	4.700000504
CHEMBL1399922	CNCC/C=C\c1cccnc1	4.700000504
CHEMBL1415777	CC(=O)C1CC[C@H]2[C@H]3CC[C@H]4C[C@@H](O)CC[C@]4(C)[C@@H]3CC[C@]12C	4.700000504
CHEMBL1434098	COc1ccc(C(=O)N2CCC3(CC2)CN(c2ccc(-c4ccccc4)cc2)C3)cc1	4.700000504
CHEMBL1434111	O=C(c1cc(C(F)(F)F)cc(C(F)(F)F)c1)N1CCC2(CCCN(c3ncccn3)C2)CC1	4.700000504
CHEMBL1435544	COC(=O)N1CCC2(CCCN(Cc3nccs3)C2)CC1	4.700000504
CHEMBL1452199	CN1CCN(c2ncc3nc(-c4ccc(Cl)cc4)c(=O)n(CCC#N)c3n2)CC1	4.700000504
CHEMBL1454224	O=C(Oc1ccccc1)N1CCC2(CC1)CN(Cc1ccncc1)C2	4.700000504
CHEMBL1455200	CC(=O)NCCN=c1[nH]cncc1-c1ccc(N(C)C)cc1	4.700000504
CHEMBL1472765	c1nc(=NC2CC2)c2cc(-c3ccoc3)ccc2[nH]1	4.700000504
CHEMBL1475541	CN(C)C(=O)c1ccc(-c2cncnc2-n2ccnc2)cc1	4.700000504
CHEMBL1484447	CCc1c2c(nc3c(C(C)C)cccc13)-c1cccc(=O)n1C2	4.700000504
CHEMBL1488305	CCC/C=C(\CCC)C(NP(=O)(c1ccccc1)c1ccccc1)c1ccccc1	4.700000504
CHEMBL1495251	O=C(Nc1cccc(F)c1)N1CCC2(CCNCC2)CC1	4.700000504
CHEMBL1512227	C=C1CC[C@@H](O)C/C1=C/C=C1\CCC[C@]2(C)[C@@H]1CC[C@H]2[C@@H](C)/C=C\[C@@H](C)C(C)C	4.700000504
CHEMBL1514219	C[C@@](N)(C(=O)O)c1cccc(CC(=O)O)c1	4.700000504
CHEMBL1515324	CS(=O)(=O)N1CCC2(CCCN(C(c3ccccc3)c3ccccc3)C2)CC1	4.700000504
CHEMBL1517099	CCc1c2c(nc3cccc(OC)c13)OC(CC)C2	4.700000504
CHEMBL1520347	O=C(Oc1ccccc1)N1CCC2(CC1)CCN(c1ccccn1)CC2	4.700000504
CHEMBL1523872	CC1C(=O)O[C@H]2O[C@@]3(C)CC[C@H]4[C@@H](C)CC[C@H]1[C@]42OO3	4.700000504
CHEMBL1524331	COC(=O)[C@@]1(Cc2ccc(OC)cc2)C2=C(C)C(=O)C=C2CN1C(=O)c1ccccc1	4.700000504
CHEMBL1536019	O=c1ccc2cc(O[C@@H]3O[C@@H](CO)[C@@H](O)[C@@H](O)[C@H]3O)c(O)cc2o1	4.700000504
CHEMBL1551321	COC(=O)N1CCC2(CCN(C(=O)Nc3ccccc3)CC2)CC1	4.700000504
CHEMBL1552201	N#Cc1cccc(NC(=O)N2CCC3(CC2)CCN(C(=O)c2ccco2)CC3)c1	4.700000504
CHEMBL1552922	O=c1cnc2c[nH]c(=Nc3ccccc3)nc2n1C1CC1	4.700000504
CHEMBL1554243	COCC(=O)N1CCC2(CC1)CN(Cc1cc(C(F)(F)F)cc(C(F)(F)F)c1)C2	4.700000504
CHEMBL1554693	COC(=O)[C@@]1(Cc2ccc(F)cc2)[C@H]2c3cc(C(=O)N(C)C)[nH]c3CC2CN1C(=O)c1ccccc1	4.700000504
CHEMBL1555132	COC(=O)c1ccc(C#CC(NP(=O)(c2ccccc2)c2ccccc2)c2ccccc2)cc1	4.700000504
CHEMBL1591381	c1ccc(N2CCCC3(CCNCC3)C2)nc1	4.700000504
CHEMBL1606591	O=C(Nc1cccc(F)c1)N1CCCC2(CCN(C(=O)c3cnccn3)CC2)C1	4.700000504
CHEMBL1648	COC(=O)C1=C(C)N=C(C)C(C(=O)OC(C)C)C1c1cccc2nonc12	4.700000504
CHEMBL280065	CCCCCCCC/C=C\CCCCCCCC(=O)NCCO	4.700000504
CHEMBL296455	CN(C)c1ccc(/C=C2/C(=O)Nc3ccccc32)cc1	4.700000504
CHEMBL29726	N[C@@]1(C(=O)O)CCC(C(=O)O)C1	4.700000504
CHEMBL299155	O=C(O)c1cc(=O)c2ccccc2[nH]1	4.700000504
CHEMBL323542	CCSC(=N)Nc1ccc(C(F)(F)F)cc1	4.700000504
CHEMBL405845	Cc1nc2c(=O)n(C)c(=O)n(Cc3ccco3)c2[nH]1	4.700000504
CHEMBL431367	Oc1ccc2[nH]cc(CCCCN3CC=C(c4ccccc4)CC3)c2c1	4.700000504
CHEMBL65	CC[C@@]1(O)C(=O)OCc2c1cc1n(c2=O)Cc2cc3ccccc3nc2-1	4.700000504
CHEMBL1371444	Oc1ccc2c3c1O[C@H]1c4[nH]c5ccccc5c4C[C@]4(O)[C@H](C2)N(CC2CC2)CC[C@@]314	4.749999839
CHEMBL53898	N#CC(=Cc1ccc(O)c(O)c1)C(=O)NCCCc1ccccc1	4.749999839
CHEMBL1357558	CSc1ccc2c(c1)N(CC[C@H]1CCCCN1C)c1ccccc1S2	4.750000689
CHEMBL126077	O=Nc1c(-c2c(O)[nH]c3ccccc23)[nH]c2ccccc12	4.799999179
CHEMBL45281	CCCN(CC1CC1)c1[nH]c(C)nc(=Nc2c(Cl)cc(Cl)cc2Cl)c1Cl	4.799999357
CHEMBL461024	NCCC(=O)NCCc1c[nH]cn1	4.799999461
CHEMBL473104	O=C(O)C1=CCCN(CCON=C(c2ccccc2)c2ccccc2)C1	4.799999692
CHEMBL106437	CN(CCc1ccc(Cl)c(Cl)c1)[C@H]1CCCC[C@H]1N1CCCC1	4.800000875
CHEMBL1078564	CC1C[C@H](C)CC([C@H](O)CC2CC(=O)NC(=O)C2)C1=O	4.800000875
CHEMBL11684	CC1(C)Oc2ccc(C#N)cc2[C@H](N2CCCC2=O)[C@H]1O	4.800000875
CHEMBL1192187	CCN(CC)CCOC(=O)C1(c2ccc([N+](=O)[O-])cc2)CCCC1	4.800000875
CHEMBL1197051	CC(COc1ccccc1)NC(C)C(O)c1ccc(O)cc1	4.800000875
CHEMBL121626	Cc1c(Cl)cccc1Nc1ccccc1C(=O)O	4.800000875
CHEMBL123433	Ic1cncc(OC[C@@H]2CCN2)c1	4.800000875
CHEMBL1234720	C[C@@]1(C(=O)O)[C@H]2CC[C@H](O2)[C@]1(C)C(=O)O	4.800000875
CHEMBL1235001	CCCCc1c(O)n(-c2ccc(O)cc2)n(-c2ccccc2)c1=O	4.800000875
CHEMBL1315318	c1ccc2c(=NCCN3CCOCC3)[nH]c(-c3ccc4c(c3)OCO4)nc2c1	4.800000875
CHEMBL1316828	O=C1/C(=C\c2ccccc2)C[C@@]2(O)[C@H]3Cc4ccc(O)c5c4[C@@]2(CCN3CC2CC2)C1O5	4.800000875
CHEMBL1317076	N[C@]1(C(=O)O)CCc2cc([PH](=O)(=O)O)ccc21	4.800000875
CHEMBL1328979	COC(=O)[C@@]1(Cc2ccc(OC)cc2)[C@H]2c3cc(C(=O)N(C)C)n(CCc4ccc(O)c(OC)c4)c3C[C@H]2CN1C(=O)c1ccccc1	4.800000875
CHEMBL1329927	CN1CCN2c3ccccc3Cc3ccccc3[C@@H]2C1	4.800000875
CHEMBL1331288	C=C(CC1([C@@H](NP(=O)(c2ccccc2)c2ccccc2)[C@H]2C[C@@H]2CCCC)CC1)c1cccc(OC)c1	4.800000875
CHEMBL1333783	CN(Cc1ccco1)c1ncncc1-c1cccc(NS(C)(=O)=O)c1	4.800000875
CHEMBL1334465	Cc1cc(=NC(=O)Nc2ccc(N(C)C)cc2)c2cc(F)cc(F)c2[nH]1	4.800000875
CHEMBL1354145	Cc1cccc(C)c1NC(=O)C[N+](C)(C)C	4.800000875
CHEMBL1356843	COc1ccc(NC(=O)N2CC[C@@]3(CCCN(C(=O)Oc4ccccc4)C3)C2)cc1	4.800000875
CHEMBL1357517	CC[C@]1(C2=NCCN2)Cc2ccccc2O1	4.800000875
CHEMBL1360778	C[C@@]12C=CC(=O)C=C1CC[C@@H]1[C@@H]2[C@H](O)C[C@]2(C)[C@@H]1CC[C@]2(O)C(=O)CO	4.800000875
CHEMBL1361725	N#Cc1ccc(CN2CCCC3(CCN(S(=O)(=O)c4ccccc4)CC3)C2)cc1	4.800000875
CHEMBL1370598	COc1cc(=O)n(C)c2c(OC[C@@H](O)C(C)(C)O)cccc12	4.800000875
CHEMBL1370756	CC(C(=O)Nc1ccc2ccccc2c1)[C@H]1C[C@]1(C)[C@H](NC(=O)c1cnccn1)c1ccccc1	4.800000875
CHEMBL1375727	Cc1ccc(C(=O)C2[C@@H]3C(C(=O)C4OC[C@H]3O4)[C@@H]3C=Cc4ccccc4N23)cc1	4.800000875
CHEMBL1395029	O=C(Nc1ccccc1)N1CCC2(CC1)CCN(S(=O)(=O)c1ccccc1)CC2	4.800000875
CHEMBL1413637	CCCC/C=C/C(NC(=O)OCc1ccccc1Cl)c1ccccc1	4.800000875
CHEMBL1435200	C#C[C@@]1(OC(C)=O)CC[C@@H]2[C@@H]3CCC4=C[C@@H](OC(C)=O)CC[C@H]4[C@H]3CC[C@]21C	4.800000875
CHEMBL1435235	O=C(c1ccco1)N1CCC2(CCN(Cc3cc(C(F)(F)F)cc(C(F)(F)F)c3)CC2)CC1	4.800000875
CHEMBL1435422	CN1CCc2cccc3c2[C@@H]1Cc1ccc(O)c(O)c1-3	4.800000875
CHEMBL1436817	CC(=O)N1CCC2(CCCN(C(c3ccccc3)c3ccccc3)C2)CC1	4.800000875
CHEMBL1437047	CC1(C)CCC[C@]2(C)[C@@H]3CC(=O)O[C@@]3(C)CC[C@H]12	4.800000875
CHEMBL1437906	Cn1cccc1C(=O)N1CCC2(CCN(Cc3ccncc3)CC2)CC1	4.800000875
CHEMBL1445893	COc1cccc(-c2nc(=NCCNC(C)=O)c3ccccc3[nH]2)c1	4.800000875
CHEMBL1453244	CCCc1cc2c(n1Cc1cccc(Cl)c1)C(C)C1CN(C(=O)c3ccccc3)C(C)(C(=O)OC)C21	4.800000875
CHEMBL1453542	CCCC=CC1C(=O)C(C)C2CC(CCC)(C(=O)OC)N=CC12	4.800000875
CHEMBL14690	N=C(NCc1ccc(Cl)cc1)SCCCc1c[nH]cn1	4.800000875
CHEMBL1473956	CC(C)(O)[C@H]1C2C(=O)O[C@H]1[C@H]1OC(=O)[C@@]34O[C@@H]3C[C@]2(O)[C@]14C	4.800000875
CHEMBL1474317	CN(C)Cc1ccccc1-c1c[nH]cnc1=Nc1ccc(F)cc1	4.800000875
CHEMBL1474445	CO[C@@H](C)[C@](O)(C(=O)OCC1=CCN2CC[C@@H](O)[C@H]12)C(C)C	4.800000875
CHEMBL1475693	CC(C)c1c(CN(C)C(C)Cc2ccccc2)n(C)n(-c2ccccc2)c1=O	4.800000875
CHEMBL1479263	CNC(=O)C1O[C@@H](n2cnc3c(=NCc4ccc(I)cc4)[nH]c(Cl)nc32)[C@H](O)[C@@H]1O	4.800000875
CHEMBL1491340	S=C(S)O[C@@H]1C[C@@H]2C[C@H]1[C@@H]1CCC[C@H]21	4.800000875
CHEMBL1512683	NC(C(=O)O)c1ccc([PH](=O)(=O)O)cc1	4.800000875
CHEMBL1514045	O=C(Nc1cccc(F)c1)N1CC2(CCN(S(=O)(=O)c3ccccc3)CC2)C1	4.800000875
CHEMBL1514639	CNCCCCCCCCSc1nc(C(C)C)ccc1C(=O)c1cccs1	4.800000875
CHEMBL1514804	O=C(Oc1ccccc1)N1CCC2(CC1)CN(c1ccccc1)C2	4.800000875
CHEMBL1514923	O=C(c1csnn1)N1CCC[C@@]2(CCN(Cc3cc(C(F)(F)F)cc(C(F)(F)F)c3)C2)C1	4.800000875
CHEMBL1515750	CN1C[C@@H](CNC(=O)OCc2ccccc2)C[C@H]2c3cccc4c3c(cn4C)C[C@@H]21	4.800000875
CHEMBL1515802	C[C@@H](CCCCC(=O)Nc1ccc(C(F)(F)F)cc1)NCCc1c[nH]cn1	4.800000875
CHEMBL1516015	CC(C)(C)NC[C@@H](O)COc1cccc2[nH]c(C#N)cc12	4.800000875
CHEMBL1516179	CC(C)C[C@@H](CC(=O)N[C@@H](CCC(=O)O)CC(=O)O)NC(=O)C1CNCC[C@H]1NC(=O)C[C@H](CCCN)NC(=O)C[C@H](CC(C)C)NC(=O)[C@@H]1CCCC[C@H]1N	4.800000875
CHEMBL1517765	O=C(NCc1cc(F)cc2c1OCCO2)C1C[C@@H]1[C@H](NP(=O)(c1ccccc1)c1ccccc1)c1ccccc1	4.800000875
CHEMBL1523579	CN(C)C(=O)c1ccc(-c2nc(=Nc3ccccc3)c3ccccc3[nH]2)cc1	4.800000875
CHEMBL152408	CN1CCC(=C2c3ccccc3Sc3ccccc32)CC1	4.800000875
CHEMBL1534872	CC[C@H]1C2=C3C(CC[C@H]4C(OCc5ccc(F)cc5C(F)(F)F)OC[C@](C)([C@@H]34)N(C(=O)OC(C)(C)C)C2)C(COC(C)=O)C1COC(C)=O	4.800000875
CHEMBL1551066	c1ccc(N2CCCC3(CCNCC3)C2)cc1	4.800000875
CHEMBL1551617	COc1cc([C@@H]2Oc3cc(C4Oc5cc(O)cc(O)c5C(=O)C4O)ccc3O[C@H]2CO)ccc1O	4.800000875
CHEMBL1552133	NCCC[C@@H](CC(=O)N[C@@H]1CCNCC1C(=O)N[C@H](CC(=O)N[C@@H](CCC(=O)O)CC(=O)O)Cc1ccccc1)NC(=O)C[C@H](CO)NC(=O)C1CNCC[C@H]1N	4.800000875
CHEMBL1552819	CN(C)CCO[C@H](c1ccc(Cl)cc1)c1ccccn1	4.800000875
CHEMBL1552973	CC(C)(CS)C(=O)N1CCCC1C(=O)O	4.800000875
CHEMBL1556464	CC#C[C@@]1(O)CC[C@H]2C3=C(C4=C(CC3)CC(=O)CC4)C(c3ccc(N(C)C)cc3)C[C@]21C	4.800000875
CHEMBL1565302	COC(=O)[C@@]1(Cc2ccc(F)cc2)C2C(CC(=O)C(=O)N3CCCC3)C(=O)C[C@H]2CN1C(=O)c1ccccc1	4.800000875
CHEMBL1567176	O=C(c1cnccn1)N1CCC2(CC1)CN(Cc1ccccc1)C2	4.800000875
CHEMBL1590270	CCN=c1nc2c(c[nH]1)nc(CCc1ccccc1)c(=O)n2CCC#N	4.800000875
CHEMBL1590663	c1ccc(-c2ccc(N3CCCC4(CCNCC4)C3)cc2)cc1	4.800000875
CHEMBL1590919	O=C(Oc1ccccc1)N1CCC2(CCCN(c3ccccc3)C2)CC1	4.800000875
CHEMBL1592558	COP(=O)(OC)[C@@H](O)C(Cl)(Cl)Cl	4.800000875
CHEMBL1598994	O=S(=O)(c1ccccc1)N1CCC2(CCN(c3ccc(-c4ccccc4)cc3)CC2)CC1	4.800000875
CHEMBL21731	CNCCCC12CCC(c3ccccc31)c1ccccc12	4.800000875
CHEMBL221300	COc1cc(/C=C\c2ccc(OC)cc2OC)cc(OC)c1	4.800000875
CHEMBL225513	O=c1cc(-c2cccc(O)c2)oc2c(O)c(O)ccc12	4.800000875
CHEMBL242383	O=c1c(O)c(-c2ccc(O)cc2)oc2cc(O)ccc12	4.800000875
CHEMBL243677	O=c1cc(-c2ccc(O)c(O)c2)oc2cccc(O)c12	4.800000875
CHEMBL250053	CN1CCN(C(=O)Oc2c3nccnc3c(O)n2-c2ccc(Cl)cn2)CC1	4.800000875
CHEMBL250447	CCN(CC)CCC[C@H](C)N=c1cc[nH]c2cc(Cl)ccc12	4.800000875
CHEMBL256147	CN=C(N)NCCCC(N)C(=O)O	4.800000875
CHEMBL259388	Cc1nc2sccn2c(=O)c1CCN1CCC(=C(c2ccccc2)c2ccc(F)cc2)CC1	4.800000875
CHEMBL26424	CCN(CC)CCOc1ccc(Cc2ccccc2)cc1	4.800000875
CHEMBL267044	CCN1CCC[C@H]1CNC(=O)c1cc(S(N)(=O)=O)ccc1OC	4.800000875
CHEMBL269550	CCOC(=O)c1cn(Cc2ccccc2)c(O)c1O	4.800000875
CHEMBL277127	COC(=O)C=Cc1cc(O)ccc1O	4.800000875
CHEMBL277525	FC(F)(F)c1ccccc1-n1ccnc1	4.800000875
CHEMBL279218	COc1cc2c(cc1OC)C(c1ccc(N)cc1)=NNC(=O)C2	4.800000875
CHEMBL288174	CCCCOC(=O)NS(=O)(=O)c1sc(CC(C)C)cc1-c1ccc(Cn2c(CC)nc3c(C)cc(C)nc32)cc1	4.800000875
CHEMBL28992	COc1cc(N)c(Cl)cc1C(=O)N[C@@H]1CN2CCC1CC2	4.800000875
CHEMBL294747	COc1ccccc1N1CCN(CCCCNC(=O)c2ccc(-c3ccc(C(C)=O)cc3)cc2)CC1	4.800000875
CHEMBL313842	COc1cc(-c2ccc(=O)[nH]n2)ccc1OC(F)F	4.800000875
CHEMBL321691	CCSC(=N)N	4.800000875
CHEMBL325238	c1ccc(CCCCN2CCC(c3ccccc3)CC2)cc1	4.800000875
CHEMBL340211	O=C(CCCN1CCN(c2ccccn2)CC1)c1ccc(F)cc1	4.800000875
CHEMBL39317	CS(=O)(=O)Nc1ccc(Cc2noc(-c3ccc4[nH]cc(CCN)c4c3)n2)cc1	4.800000875
CHEMBL403128	O=S(=O)(NCCNC/C=C\c1ccc(Br)cc1)c1cccc2cnccc12	4.800000875
CHEMBL442800	Cc1c(C)c2c(c(C)c1O)CC[C@@](C)(CCC[C@@H](C)CCC[C@@H](C)CCCC(C)C)O2	4.800000875
CHEMBL462990	COc1cc(=NS(=O)(=O)c2ccc(N)cc2)[nH]cn1	4.800000875
CHEMBL491978	COc1ccc(CN=c2[nH]cncc2-c2ccc(C(=O)N(C)C)cc2)c(OC)c1	4.800000875
CHEMBL50112	O=C(NC1CCN(Cc2ccccc2)CC1)c1ccc(I)cc1	4.800000875
CHEMBL640	CCN(CC)CCNC(=O)c1ccc(N)cc1	4.800000875
CHEMBL66114	COc1cc(COc2cc(N)c(Cl)cc2C(=O)CCC2CCN(CCNS(C)(=O)=O)CC2)cc(OC)c1	4.800000875
CHEMBL73310	CC=C(c1ccc(O)cc1)C(CC)c1ccc(O)cc1	4.800000875
CHEMBL76904	N#CC(C#N)=Cc1ccc(O)c(O)c1	4.800000875
CHEMBL84567	CCCCN=c1c(C(=O)OCC)c(C)[nH]c2c1cnn2CC	4.800000875
CHEMBL90125	CN(C)CC/C=C1\c2ccccc2Sc2ccc(Cl)cc21	4.800000875
CHEMBL95	N=c1c2c([nH]c3ccccc13)CCCC2	4.800000875
CHEMBL960	Cc1oncc1C(=O)Nc1ccc(C(F)(F)F)cc1	4.800000875
CHEMBL281594	Fc1ccc(C(OCCN2CCN(CCCc3ccccc3)CC2)c2ccc(F)cc2)cc1	4.849999209
CHEMBL289277	Cc1cc(O)c2c(c1)C(=O)c1cc(O)cc(O)c1C2=O	4.849999209
CHEMBL103469	O=C(c1ccc2c(c1)OCO2)N1CCCCC1	4.899998417
CHEMBL107	COc1cc2c(c(OC)c1OC)-c1ccc(OC)c(=O)cc1[C@@H](NC(C)=O)CC2	4.899998417
CHEMBL110611	NCC#Cc1ccccc1	4.899998417
CHEMBL1179	N[C@@H]1C[C@H]1c1ccccc1	4.899998417
CHEMBL1224528	Oc1cc2c(cc1O)[C@H]1c3ccccc3CN[C@H]1CC2	4.899998417
CHEMBL123325	COC(=O)C1=CO[C@@H](C)[C@H]2CN3CCc4c([nH]c5ccccc45)[C@@H]3C[C@H]12	4.899998417
CHEMBL127592	CN(C(=O)CN(CCO)CC(=O)N(C)C(C)(C)Cc1ccccc1)C(C)(C)Cc1ccccc1	4.899998417
CHEMBL12831	O=C1CCC(c2ccc(-n3ccnc3)cc2)=NN1	4.899998417
CHEMBL1314182	COc1cccc(N=c2nc3c(c[nH]2)nc(-c2ccccc2)c(=O)n3C2CC2)c1	4.899998417
CHEMBL1314989	CS(=O)(=O)c1ccc(Cn2c3c(c4cc(F)cc(F)c42)CCC[C@H]3CC(=O)O)cc1	4.899998417
CHEMBL1315417	CC[C@]1(c2ncc[nH]2)Cc2ccccc2O1	4.899998417
CHEMBL1316470	COc1cc2c(cc1O)-c1c(O)c(OC)cc3c1[C@H](C2)N(C)CC3	4.899998417
CHEMBL1318789	CCCCC[C@H](O)/C=C\[C@@H]1[C@H](O)CC(=O)[C@@H]1CCCCCCC(=O)O	4.899998417
CHEMBL1318799	COC(=O)C1(Cc2ccccc2)C2c3cc(C(=O)N4CCCC4)n(Cc4ccc(OC(F)(F)F)cc4)c3CC2CN1C(=O)c1ccccc1	4.899998417
CHEMBL1323488	CC(=O)N1CCC2(CCN(Cc3cc(C(F)(F)F)cc(C(F)(F)F)c3)CC2)CC1	4.899998417
CHEMBL1323836	CCOC(=O)[C@@]12CC1C(=NO)c1ccccc1O2	4.899998417
CHEMBL1327243	c1cc2cc(c1)C[n+]1ccc(c3ccccc31)NCc1ccc(cc1)CNc1cc[n+](c3ccccc13)C2	4.899998417
CHEMBL1331280	NC(Cc1cc(C[PH](=O)(=O)O)cc(-c2ccccc2Cl)c1)C(=O)O	4.899998417
CHEMBL1332726	Nc1ccccc1C#CCCCCO	4.899998417
CHEMBL1334847	COC(=O)N1CCC[C@@]2(CCN(C(=O)Nc3ccc(OC)cc3)C2)C1	4.899998417
CHEMBL1335617	CC[C@](C)(CN(C)C)OC(=O)c1ccccc1	4.899998417
CHEMBL1337108	O=C(Nc1ccccc1)N1CCCC2(CCN(S(=O)(=O)c3ccccc3)CC2)C1	4.899998417
CHEMBL1337541	CCCCCCCCCC(=O)N[C@@H](CN1CCOCC1)[C@@H](O)c1ccccc1	4.899998417
CHEMBL1355095	CC(C)CC1C(=O)N2CCC[C@@H]2[C@]2(O)O[C@](NC(=O)C3=CC4c5cccc6[nH]cc(c56)C[C@H]4N(C)C3)(C(C)C)C(=O)N12	4.899998417
CHEMBL1355952	CC=C(C)C(=O)O[C@@H]1C(C)=C2[C@@H]3OC(=O)[C@](C)(O)[C@@]3(O)[C@H](OC(=O)CCC)C[C@](C)(OC(C)=O)[C@H]2[C@@H]1OC(=O)CCCCCCC	4.899998417
CHEMBL1357168	COc1ccc2[nH]cc(CCN=c3cc[nH]c(-c4ccc(C(=O)N(C)C)cc4)n3)c2c1	4.899998417
CHEMBL1357496	CC1(C)C=C2Oc3ccccc3[C@@H](C3C(=O)CC(C)(C)CC3=O)C2C(=O)C1	4.899998417
CHEMBL1357553	Cc1noc(C)c1-c1ccc2[nH]cnc(=Nc3ccc(F)cc3)c2c1	4.899998417
CHEMBL1358729	CCNC(=O)C1O[C@H](n2cnc3c(=N)[nH]c(=NCCc4ccc(CCC(=O)O)cc4)[nH]c32)[C@@H](O)[C@@H]1O	4.899998417
CHEMBL1359613	O=C(c1cc(C(F)(F)F)cc(C(F)(F)F)c1)N1CCC2(CC1)CN(Cc1ccncc1)C2	4.899998417
CHEMBL1360650	CC(C(=O)NCc1ccc(C(F)(F)F)nc1)[C@H]1C[C@]1(C)[C@H](NC(=O)OCc1ccccc1)c1ccccc1	4.899998417
CHEMBL1365609	Cc1cccc(CN=c2cc(-c3ccccc3CN(C)C)[nH]cn2)c1	4.899998417
CHEMBL1366433	CS(=O)(=O)Nc1cccc(-c2ccc3[nH]cnc(=Nc4ccc(F)cc4)c3c2)c1	4.899998417
CHEMBL1371789	COc1ccc2oc(-c3ccc(O)cc3)cc(=O)c2c1	4.899998417
CHEMBL1373151	CCCC/C=C/C(NC(=O)c1ccc(C(F)(F)F)cc1)c1ccccc1	4.899998417
CHEMBL1373567	CN1CC[C@]2(C)c3cc(O)ccc3N(C)[C@@H]12	4.899998417
CHEMBL1375285	Cc1ccc(CNC(=O)C2C[C@@H]2[C@H](NP(=O)(c2ccccc2)c2ccccc2)c2ccccc2)o1	4.899998417
CHEMBL1394187	CCCCCCCCCCCCC/C=C\[C@@H](O)[C@H](CO)NC(C)=O	4.899998417
CHEMBL1395275	OC1c2ccccc2-c2nc3ccccc3cc21	4.899998417
CHEMBL1396230	CN=c1cc(-c2ccccc2C)[nH]cn1	4.899998417
CHEMBL1397711	O=C(C=Cc1ccc(O)c(O)c1)OCCc1ccccc1	4.899998417
CHEMBL1398185	O=c1c(-c2ccc(Cl)cc2)nc2cnc(N3CCOCC3)nc2n1-c1ccccc1	4.899998417
CHEMBL1404660	O=C(c1ccncc1)N1CCC[C@@]2(CCN(c3cccc(-c4ccccc4)c3)C2)C1	4.899998417
CHEMBL1407527	O=C(c1cnccn1)N1CCC[C@@]2(CCN(c3cccc(-c4ccccc4)c3)C2)C1	4.899998417
CHEMBL1433726	CC(C)=C1C(=O)C(c2ccccc2)=C2CN3C(=O)N(CCc4ccccc4)C(=O)[C@]3(Cc3ccc(C(F)(F)F)cc3)C21	4.899998417
CHEMBL1435028	CCN=c1nc2c(c[nH]1)nc(-c1cn(C)c3ccccc13)c(=O)n2Cc1cccs1	4.899998417
CHEMBL1435698	c1ccc(-c2cccc(N3CC[C@@]4(CCCNC4)C3)c2)cc1	4.899998417
CHEMBL1436228	CC(=O)N1CCC2(CC1)CCN(c1ccc(-c3ccccc3)cc1)CC2	4.899998417
CHEMBL1436957	CS(=O)(=O)N1CCC2(CCN(c3ccncc3)CC2)CC1	4.899998417
CHEMBL1437325	O=C(Oc1ccccc1)N1CCC2(CCCN(c3ncccn3)C2)CC1	4.899998417
CHEMBL1437690	COc1ccc2[nH]cc(CCN=c3[nH]c(-c4ccccc4CN(C)C)nc4ccccc34)c2c1	4.899998417
CHEMBL1438323	COc1ccc2[nH]cc(CCN=c3[nH]cnc4ccc(-c5cccnc5)cc34)c2c1	4.899998417
CHEMBL1452408	N#Cc1ccccc1-c1nc(=NCCN2CCOCC2)c2ccccc2[nH]1	4.899998417
CHEMBL1452876	CC=C1C(=O)C[C@@H]2[C@@H]3CC=C4CC(=O)CC[C@@]4(C)[C@H]3CC[C@@]12C	4.899998417
CHEMBL1454284	O=c1cccc2n1C[C@@H]1CC2CN2CCCC[C@H]12	4.899998417
CHEMBL1457332	O=C(c1ccncc1)N1CCC[C@@]2(CCN(C(c3ccccc3)c3ccccc3)C2)C1	4.899998417
CHEMBL1472922	COCCN=c1[nH]cncc1-c1ccccc1OC	4.899998417
CHEMBL1473188	COCC(=O)N1CCC[C@@]2(CCN(C(c3ccccc3)c3ccccc3)C2)C1	4.899998417
CHEMBL1474479	COc1ccc(/C=C\C(=O)Nc2ccccc2C(=O)O)cc1OC	4.899998417
CHEMBL1474498	CC(=O)O[C@@H]1CC[C@]2(C)[C@H]3CC[C@]4(C)[C@H](C[C@H]5CCCC[C@@]54C(C)=O)[C@@H]3CC(=O)[C@@]2(O)C1	4.899998417
CHEMBL1476096	C[C@H]1CC[C@@]2(NC1)O[C@@H]1C[C@H]3[C@@H]4CC[C@@H]5C[C@@H](O)CC[C@@]5(C)[C@@H]4CC[C@]3(C)[C@@H]1[C@@H]2C	4.899998417
CHEMBL1478530	CC[C@H](NC(C)C)[C@H](O)c1ccc(O)c2[nH]c(=O)ccc12	4.899998417
CHEMBL1479771	CCCC/C=C/C(NC(=O)c1ccc(C(=O)OC)cc1)c1ccccc1	4.899998417
CHEMBL1480350	COc1cccc(-c2ccc3[nH]cnc(=NCCNC(C)=O)c3c2)c1	4.899998417
CHEMBL1487219	CC1(C)C(=O)C(c2ccccc2)=C2CN3C(=O)N(CCc4ccccc4)C(=O)C3(Cc3ccc(F)cc3)C=C21	4.899998417
CHEMBL1490919	C=c1[nH]c(=NNc2cc(S(=O)(=O)O)c3cc([N+](=O)[O-])cc(S(=O)(=O)O)c3c2)c(=CO[PH](=O)(=O)O)c(C=O)c1O	4.899998417
CHEMBL1495875	N#Cc1ccc(CN2CC[C@@]3(CCCN(C(=O)c4ccncc4)C3)C2)cc1	4.899998417
CHEMBL1513806	C=C1CC[C@@H]2O[C@]2(C)CC[C@@H]2[C@H]1CC2(C)C	4.899998417
CHEMBL1514070	OC[C@@H](O)COc1cccc2ccccc12	4.899998417
CHEMBL1516265	FC(F)(F)c1ccccc1-c1cc(N2CCNCC2)ncn1	4.899998417
CHEMBL1524156	C[C@@H]1O[C@H](O[C@H]2C[C@@H](O)[C@]3(CO)[C@@H]4[C@H](CC[C@]3(O)C2)[C@]2(O)CCC(c3coc(O)c3)[C@@]2(C)C[C@H]4O)[C@@H](O)[C@H](O)[C@H]1O	4.899998417
CHEMBL1552750	COc1cc(C(=O)O[C@@H]2CC(C)=CC[C@@]3(C)CC[C@](O)(C(C)C)[C@H]23)ccc1O	4.899998417
CHEMBL1553399	CCOC(=O)C(=N)CC(C)C[PH](=O)(=O)O	4.899998417
CHEMBL1553930	O=C(Nc1ccccc1)N1CCC2(CC1)CCN(C(=O)c1csnn1)CC2	4.899998417
CHEMBL1560095	CS(=O)(=O)N1CCC2(CC1)CN(Cc1ccncc1)C2	4.899998417
CHEMBL1569485	COC(=O)[C@@]1(Cc2ccc(F)cc2)[C@H]2c3cc(C(=O)N4CCCC4)n(CCCN=c4[nH]cc(C(F)(F)F)cc4Cl)c3C[C@H]2CN1C(=O)c1ccccc1	4.899998417
CHEMBL1570196	CCCOc1ccc2[nH]cc(C3=CCNCC3)c2n1	4.899998417
CHEMBL157101	CC(=O)N1CCN(c2ccc(OCC3COC(Cn4ccnc4)(c4ccc(Cl)cc4Cl)O3)cc2)CC1	4.899998417
CHEMBL1574160	O=C(Nc1cccc(F)c1)N1CC[C@@]2(CCCN(C(=O)Oc3ccccc3)C2)C1	4.899998417
CHEMBL1590038	N#Cc1cccc(NC(=O)N2CC3(CCN(C(=O)Oc4ccccc4)CC3)C2)c1	4.899998417
CHEMBL1591219	CC(C)C[C@@H](CC(=O)N[C@@H](CCC(=O)O)CC(=O)O)NC(=O)C1CNCC[C@H]1NC(=O)C[C@@H](NC(=O)C[C@H](CC(C)C)NC(=O)[C@@H]1CCCC[C@H]1N)C(C)C	4.899998417
CHEMBL1591508	O=C(/C=C\c1ccc(Cl)cc1)N[C@@]12CCC(=O)C3Oc4c(O)ccc5c4[C@@]31CCN(CC1CC1)[C@@H]2C5	4.899998417
CHEMBL1592382	CC(C)C1C(=O)N2CCC[C@@H]2[C@]2(O)O[C@@](NC(=O)C3=CC4c5cccc6[nH]cc(c56)C[C@H]4N(C)C3)(C(C)C)C(=O)N12	4.899998417
CHEMBL15928	COc1ccc(NC(=O)c2ccc(-c3ccc(-c4noc(C)n4)cc3C)cc2)cc1N1CCN(C)CC1	4.899998417
CHEMBL1597812	C[C@@]12CC[C@@H]3c4ccc(O)cc4C[C@H](CCCCCCCCC[S+]([O-])CCCC(F)(F)C(F)(F)F)[C@H]3[C@@H]1CC[C@@H]2O	4.899998417
CHEMBL1606892	CCc1c2c(nc3cccc(SC)c13)COC2	4.899998417
CHEMBL1607868	COc1ccc(CN=c2[nH]cncc2-c2c(C)noc2C)c(OC)c1	4.899998417
CHEMBL1608975	CCC[C@@H]1C[C@@]1(CCC)C(NC(=O)c1ccccc1)c1cccc(Cl)c1	4.899998417
CHEMBL1609700	CN1CCCC2(CCN(C(=O)c3cccc(F)c3)CC2)C1	4.899998417
CHEMBL18794	CCNCCCNCCCCNCCCNCC	4.899998417
CHEMBL2373564	C=C1[C@@H](O)[C@H]2/C=C/CC(C)C(=O)[C@@](C)(O)/C=C/[C@@H](OC(C)=O)[C@@]23C(=O)N[C@H](Cc2ccccc2)[C@@H]3[C@@H]1C	4.899998417
CHEMBL242171	O=c1cc(-c2cccc(O)c2O)oc2ccccc12	4.899998417
CHEMBL249089	O=S(=O)(c1cccc2c(I)cccc12)N1CCCNCC1	4.899998417
CHEMBL250711	CCCCCCCC/C=C\CCCCCCCC(=O)NCCc1ccc(O)c(O)c1	4.899998417
CHEMBL27130	CC(C)(C)c1o[nH]c(=O)c1CC(N)C(=O)O	4.899998417
CHEMBL27403	CN1CCN(c2nc3cc(C(F)(F)F)ccc3n3cccc23)CC1	4.899998417
CHEMBL282489	CCC1=C2c3ccc(O)cc3CC(CC)C2c2ccc(O)cc2C1	4.899998417
CHEMBL315268	Cc1o[nH]c(=O)c1CCC(N)C(=O)O	4.899998417
CHEMBL3392074	CCC(=O)O[C@H](CC(=O)[O-])C[N+](C)(C)C	4.899998417
CHEMBL34431	CN(C(=O)CCCOc1ccc2[nH]c(=O)ccc2c1)C1CCCCC1	4.899998417
CHEMBL34450	COc1ccc(CCN(C)CCCOc2ccc(S(=O)(=O)c3[nH]c4ccccc4c3C(C)C)cc2)cc1OC	4.899998417
CHEMBL406835	O=c1cc(-c2ccccc2O)oc2ccc3ccccc3c12	4.899998417
CHEMBL455185	C[C@H](NC[C@H](O)C[PH](=O)(=O)Cc1ccccc1)c1ccc(Cl)c(Cl)c1	4.899998417
CHEMBL462880	COc1cc2c(cc1O)C[C@H]1c3c(cc(OC)c(O)c3-2)CCN1C	4.899998417
CHEMBL470881	COc1cc2c(cc1OC)-c1c(OC)c(OC)cc3ccnc(c13)C2=O	4.899998417
CHEMBL492122	CN(C)C(=O)c1ccc(-c2ccc3[nH]cnc(=NCc4ccccc4)c3c2)cc1	4.899998417
CHEMBL516	CN1CCC(=C2c3ccccc3C=Cc3ccccc32)CC1	4.899998417
CHEMBL534	CN1CCC(=C2c3ccccc3CC(=O)c3sccc32)CC1	4.899998417
CHEMBL56731	N#CC(=Cc1ccc(O)c(O)c1)C(=O)Nc1ccccc1	4.899998417
CHEMBL598270	CCCCCCC[N+](CC)(CC)CCCCc1ccc(Cl)cc1	4.899998417
CHEMBL79140	NC(C(=O)O)C(OCc1ccccc1)C(=O)O	4.899998417
CHEMBL94734	CN(C(=O)Cc1ccccc1)[C@H](CN1CCCC1)c1ccccc1	4.899998417
CHEMBL35482	COc1cccc(-c2cc(=O)c3ccccc3o2)c1N	4.899998778
CHEMBL1330659	COc1cc([C@H]2c3cc4c(cc3[C@@H](O)[C@@H]3COC(=O)C23)OCO4)cc(OC)c1OC	4.900000437
CHEMBL1423	O=c1[nH]c2ccccc2n1C1CCN(CCCC(c2ccc(F)cc2)c2ccc(F)cc2)CC1	4.900000437
CHEMBL39221	NC(C(=O)O)c1cc(O)cc(O)c1	4.900000437
CHEMBL511	COc1ccc(CN(CCN(C)C)c2ccccn2)cc1	4.900000437
CHEMBL1235551	O=C(C1CCCCC1)N1CC(=O)N2CCc3ccccc3[C@@H]2C1	4.949998493
CHEMBL405355	COC(=O)C1=C(C)N=C(C)C(C(=O)OCCCN2CCC(c3ccccc3)(c3ccccc3)CC2)[C@H]1c1cccc([N+](=O)[O-])c1	4.949998493
CHEMBL1327758	COC(=O)C1[C@@H](O)CC[C@H]2CN3CCc4c([nH]c5ccccc45)[C@@H]3C[C@@H]12	4.949999209
CHEMBL1333056	CC(C=C/C=C(C)/C=C\C1=C(C)CCCC1(C)C)=CC(=O)O	4.949999209
CHEMBL126075	COc1cc(C(=O)OCCCN2CCCN(CCCOC(=O)c3cc(OC)c(OC)c(OC)c3)CC2)cc(OC)c1OC	4.949999955
CHEMBL193	COC(=O)C1=C(C)N=C(C)C(C(=O)OC)C1c1ccccc1[N+](=O)[O-]	4.949999955
CHEMBL358882	N[C@]1(C(=O)O)CCc2cc(C(=O)O)ccc21	4.949999955
CHEMBL46516	O=C1NCN(c2ccccc2)C12CCN(CCCC(c1ccc(F)cc1)c1ccc(F)cc1)CC2	4.949999955
CHEMBL354646	CN(C)C/C=C(\c1ccc(Br)cc1)c1cccnc1	4.999998148
CHEMBL399491	S=C(S)N1CCCC1	4.999998148
CHEMBL786	CC/C(=C(\c1ccccc1)c1ccc(OCCN(C)C)cc1)c1ccccc1	4.999998148
CHEMBL672	CC(C)OC(=O)C(C)(C)Oc1ccc(C(=O)c2ccc(Cl)cc2)cc1	4.999998726
CHEMBL26320	c1ccc(CCCN2CCN(CCOC(c3ccccc3)c3ccccc3)CC2)cc1	4.999999523
CHEMBL313972	C[C@@H](Cc1ccc(O)c(O)c1)[C@H](C)Cc1ccc(O)c(O)c1	4.999999523
CHEMBL1170	CCC(=O)O[C@H]1CC[C@H]2[C@@H]3CC=C4CC(=O)CC[C@]4(C)[C@H]3CC[C@]12C	5
CHEMBL1179483	COC(=O)c1c(-c2cc(OC)c(OC)c(OC)c2)c2ccc(OCc3ccccn3)cc2c(=O)n1-c1ccc(N)cc1	5
CHEMBL1222317	Cc1c(C(=O)c2cccc3ccccc23)c2cccc3c2n1[C@H](CN1CCOCC1)CO3	5
CHEMBL1255659	O=Nc1ccc2oc(=O)ccc2c1	5
CHEMBL1256364	S=C(N=c1[nH]ccs1)Nc1ccccc1	5
CHEMBL1256814	COc1ccc2c(c1)c(CC(=O)O)c(C)n2Cc1ccc(Cl)cc1	5
CHEMBL1256841	O=C(CCNNC(=O)c1ccncc1)NCc1ccccc1	5
CHEMBL1257014	COc1ccc2c(c1)c(CC(=O)O)c(C)n2Cc1ccc(F)cc1	5
CHEMBL127516	CCCCOC(=O)c1ccc(N)cc1	5
CHEMBL13045	COc1ccc2c(c[n+](C)c3c4cc5c(cc4ccc23)OCO5)c1OC	5
CHEMBL1314130	CCCCCCC[n+]1ccc(-c2cc[n+](CCCCCCC)cc2)cc1	5
CHEMBL1317795	O=C(c1ccco1)N1CCC2(CC1)CCN(c1cccc(-c3ccccc3)c1)CC2	5
CHEMBL1317961	CC(C)CC(NC(=O)C(NC(=O)N[C@@H](Cc1ccccc1)C(=O)O)[C@H]1CCN=C(N)N1)C(=O)N[C@H](C=O)Cc1ccccc1	5
CHEMBL1320485	C[C@@H](CCc1ccccc1)N[C@@H](C)[C@H](O)c1ccc(O)cc1	5
CHEMBL1320904	COc1ccc2[nH]cc(CCN=c3[nH]cncc3-c3ccccc3CN(C)C)c2c1	5
CHEMBL1321154	O=[N+]([O-])c1cc([As](=O)(O)O)ccc1O	5
CHEMBL1327256	COc1cc2ccc(=O)oc2c(O)c1OCC=C(C)C	5
CHEMBL1329218	C[C@@]12CC3CC(N)(C1)C[C@](C)(C3)C2	5
CHEMBL1331521	COc1ccc2oc(-c3ccccc3)c(OC)c(=O)c2c1	5
CHEMBL1334106	O=C(NCc1cccc2ccccc12)C1C[C@@H]1[C@H](NP(=O)(c1ccccc1)c1ccccc1)c1ccccc1	5
CHEMBL1335195	CC(=O)N(C[C@@H](O)CO)c1c(I)c(C(=O)NC[C@@H](O)CO)c(I)c(C(=O)NC[C@@H](O)CO)c1I	5
CHEMBL1338229	CCn1ccnc1C[C@@H]1COc2ccccc2O1	5
CHEMBL1339015	COc1cc2c(cc1OC)C(=O)Cc1ccc3c(c1CN(C)CC2)OCO3	5
CHEMBL1354363	COC(=O)N=c1[nH]c2ccc(SC(C)C)cc2[nH]1	5
CHEMBL1355370	O=C(Nc1cccc(F)c1)N1CC2(CCN(C(=O)c3ccco3)CC2)C1	5
CHEMBL1355736	Cn1c(=O)c2[nH]cnc2n(C)c1=O	5
CHEMBL1357338	COCCn1c(=O)c(-c2ccc(F)cc2)nc2cnc(OCc3ccccc3)nc21	5
CHEMBL1361905	O=S(=O)(c1ccccc1)N1CCC2(CC1)CN(c1ccccn1)C2	5
CHEMBL1364859	O=C(Nc1cccc(F)c1)N1CC2(CCN(C(=O)c3ccncc3)CC2)C1	5
CHEMBL1373139	O=c1c2ccccc2[nH]c(=S)n1CCN1CCC(=C(c2ccc(F)cc2)c2ccc(F)cc2)CC1	5
CHEMBL1373907	O=C(Nc1cccc(F)c1)N1CC[C@@]2(CCCN(S(=O)(=O)c3ccccc3)C2)C1	5
CHEMBL1395089	COc1ccc2[nH]cc(CCN=c3[nH]cncc3-c3ccc(C(=O)N(C)C)cc3)c2c1	5
CHEMBL1397548	Cc1cccc(CN=c2[nH]c(-c3ccc(C(=O)N(C)C)cc3)nc3ccccc23)c1	5
CHEMBL1398260	C[C@@]12C(c3coc(O)c3)CC[C@]1(O)[C@H]1CC[C@H]3C[C@@H](O)CC[C@@]3(C)[C@H]1C[C@H]2O	5
CHEMBL1398456	Clc1cccc(/C=N\C=N/c2cccc(Cl)c2)c1	5
CHEMBL1404317	COc1cccc(Cn2c(=O)c(-c3cccc(C#N)c3)nc3cnc(OC)nc32)c1	5
CHEMBL1411164	CC(C(=O)Nc1ccc2ccccc2c1)[C@H]1C[C@]1(C)[C@H](NP(=O)(c1ccccc1)c1ccccc1)c1ccccc1	5
CHEMBL1414320	CCCCC1(COC(=O)CCC(=O)O)C(=O)N(c2ccccc2)N(c2ccccc2)C1=O	5
CHEMBL1433276	C[C@@H](COc1ccc(/C=C\c2ccccc2)cc1)[N+](C)(C)C	5
CHEMBL143360	CN(C)CCN(C)CCc1ccc(Cl)c(Cl)c1	5
CHEMBL1435604	O=C(c1cnccn1)N1CCC[C@@]2(CCN(Cc3ccncc3)C2)C1	5
CHEMBL1437064	Cc1noc(C)c1-c1nccc(N2CCOCC2)n1	5
CHEMBL1437075	CN(C)C(=O)c1ccc(-c2ccc3[nH]cnc(=NCc4cccs4)c3c2)cc1	5
CHEMBL1437259	O=C(Nc1cccc(F)c1)N1CCC2(CC1)CCN(C(=O)c1ccco1)CC2	5
CHEMBL1437336	O=C(N[C@@H](CO)[C@@H](O)c1ccc([N+](=O)[O-])cc1)C(Cl)Cl	5
CHEMBL1437876	C[N+]1(C)CCC[C@@H](OC(=O)C(O)(c2ccccc2)c2ccccc2)C1	5
CHEMBL1445399	O=C(O)CCC/C=C\C[C@@H]1CO[C@H](C(F)(F)F)O[C@@H]1c1ccccc1O	5
CHEMBL1447392	COC(=O)[C@@]1(Cc2ccc(OC)cc2)[C@H]2c3cc(C(=O)N(C)C)n(Cc4ccc(Cl)c(C(F)(F)F)c4)c3C[C@H]2CN1C(=O)c1ccccc1	5
CHEMBL1448288	COC(=O)Cn1c(C(=O)N2CCCC2)cc2c1C[C@H]1CN(C(=O)c3ccccc3)[C@@](Cc3ccccc3)(C(=O)OC)[C@@H]21	5
CHEMBL1451633	O=C(OCCOCCO)c1ccccc1Nc1cccc(C(F)(F)F)c1	5
CHEMBL1457262	C(=C\c1ccccc1)\CN1CCN(CCOC(c2ccccc2)c2ccccc2)CC1	5
CHEMBL1466	O=c1c(Cc2c(O)oc3ccccc3c2=O)c(O)oc2ccccc12	5
CHEMBL1473448	CS(=O)(=O)N1CCC2(CCCN(Cc3cc(C(F)(F)F)cc(C(F)(F)F)c3)C2)CC1	5
CHEMBL1473990	O=C(c1csnn1)N1CCC[C@@]2(CCN(C(c3ccccc3)c3ccccc3)C2)C1	5
CHEMBL1476108	O=C(Nc1ccccc1)[C@@]12CC1C(=NO)c1ccccc1O2	5
CHEMBL1476604	O=C(Nc1ccccc1)N1CCCC2(CCN(C(=O)c3cccc(F)c3)CC2)C1	5
CHEMBL1481465	C/C(=C\C1CCCCC1)C(NC(=O)c1cccnc1)c1ccc(-c2ccccc2)cc1	5
CHEMBL1481747	CCC=CC(CCC)C(NC(=O)c1ccc(C(=O)OC)cc1)c1ccc(C(=O)OC)cc1	5
CHEMBL1481781	COC(=O)c1ccc(C23CC2(C(NP(=O)(c2ccccc2)c2ccccc2)c2ccccc2)C3)cc1	5
CHEMBL1485	N=C(N)NCCCC(N)C(=O)O	5
CHEMBL1485765	CCN(CC)CCC[C@H](C)N=c1c2ccc(Cl)cc2[nH]c2ccc(OC)cc12	5
CHEMBL1489353	c1ccc(-c2c3ccccc3nc3[nH]c4ccccc4c23)cc1	5
CHEMBL1491966	CN(Cc1ccco1)c1ncncc1-c1cccnc1	5
CHEMBL1492346	O=C(c1ccncc1)N1CCC2(CCCN(C(c3ccccc3)c3ccccc3)C2)CC1	5
CHEMBL1493939	CCCC[C@@H]1C[C@H]1C(NP(=O)(c1ccccc1)c1ccccc1)c1ccc(Cl)cc1	5
CHEMBL1512050	CC(C)CC1C(=O)N2CCC[C@@H]2[C@]2(O)O[C@](NC(=O)C3=CC4c5cccc6[nH]c(Br)c(c56)C[C@H]4N(C)C3)(C(C)C)C(=O)N12	5
CHEMBL1512222	CN1CCN(c2ncc3nc(-c4cccc(C#N)c4)c(=O)n(Cc4ccc(F)cc4)c3n2)CC1	5
CHEMBL1512250	CN=c1[nH]c(-c2ccccc2C)nc2ccccc12	5
CHEMBL1513876	COC(=O)N1CCC2(CCCN(C(=O)Nc3cccc(C#N)c3)C2)CC1	5
CHEMBL1519978	C=C(CC1(C(C)NP(=O)(c2ccccc2)c2ccccc2)CC1)c1ccccc1	5
CHEMBL1520837	CCCCCCCCN[C@@H](C)[C@H](O)c1ccc(SC(C)C)cc1	5
CHEMBL1525482	CC1(C)O[C@@H]2C[C@H]3[C@H]4CC(F)=C5CC(=O)C=C[C@@]5(C)[C@@H]4[C@H](O)C[C@]3(C)[C@]2(C(=O)CO)O1	5
CHEMBL1532615	C[C@@]12CCC(=O)C=C1CC[C@@H]1[C@@H]2CC[C@]2(C)[C@@H]1CC[C@]2(O)C(=O)CO	5
CHEMBL1552961	CN1[C@H]2CC[C@@H]1CC(OC(c1ccc(F)cc1)c1ccc(F)cc1)C2	5
CHEMBL1554888	COc1ccc2[nH]cc(CCN=c3cc[nH]c(-c4cccc(NS(C)(=O)=O)c4)n3)c2c1	5
CHEMBL1565578	Nc1ccccc1C#Cc1ccccc1	5
CHEMBL1567101	O=S(=O)(c1ccccc1)N1CCC2(CCN(c3ccccc3)CC2)CC1	5
CHEMBL1570921	C[C@@H]1C[C@H](OC(=O)c2ccccc2O)CC(C)(C)C1	5
CHEMBL1571851	C[C@]12C=CC(=O)C=C1CC[C@@H]1[C@H]3C[C@@H](O)[C@](O)(C(=O)CO)[C@]3(C)C[C@H](O)[C@]12F	5
CHEMBL158507	CCCn1c(=O)c2[nH]c(-c3ccccc3)nc2n(CCC)c1=O	5
CHEMBL1590763	COC(=O)N1CCC2(CC1)CCN(c1ccccn1)CC2	5
CHEMBL1590968	O=C(c1csnn1)N1CCC2(CC1)CN(Cc1ccncc1)C2	5
CHEMBL1591336	CN(C)C(=O)c1ccc(-c2nc(=NCc3cccs3)c3ccccc3[nH]2)cc1	5
CHEMBL1593371	CCC/C=C(\CCC)C(NC(=O)c1ccc(C(F)(F)F)cc1)c1ccccc1	5
CHEMBL1599118	CS(=O)(=O)Nc1cccc(-c2nc(=Nc3ccccc3)c3ccccc3[nH]2)c1	5
CHEMBL1611218	CCc1c(C)[nH]c2c1C(=O)C(CN1CCOCC1)CC2	5
CHEMBL1626	CN1CCC[C@@H]1CCO[C@](C)(c1ccccc1)c1ccc(Cl)cc1	5
CHEMBL1626274	CCCN1CCOC2c3cc(O)ccc3OCC21	5
CHEMBL164	O=c1c(O)c(-c2cc(O)c(O)c(O)c2)oc2cc(O)cc(O)c12	5
CHEMBL21396	COc1ccc2c(OC)c3ccoc3nc2c1OC	5
CHEMBL240773	CCCN1CCC[C@@H]2Cc3[nH]ncc3C[C@H]21	5
CHEMBL242384	COc1cccc2oc(-c3ccc(O)cc3)cc(=O)c12	5
CHEMBL2448564	C[C@H]1[C@H]2[C@@H]3OC[C@@]1(COC(=O)Nc1ccccc1)[C@H](C)C[C@@]2(C)Oc1ccccc13	5
CHEMBL264931	CC(C(=O)O)c1ccc(N2Cc3ccccc3C2=O)cc1	5
CHEMBL268869	COc1ccc(=NS(=O)(=O)c2ccc(N)cc2)[nH]n1	5
CHEMBL276140	CSc1cc2c(cc1C(F)(F)F)N(C(=O)Nc1cccnc1)CC2	5
CHEMBL279841	COc1ccccc1N1CCN(CCCCn2c(O)ccc2O)CC1	5
CHEMBL29027	COc1ccccc1N1CCN(CCN(C(=O)c2ccc(I)cc2)c2ccccn2)CC1	5
CHEMBL291536	Cc1nc2ccc(NC(=O)N=c3cc[nH]c4cccnc34)cc2o1	5
CHEMBL303336	c1ccc(CN2CCC3(CCCc4ccccc43)CC2)cc1	5
CHEMBL306764	CCCn1c(C)c(C(=O)c2cccc3ccccc23)c2ccccc21	5
CHEMBL311158	COc1cc(CNC(=O)CCCCCCC(C)C)ccc1O	5
CHEMBL3194728	CCCCC(C=O)NC(=O)C(CC(C)C)NC(=O)OCc1ccccc1	5
CHEMBL323197	COc1c(O)cc2oc3cc(O)c(CC=C(C)C)c(O)c3c(=O)c2c1C=CC(C)C	5
CHEMBL33171	CC(=O)NCCc1c[nH]c2ccccc12	5
CHEMBL333985	OCc1ccc(-c2nn(Cc3ccccc3)c3ccccc23)o1	5
CHEMBL341898	CN[C@@H]1C[C@@H](c2ccc(Cl)c(Cl)c2)c2ccccc21	5
CHEMBL356388	CCOC(=O)c1c[nH]c2c(cnn2CC)c1=NN=C(C)C	5
CHEMBL428814	COc1cccc(-c2ccc3[nH]cnc(=NCc4ccc(OC)cc4OC)c3c2)c1	5
CHEMBL441282	CCCc1c(-c2ccc(O)cc2)nn(-c2ccc(O)cc2)c1-c1ccc(O)cc1	5
CHEMBL44297	CCS(=O)(=O)N(C)[C@@H]1c2cc(C#N)ccc2OC(C)(C)[C@H]1O	5
CHEMBL453019	CN1CCc2cc3c(cc2C(=O)Cc2ccc4c(c2C1)OCO4)OCO3	5
CHEMBL457530	CN(C)C(=N)NCCCC(N)C(=O)O	5
CHEMBL472	COc1ccc(Cl)cc1C(=O)NCCc1ccc(S(=O)(=O)NC(=O)NC2CCCCC2)cc1	5
CHEMBL53	CN1CCc2cccc3c2[C@H]1Cc1ccc(O)c(O)c1-3	5
CHEMBL539947	CC(C)(C)c1cc(C=C(C#N)C(N)=S)cc(C(C)(C)C)c1O	5
CHEMBL60718	Cc1ccc(S(=O)(=O)NC(Cc2ccccc2)C(=O)CCl)cc1	5
CHEMBL64545	CN(C)CCOC(=O)COc1ccc(Cl)cc1	5
CHEMBL72410	Cc1cc(C)cc(C(=O)N(C)C(Cc2ccc(-c3ccccc3)cc2)C(=O)NC(Cc2c[nH]c3ccccc23)C(=O)O)c1	5
CHEMBL75773	O=S(=O)(c1cccc2cnccc12)N1CCNCC1	5
CHEMBL806	CC(C)C(=O)Nc1ccc([N+](=O)[O-])c(C(F)(F)F)c1	5
CHEMBL83899	COc1cc(N)c(Cl)cc1C(=O)CCC1CCN(CCNS(C)(=O)=O)CC1	5
CHEMBL97450	CCCCCCCCCOc1ccc2[nH]cc(CCN)c2c1	5
CHEMBL98350	O=c1cc(N2CCOCC2)oc2c(-c3ccccc3)cccc12	5
CHEMBL98572	CCCCCCN(CCCCCC)C(=O)Cc1c(-c2ccc(Cl)cc2)[nH]c2ccc(Cl)cc12	5
CHEMBL1397833	Cc1cc2nc3c(=O)[nH]c(=O)nc-3n(C[C@@H](O)[C@@H](O)[C@@H](O)CO)c2cc1C	5.049998295
CHEMBL45068	O=C(CCc1ccc(O)cc1)c1c(O)cc(O)cc1O	5.049998709
CHEMBL104	Clc1ccccc1C(c1ccccc1)(c1ccccc1)n1ccnc1	5.049999517
CHEMBL1318553	CC[C@@]12CCCN3CCc4c(n(c5ccccc45)C(=O)C1)[C@H]32	5.049999517
CHEMBL102714	Cn1cc(C2=C(c3ccc(Cl)cc3Cl)C(=O)NC2=O)c2ccccc21	5.099999035
CHEMBL105739	C=c1cc(C)[nH]c1=Cc1c(O)[nH]c2ccccc12	5.099999035
CHEMBL1161525	CSC(=N)NCCCC(N)C(=O)O	5.099999035
CHEMBL1256139	CN1C(C)(C)CCCC1(C)C	5.099999035
CHEMBL1256693	Nc1ccc(CCN2CCN(c3cccc(C(F)(F)F)c3)CC2)cc1	5.099999035
CHEMBL1315589	Cc1ccc2c(c1)C(=O)[C@@]1(O)CCN(c3ccccc3)C1=N2	5.099999035
[truncated: 1,498 more rows]
